# Supplementary material for: Novel Bioinformatics Method for Identification of Genome-Wide Non-Canonical Spliced Regions Using RNA-Seq Data
Source: PLoS One. 2014 Jul 3;9(7):e100864. doi: 10.1371/journal.pone.0100864 (PMC4084626; doi:10.1371/journal.pone.0100864)
Supplement: Table S1 — Reads mapped by the RSW pipeline on Xbp1's 26 nt spliced region in the Tg and Dtt Ire1α+/− samples. (XLSX) [file pone.0100864.s001.xlsx]

## Sheet: Tg treated
Gene Symbol	Left Read Name	Split Left	Split Left Length	Strand Mapped	Chromosome Mapped	Left Half Mapped Start Location	# of Other Matches	Right Read Name	Split Right	Split Right Length	Strand Mapped	Chromosome Mapped	Right Half Mapped Start Location	# of Other Matches	Splice Length
Xbp1	HWI-EAS159:6:68:979:1221#0/1	L	15	-	chr11	5424312	6	HWI-EAS159:6:68:979:1221#0/1	R	18	-	chr11	5424268	0	26
Xbp1	HWI-EAS159:6:68:979:1221#0/1	L	16	-	chr11	5424311	2	HWI-EAS159:6:68:979:1221#0/1	R	17	-	chr11	5424268	0	26
Xbp1	HWI-EAS159:6:68:979:1221#0/1	L	17	-	chr11	5424310	2	HWI-EAS159:6:68:979:1221#0/1	R	16	-	chr11	5424268	0	26
Xbp1	HWI-EAS159:6:68:979:1221#0/1	L	18	-	chr11	5424309	1	HWI-EAS159:6:68:979:1221#0/1	R	15	-	chr11	5424268	0	26
Xbp1	HWI-EAS159:6:68:979:1221#0/1	L	19	-	chr11	5424308	1	HWI-EAS159:6:68:979:1221#0/1	R	14	-	chr11	5424268	2	26
Xbp1	HWI-EAS159:6:23:1030:1606#0/1	L	15	+	chr11	5424265	2	HWI-EAS159:6:23:1030:1606#0/1	R	18	+	chr11	5424306	1	26
Xbp1	HWI-EAS159:6:23:1030:1606#0/1	L	16	+	chr11	5424265	0	HWI-EAS159:6:23:1030:1606#0/1	R	17	+	chr11	5424307	1	26
Xbp1	HWI-EAS159:6:23:1030:1606#0/1	L	17	+	chr11	5424265	0	HWI-EAS159:6:23:1030:1606#0/1	R	16	+	chr11	5424308	2	26
Xbp1	HWI-EAS159:6:28:1062:1514#0/1	L	17	+	chr11	5424263	0	HWI-EAS159:6:28:1062:1514#0/1	R	16	+	chr11	5424306	3	26
Xbp1	HWI-EAS159:6:13:196:629#0/1	L	15	+	chr11	5424265	2	HWI-EAS159:6:13:196:629#0/1	R	18	+	chr11	5424306	1	26
Xbp1	HWI-EAS159:6:13:196:629#0/1	L	16	+	chr11	5424265	0	HWI-EAS159:6:13:196:629#0/1	R	17	+	chr11	5424307	1	26
Xbp1	HWI-EAS159:6:13:196:629#0/1	L	17	+	chr11	5424265	0	HWI-EAS159:6:13:196:629#0/1	R	16	+	chr11	5424308	2	26
Xbp1	HWI-EAS159:6:84:381:1322#0/1	L	17	+	chr11	5424263	0	HWI-EAS159:6:84:381:1322#0/1	R	16	+	chr11	5424306	3	26
Xbp1	HWI-EAS159:6:74:837:127#0/1	L	14	+	chr11	5424270	5	HWI-EAS159:6:74:837:127#0/1	R	19	+	chr11	5424310	1	26
Xbp1	HWI-EAS159:6:74:837:127#0/1	L	15	+	chr11	5424270	0	HWI-EAS159:6:74:837:127#0/1	R	18	+	chr11	5424311	1	26
Xbp1	HWI-EAS159:6:74:837:127#0/1	L	16	+	chr11	5424270	0	HWI-EAS159:6:74:837:127#0/1	R	17	+	chr11	5424312	1	26
Xbp1	HWI-EAS159:6:89:1778:838#0/1	L	17	+	chr11	5424263	0	HWI-EAS159:6:89:1778:838#0/1	R	16	+	chr11	5424306	3	26
Xbp1	HWI-EAS159:6:9:1315:1432#0/1	L	15	+	chr11	5424265	2	HWI-EAS159:6:9:1315:1432#0/1	R	18	+	chr11	5424306	1	26
Xbp1	HWI-EAS159:6:9:1315:1432#0/1	L	16	+	chr11	5424265	0	HWI-EAS159:6:9:1315:1432#0/1	R	17	+	chr11	5424307	1	26
Xbp1	HWI-EAS159:6:9:1315:1432#0/1	L	17	+	chr11	5424265	0	HWI-EAS159:6:9:1315:1432#0/1	R	16	+	chr11	5424308	2	26
Xbp1	HWI-EAS159:6:50:340:1961#0/1	L	14	+	chr11	5424267	2	HWI-EAS159:6:50:340:1961#0/1	R	19	+	chr11	5424307	0	26
Xbp1	HWI-EAS159:6:50:340:1961#0/1	L	15	+	chr11	5424267	0	HWI-EAS159:6:50:340:1961#0/1	R	18	+	chr11	5424308	1	26
Xbp1	HWI-EAS159:6:50:340:1961#0/1	L	16	+	chr11	5424267	0	HWI-EAS159:6:50:340:1961#0/1	R	17	+	chr11	5424309	2	26
Xbp1	HWI-EAS159:6:50:340:1961#0/1	L	17	+	chr11	5424267	0	HWI-EAS159:6:50:340:1961#0/1	R	16	+	chr11	5424310	3	26
Xbp1	HWI-EAS159:6:82:323:1484#0/1	L	15	+	chr11	5424265	2	HWI-EAS159:6:82:323:1484#0/1	R	18	+	chr11	5424306	1	26
Xbp1	HWI-EAS159:6:82:323:1484#0/1	L	16	+	chr11	5424265	0	HWI-EAS159:6:82:323:1484#0/1	R	17	+	chr11	5424307	1	26
Xbp1	HWI-EAS159:6:82:323:1484#0/1	L	17	+	chr11	5424265	0	HWI-EAS159:6:82:323:1484#0/1	R	16	+	chr11	5424308	2	26
Xbp1	HWI-EAS159:6:77:1613:1220#0/1	L	17	+	chr11	5424263	0	HWI-EAS159:6:77:1613:1220#0/1	R	16	+	chr11	5424306	3	26
Xbp1	HWI-EAS159:6:11:1396:760#0/1	L	17	+	chr11	5424263	0	HWI-EAS159:6:11:1396:760#0/1	R	16	+	chr11	5424306	3	26
Xbp1	HWI-EAS159:6:39:377:1646#0/1	L	15	+	chr11	5424265	2	HWI-EAS159:6:39:377:1646#0/1	R	18	+	chr11	5424306	1	26
Xbp1	HWI-EAS159:6:39:377:1646#0/1	L	16	+	chr11	5424265	0	HWI-EAS159:6:39:377:1646#0/1	R	17	+	chr11	5424307	1	26
Xbp1	HWI-EAS159:6:39:377:1646#0/1	L	17	+	chr11	5424265	0	HWI-EAS159:6:39:377:1646#0/1	R	16	+	chr11	5424308	2	26
Xbp1	HWI-EAS159:6:12:354:811#0/1	L	17	+	chr11	5424263	0	HWI-EAS159:6:12:354:811#0/1	R	16	+	chr11	5424306	3	26
Xbp1	HWI-EAS159:6:73:207:1073#0/1	L	17	+	chr11	5424263	0	HWI-EAS159:6:73:207:1073#0/1	R	16	+	chr11	5424306	3	26
Xbp1	HWI-EAS159:6:83:1613:939#0/1	L	17	+	chr11	5424263	0	HWI-EAS159:6:83:1613:939#0/1	R	16	+	chr11	5424306	3	26
Xbp1	HWI-EAS159:6:57:754:1841#0/1	L	15	+	chr11	5424265	2	HWI-EAS159:6:57:754:1841#0/1	R	18	+	chr11	5424306	1	26
Xbp1	HWI-EAS159:6:57:754:1841#0/1	L	16	+	chr11	5424265	0	HWI-EAS159:6:57:754:1841#0/1	R	17	+	chr11	5424307	1	26
Xbp1	HWI-EAS159:6:57:754:1841#0/1	L	17	+	chr11	5424265	0	HWI-EAS159:6:57:754:1841#0/1	R	16	+	chr11	5424308	2	26
Xbp1	HWI-EAS159:6:43:1532:1069#0/1	L	15	+	chr11	5424265	2	HWI-EAS159:6:43:1532:1069#0/1	R	18	+	chr11	5424306	1	26
Xbp1	HWI-EAS159:6:43:1532:1069#0/1	L	16	+	chr11	5424265	0	HWI-EAS159:6:43:1532:1069#0/1	R	17	+	chr11	5424307	1	26
Xbp1	HWI-EAS159:6:43:1532:1069#0/1	L	17	+	chr11	5424265	0	HWI-EAS159:6:43:1532:1069#0/1	R	16	+	chr11	5424308	2	26
Xbp1	HWI-EAS159:6:54:96:1116#0/1	L	17	+	chr11	5424263	0	HWI-EAS159:6:54:96:1116#0/1	R	16	+	chr11	5424306	3	26
Xbp1	HWI-EAS159:6:53:1388:2017#0/1	L	15	+	chr11	5424265	2	HWI-EAS159:6:53:1388:2017#0/1	R	18	+	chr11	5424306	1	26
Xbp1	HWI-EAS159:6:53:1388:2017#0/1	L	16	+	chr11	5424265	0	HWI-EAS159:6:53:1388:2017#0/1	R	17	+	chr11	5424307	1	26
Xbp1	HWI-EAS159:6:53:1388:2017#0/1	L	17	+	chr11	5424265	0	HWI-EAS159:6:53:1388:2017#0/1	R	16	+	chr11	5424308	2	26
Xbp1	HWI-EAS159:6:71:1556:1551#0/1	L	14	+	chr11	5424267	2	HWI-EAS159:6:71:1556:1551#0/1	R	19	+	chr11	5424307	0	26
Xbp1	HWI-EAS159:6:71:1556:1551#0/1	L	15	+	chr11	5424267	0	HWI-EAS159:6:71:1556:1551#0/1	R	18	+	chr11	5424308	1	26
Xbp1	HWI-EAS159:6:71:1556:1551#0/1	L	16	+	chr11	5424267	0	HWI-EAS159:6:71:1556:1551#0/1	R	17	+	chr11	5424309	2	26
Xbp1	HWI-EAS159:6:71:1556:1551#0/1	L	17	+	chr11	5424267	0	HWI-EAS159:6:71:1556:1551#0/1	R	16	+	chr11	5424310	3	26

## Sheet: Dtt treated
Gene Symbol	Left Read Name	Split Left	Split Left Length	Strand Mapped	Chromosome Mapped	Left Half Mapped Start Location	# of Other Matches	Right Read Name	Split Right	Split Right Length	Strand Mapped	Chromosome Mapped	Right Half Mapped Start Location	# of Other Matches	Splice Length
Xbp1	unknown:7:111:4269:2812#0/1	L	57	-	chr11	5424312	3	unknown:7:111:4269:2812#0/1	R	20	-	chr11	5424266	1	26
Xbp1	unknown:7:111:4269:2812#0/1	L	58	-	chr11	5424311	1	unknown:7:111:4269:2812#0/1	R	19	-	chr11	5424266	1	26
Xbp1	unknown:7:111:4269:2812#0/1	L	59	-	chr11	5424310	1	unknown:7:111:4269:2812#0/1	R	18	-	chr11	5424266	1	26
Xbp1	unknown:7:111:4269:2812#0/1	L	60	-	chr11	5424309	1	unknown:7:111:4269:2812#0/1	R	17	-	chr11	5424266	1	26
Xbp1	unknown:7:111:4269:2812#0/1	L	61	-	chr11	5424308	1	unknown:7:111:4269:2812#0/1	R	16	-	chr11	5424266	1	26
Xbp1	unknown:7:111:4269:2812#0/1	L	62	-	chr11	5424307	0	unknown:7:111:4269:2812#0/1	R	15	-	chr11	5424266	1	26
Xbp1	unknown:7:81:18708:11991#0/1	L	17	+	chr11	5424263	1	unknown:7:81:18708:11991#0/1	R	60	+	chr11	5424306	0	26
Xbp1	unknown:7:81:18708:11991#0/1	L	18	+	chr11	5424263	1	unknown:7:81:18708:11991#0/1	R	59	+	chr11	5424307	0	26
Xbp1	unknown:7:81:18708:11991#0/1	L	19	+	chr11	5424263	1	unknown:7:81:18708:11991#0/1	R	58	+	chr11	5424308	1	26
Xbp1	unknown:7:81:18708:11991#0/1	L	20	+	chr11	5424263	1	unknown:7:81:18708:11991#0/1	R	57	+	chr11	5424309	1	26
Xbp1	unknown:7:81:18708:11991#0/1	L	21	+	chr11	5424263	1	unknown:7:81:18708:11991#0/1	R	56	+	chr11	5424310	1	26
Xbp1	unknown:7:81:18708:11991#0/1	L	22	+	chr11	5424263	1	unknown:7:81:18708:11991#0/1	R	55	+	chr11	5424311	1	26
Xbp1	unknown:7:81:18708:11991#0/1	L	23	+	chr11	5424263	1	unknown:7:81:18708:11991#0/1	R	54	+	chr11	5424312	3	26
Xbp1	unknown:7:84:11351:20338#0/1	L	24	+	chr11	5424256	1	unknown:7:84:11351:20338#0/1	R	53	+	chr11	5424306	0	26
Xbp1	unknown:7:84:11351:20338#0/1	L	25	+	chr11	5424256	1	unknown:7:84:11351:20338#0/1	R	52	+	chr11	5424307	0	26
Xbp1	unknown:7:84:11351:20338#0/1	L	26	+	chr11	5424256	1	unknown:7:84:11351:20338#0/1	R	51	+	chr11	5424308	1	26
Xbp1	unknown:7:84:11351:20338#0/1	L	27	+	chr11	5424256	1	unknown:7:84:11351:20338#0/1	R	50	+	chr11	5424309	1	26
Xbp1	unknown:7:84:11351:20338#0/1	L	28	+	chr11	5424256	1	unknown:7:84:11351:20338#0/1	R	49	+	chr11	5424310	1	26
Xbp1	unknown:7:84:11351:20338#0/1	L	29	+	chr11	5424256	1	unknown:7:84:11351:20338#0/1	R	48	+	chr11	5424311	1	26
Xbp1	unknown:7:84:11351:20338#0/1	L	30	+	chr11	5424256	1	unknown:7:84:11351:20338#0/1	R	47	+	chr11	5424312	3	26
Xbp1	unknown:7:41:17119:5200#0/1	L	35	-	chr11	5424312	3	unknown:7:41:17119:5200#0/1	R	42	-	chr11	5424244	1	26
Xbp1	unknown:7:41:17119:5200#0/1	L	36	-	chr11	5424311	1	unknown:7:41:17119:5200#0/1	R	41	-	chr11	5424244	1	26
Xbp1	unknown:7:41:17119:5200#0/1	L	37	-	chr11	5424310	1	unknown:7:41:17119:5200#0/1	R	40	-	chr11	5424244	1	26
Xbp1	unknown:7:41:17119:5200#0/1	L	38	-	chr11	5424309	1	unknown:7:41:17119:5200#0/1	R	39	-	chr11	5424244	1	26
Xbp1	unknown:7:41:17119:5200#0/1	L	39	-	chr11	5424308	1	unknown:7:41:17119:5200#0/1	R	38	-	chr11	5424244	1	26
Xbp1	unknown:7:41:17119:5200#0/1	L	40	-	chr11	5424307	0	unknown:7:41:17119:5200#0/1	R	37	-	chr11	5424244	1	26
Xbp1	unknown:7:41:17119:5200#0/1	L	41	-	chr11	5424306	0	unknown:7:41:17119:5200#0/1	R	36	-	chr11	5424244	1	26
Xbp1	unknown:7:116:18845:5441#0/1	L	23	+	chr11	5424257	1	unknown:7:116:18845:5441#0/1	R	54	+	chr11	5424306	0	26
Xbp1	unknown:7:116:18845:5441#0/1	L	24	+	chr11	5424257	1	unknown:7:116:18845:5441#0/1	R	53	+	chr11	5424307	0	26
Xbp1	unknown:7:116:18845:5441#0/1	L	25	+	chr11	5424257	1	unknown:7:116:18845:5441#0/1	R	52	+	chr11	5424308	1	26
Xbp1	unknown:7:116:18845:5441#0/1	L	26	+	chr11	5424257	1	unknown:7:116:18845:5441#0/1	R	51	+	chr11	5424309	1	26
Xbp1	unknown:7:116:18845:5441#0/1	L	27	+	chr11	5424257	1	unknown:7:116:18845:5441#0/1	R	50	+	chr11	5424310	1	26
Xbp1	unknown:7:116:18845:5441#0/1	L	28	+	chr11	5424257	1	unknown:7:116:18845:5441#0/1	R	49	+	chr11	5424311	1	26
Xbp1	unknown:7:116:18845:5441#0/1	L	29	+	chr11	5424257	1	unknown:7:116:18845:5441#0/1	R	48	+	chr11	5424312	3	26
Xbp1	unknown:7:28:8738:996#0/1	L	16	+	chr11	5424264	2	unknown:7:28:8738:996#0/1	R	61	+	chr11	5424306	0	26
Xbp1	unknown:7:28:8738:996#0/1	L	17	+	chr11	5424264	1	unknown:7:28:8738:996#0/1	R	60	+	chr11	5424307	0	26
Xbp1	unknown:7:28:8738:996#0/1	L	18	+	chr11	5424264	1	unknown:7:28:8738:996#0/1	R	59	+	chr11	5424308	1	26
Xbp1	unknown:7:28:8738:996#0/1	L	19	+	chr11	5424264	1	unknown:7:28:8738:996#0/1	R	58	+	chr11	5424309	1	26
Xbp1	unknown:7:28:8738:996#0/1	L	20	+	chr11	5424264	1	unknown:7:28:8738:996#0/1	R	57	+	chr11	5424310	1	26
Xbp1	unknown:7:28:8738:996#0/1	L	21	+	chr11	5424264	1	unknown:7:28:8738:996#0/1	R	56	+	chr11	5424311	1	26
Xbp1	unknown:7:28:8738:996#0/1	L	22	+	chr11	5424264	1	unknown:7:28:8738:996#0/1	R	55	+	chr11	5424312	3	26
Xbp1	unknown:7:83:5070:13155#0/1	L	30	+	chr11	5424250	1	unknown:7:83:5070:13155#0/1	R	47	+	chr11	5424306	0	26
Xbp1	unknown:7:83:5070:13155#0/1	L	31	+	chr11	5424250	1	unknown:7:83:5070:13155#0/1	R	46	+	chr11	5424307	0	26
Xbp1	unknown:7:83:5070:13155#0/1	L	32	+	chr11	5424250	1	unknown:7:83:5070:13155#0/1	R	45	+	chr11	5424308	1	26
Xbp1	unknown:7:83:5070:13155#0/1	L	33	+	chr11	5424250	1	unknown:7:83:5070:13155#0/1	R	44	+	chr11	5424309	1	26
Xbp1	unknown:7:83:5070:13155#0/1	L	34	+	chr11	5424250	1	unknown:7:83:5070:13155#0/1	R	43	+	chr11	5424310	1	26
Xbp1	unknown:7:83:5070:13155#0/1	L	35	+	chr11	5424250	1	unknown:7:83:5070:13155#0/1	R	42	+	chr11	5424311	1	26
Xbp1	unknown:7:83:5070:13155#0/1	L	36	+	chr11	5424250	1	unknown:7:83:5070:13155#0/1	R	41	+	chr11	5424312	3	26
Xbp1	unknown:7:76:4138:7518#0/1	L	57	-	chr11	5424312	3	unknown:7:76:4138:7518#0/1	R	20	-	chr11	5424266	1	26
Xbp1	unknown:7:76:4138:7518#0/1	L	58	-	chr11	5424311	1	unknown:7:76:4138:7518#0/1	R	19	-	chr11	5424266	1	26
Xbp1	unknown:7:76:4138:7518#0/1	L	59	-	chr11	5424310	1	unknown:7:76:4138:7518#0/1	R	18	-	chr11	5424266	1	26
Xbp1	unknown:7:76:4138:7518#0/1	L	60	-	chr11	5424309	1	unknown:7:76:4138:7518#0/1	R	17	-	chr11	5424266	1	26
Xbp1	unknown:7:76:4138:7518#0/1	L	61	-	chr11	5424308	1	unknown:7:76:4138:7518#0/1	R	16	-	chr11	5424266	1	26
Xbp1	unknown:7:76:4138:7518#0/1	L	62	-	chr11	5424307	0	unknown:7:76:4138:7518#0/1	R	15	-	chr11	5424266	1	26
Xbp1	unknown:7:118:4430:19903#0/1	L	25	+	chr11	5424255	1	unknown:7:118:4430:19903#0/1	R	52	+	chr11	5424306	0	26
Xbp1	unknown:7:118:4430:19903#0/1	L	26	+	chr11	5424255	1	unknown:7:118:4430:19903#0/1	R	51	+	chr11	5424307	0	26
Xbp1	unknown:7:118:4430:19903#0/1	L	27	+	chr11	5424255	1	unknown:7:118:4430:19903#0/1	R	50	+	chr11	5424308	1	26
Xbp1	unknown:7:118:4430:19903#0/1	L	28	+	chr11	5424255	1	unknown:7:118:4430:19903#0/1	R	49	+	chr11	5424309	1	26
Xbp1	unknown:7:118:4430:19903#0/1	L	29	+	chr11	5424255	1	unknown:7:118:4430:19903#0/1	R	48	+	chr11	5424310	1	26
Xbp1	unknown:7:118:4430:19903#0/1	L	30	+	chr11	5424255	1	unknown:7:118:4430:19903#0/1	R	47	+	chr11	5424311	1	26
Xbp1	unknown:7:118:4430:19903#0/1	L	31	+	chr11	5424255	1	unknown:7:118:4430:19903#0/1	R	46	+	chr11	5424312	3	26
Xbp1	unknown:7:73:10805:17410#0/1	L	37	-	chr11	5424312	3	unknown:7:73:10805:17410#0/1	R	40	-	chr11	5424246	1	26
Xbp1	unknown:7:73:10805:17410#0/1	L	38	-	chr11	5424311	1	unknown:7:73:10805:17410#0/1	R	39	-	chr11	5424246	1	26
Xbp1	unknown:7:73:10805:17410#0/1	L	39	-	chr11	5424310	1	unknown:7:73:10805:17410#0/1	R	38	-	chr11	5424246	1	26
Xbp1	unknown:7:73:10805:17410#0/1	L	40	-	chr11	5424309	1	unknown:7:73:10805:17410#0/1	R	37	-	chr11	5424246	1	26
Xbp1	unknown:7:73:10805:17410#0/1	L	41	-	chr11	5424308	1	unknown:7:73:10805:17410#0/1	R	36	-	chr11	5424246	1	26
Xbp1	unknown:7:73:10805:17410#0/1	L	42	-	chr11	5424307	0	unknown:7:73:10805:17410#0/1	R	35	-	chr11	5424246	1	26
Xbp1	unknown:7:73:10805:17410#0/1	L	43	-	chr11	5424306	0	unknown:7:73:10805:17410#0/1	R	34	-	chr11	5424246	1	26
Xbp1	unknown:7:82:6689:1587#0/1	L	30	+	chr11	5424250	1	unknown:7:82:6689:1587#0/1	R	47	+	chr11	5424306	0	26
Xbp1	unknown:7:82:6689:1587#0/1	L	31	+	chr11	5424250	1	unknown:7:82:6689:1587#0/1	R	46	+	chr11	5424307	0	26
Xbp1	unknown:7:82:6689:1587#0/1	L	32	+	chr11	5424250	1	unknown:7:82:6689:1587#0/1	R	45	+	chr11	5424308	1	26
Xbp1	unknown:7:82:6689:1587#0/1	L	33	+	chr11	5424250	1	unknown:7:82:6689:1587#0/1	R	44	+	chr11	5424309	1	26
Xbp1	unknown:7:82:6689:1587#0/1	L	34	+	chr11	5424250	1	unknown:7:82:6689:1587#0/1	R	43	+	chr11	5424310	1	26
Xbp1	unknown:7:82:6689:1587#0/1	L	35	+	chr11	5424250	1	unknown:7:82:6689:1587#0/1	R	42	+	chr11	5424311	1	26
Xbp1	unknown:7:82:6689:1587#0/1	L	36	+	chr11	5424250	1	unknown:7:82:6689:1587#0/1	R	41	+	chr11	5424312	3	26
Xbp1	unknown:7:77:14951:17253#0/1	L	17	+	chr11	5424263	1	unknown:7:77:14951:17253#0/1	R	60	+	chr11	5424306	0	26
Xbp1	unknown:7:77:14951:17253#0/1	L	18	+	chr11	5424263	1	unknown:7:77:14951:17253#0/1	R	59	+	chr11	5424307	0	26
Xbp1	unknown:7:66:10704:9703#0/1	L	18	+	chr11	5424262	1	unknown:7:66:10704:9703#0/1	R	59	+	chr11	5424306	0	26
Xbp1	unknown:7:66:10704:9703#0/1	L	19	+	chr11	5424262	1	unknown:7:66:10704:9703#0/1	R	58	+	chr11	5424307	0	26
Xbp1	unknown:7:77:14951:17253#0/1	L	19	+	chr11	5424263	1	unknown:7:77:14951:17253#0/1	R	58	+	chr11	5424308	1	26
Xbp1	unknown:7:77:14951:17253#0/1	L	20	+	chr11	5424263	1	unknown:7:77:14951:17253#0/1	R	57	+	chr11	5424309	1	26
Xbp1	unknown:7:66:10704:9703#0/1	L	20	+	chr11	5424262	1	unknown:7:66:10704:9703#0/1	R	57	+	chr11	5424308	1	26
Xbp1	unknown:7:66:10704:9703#0/1	L	21	+	chr11	5424262	1	unknown:7:66:10704:9703#0/1	R	56	+	chr11	5424309	1	26
Xbp1	unknown:7:77:14951:17253#0/1	L	21	+	chr11	5424263	1	unknown:7:77:14951:17253#0/1	R	56	+	chr11	5424310	1	26
Xbp1	unknown:7:77:14951:17253#0/1	L	22	+	chr11	5424263	1	unknown:7:77:14951:17253#0/1	R	55	+	chr11	5424311	1	26
Xbp1	unknown:7:66:10704:9703#0/1	L	22	+	chr11	5424262	1	unknown:7:66:10704:9703#0/1	R	55	+	chr11	5424310	1	26
Xbp1	unknown:7:66:10704:9703#0/1	L	23	+	chr11	5424262	1	unknown:7:66:10704:9703#0/1	R	54	+	chr11	5424311	1	26
Xbp1	unknown:7:77:14951:17253#0/1	L	23	+	chr11	5424263	1	unknown:7:77:14951:17253#0/1	R	54	+	chr11	5424312	3	26
Xbp1	unknown:7:66:10704:9703#0/1	L	24	+	chr11	5424262	1	unknown:7:66:10704:9703#0/1	R	53	+	chr11	5424312	3	26
Xbp1	unknown:7:68:9042:14513#0/1	L	37	-	chr11	5424312	3	unknown:7:68:9042:14513#0/1	R	40	-	chr11	5424246	1	26
Xbp1	unknown:7:68:9042:14513#0/1	L	38	-	chr11	5424311	1	unknown:7:68:9042:14513#0/1	R	39	-	chr11	5424246	1	26
Xbp1	unknown:7:68:9042:14513#0/1	L	39	-	chr11	5424310	1	unknown:7:68:9042:14513#0/1	R	38	-	chr11	5424246	1	26
Xbp1	unknown:7:68:9042:14513#0/1	L	40	-	chr11	5424309	1	unknown:7:68:9042:14513#0/1	R	37	-	chr11	5424246	1	26
Xbp1	unknown:7:68:9042:14513#0/1	L	41	-	chr11	5424308	1	unknown:7:68:9042:14513#0/1	R	36	-	chr11	5424246	1	26
Xbp1	unknown:7:68:9042:14513#0/1	L	42	-	chr11	5424307	0	unknown:7:68:9042:14513#0/1	R	35	-	chr11	5424246	1	26
Xbp1	unknown:7:68:9042:14513#0/1	L	43	-	chr11	5424306	0	unknown:7:68:9042:14513#0/1	R	34	-	chr11	5424246	1	26
Xbp1	unknown:7:3:3279:7249#0/1	L	39	-	chr11	5424312	3	unknown:7:3:3279:7249#0/1	R	38	-	chr11	5424248	1	26
Xbp1	unknown:7:3:3279:7249#0/1	L	40	-	chr11	5424311	1	unknown:7:3:3279:7249#0/1	R	37	-	chr11	5424248	1	26
Xbp1	unknown:7:3:3279:7249#0/1	L	41	-	chr11	5424310	1	unknown:7:3:3279:7249#0/1	R	36	-	chr11	5424248	1	26
Xbp1	unknown:7:3:3279:7249#0/1	L	42	-	chr11	5424309	1	unknown:7:3:3279:7249#0/1	R	35	-	chr11	5424248	1	26
Xbp1	unknown:7:3:3279:7249#0/1	L	43	-	chr11	5424308	1	unknown:7:3:3279:7249#0/1	R	34	-	chr11	5424248	1	26
Xbp1	unknown:7:3:3279:7249#0/1	L	44	-	chr11	5424307	0	unknown:7:3:3279:7249#0/1	R	33	-	chr11	5424248	1	26
Xbp1	unknown:7:3:3279:7249#0/1	L	45	-	chr11	5424306	0	unknown:7:3:3279:7249#0/1	R	32	-	chr11	5424248	1	26
Xbp1	unknown:7:81:4675:4776#0/1	L	17	+	chr11	5424263	1	unknown:7:81:4675:4776#0/1	R	60	+	chr11	5424306	0	26
Xbp1	unknown:7:81:4675:4776#0/1	L	18	+	chr11	5424263	1	unknown:7:81:4675:4776#0/1	R	59	+	chr11	5424307	0	26
Xbp1	unknown:7:81:4675:4776#0/1	L	19	+	chr11	5424263	1	unknown:7:81:4675:4776#0/1	R	58	+	chr11	5424308	1	26
Xbp1	unknown:7:81:4675:4776#0/1	L	20	+	chr11	5424263	1	unknown:7:81:4675:4776#0/1	R	57	+	chr11	5424309	1	26
Xbp1	unknown:7:81:4675:4776#0/1	L	21	+	chr11	5424263	1	unknown:7:81:4675:4776#0/1	R	56	+	chr11	5424310	1	26
Xbp1	unknown:7:81:4675:4776#0/1	L	22	+	chr11	5424263	1	unknown:7:81:4675:4776#0/1	R	55	+	chr11	5424311	1	26
Xbp1	unknown:7:81:4675:4776#0/1	L	23	+	chr11	5424263	1	unknown:7:81:4675:4776#0/1	R	54	+	chr11	5424312	3	26
Xbp1	unknown:7:33:6912:1986#0/1	L	17	+	chr11	5424263	1	unknown:7:33:6912:1986#0/1	R	60	+	chr11	5424306	0	26
Xbp1	unknown:7:33:6912:1986#0/1	L	18	+	chr11	5424263	1	unknown:7:33:6912:1986#0/1	R	59	+	chr11	5424307	0	26
Xbp1	unknown:7:33:6912:1986#0/1	L	19	+	chr11	5424263	1	unknown:7:33:6912:1986#0/1	R	58	+	chr11	5424308	1	26
Xbp1	unknown:7:33:6912:1986#0/1	L	20	+	chr11	5424263	1	unknown:7:33:6912:1986#0/1	R	57	+	chr11	5424309	1	26
Xbp1	unknown:7:33:6912:1986#0/1	L	21	+	chr11	5424263	1	unknown:7:33:6912:1986#0/1	R	56	+	chr11	5424310	1	26
Xbp1	unknown:7:33:6912:1986#0/1	L	22	+	chr11	5424263	1	unknown:7:33:6912:1986#0/1	R	55	+	chr11	5424311	1	26
Xbp1	unknown:7:33:6912:1986#0/1	L	23	+	chr11	5424263	1	unknown:7:33:6912:1986#0/1	R	54	+	chr11	5424312	3	26
Xbp1	unknown:7:27:9115:13806#0/1	L	19	+	chr11	5424261	1	unknown:7:27:9115:13806#0/1	R	58	+	chr11	5424306	0	26
Xbp1	unknown:7:27:9115:13806#0/1	L	20	+	chr11	5424261	1	unknown:7:27:9115:13806#0/1	R	57	+	chr11	5424307	0	26
Xbp1	unknown:7:27:9115:13806#0/1	L	21	+	chr11	5424261	1	unknown:7:27:9115:13806#0/1	R	56	+	chr11	5424308	1	26
Xbp1	unknown:7:27:9115:13806#0/1	L	22	+	chr11	5424261	1	unknown:7:27:9115:13806#0/1	R	55	+	chr11	5424309	1	26
Xbp1	unknown:7:27:9115:13806#0/1	L	23	+	chr11	5424261	1	unknown:7:27:9115:13806#0/1	R	54	+	chr11	5424310	1	26
Xbp1	unknown:7:27:9115:13806#0/1	L	24	+	chr11	5424261	1	unknown:7:27:9115:13806#0/1	R	53	+	chr11	5424311	1	26
Xbp1	unknown:7:27:9115:13806#0/1	L	25	+	chr11	5424261	1	unknown:7:27:9115:13806#0/1	R	52	+	chr11	5424312	3	26
Xbp1	unknown:7:63:4782:2669#0/1	L	60	-	chr11	5424312	3	unknown:7:63:4782:2669#0/1	R	17	-	chr11	5424269	1	26
Xbp1	unknown:7:63:4782:2669#0/1	L	61	-	chr11	5424311	1	unknown:7:63:4782:2669#0/1	R	16	-	chr11	5424269	1	26
Xbp1	unknown:7:63:4782:2669#0/1	L	62	-	chr11	5424310	1	unknown:7:63:4782:2669#0/1	R	15	-	chr11	5424269	2	26
Xbp1	unknown:7:63:4782:2669#0/1	L	63	-	chr11	5424309	1	unknown:7:63:4782:2669#0/1	R	14	-	chr11	5424269	2	26
Xbp1	unknown:7:119:9643:4417#0/1	L	16	+	chr11	5424264	2	unknown:7:119:9643:4417#0/1	R	61	+	chr11	5424306	0	26
Xbp1	unknown:7:119:9643:4417#0/1	L	17	+	chr11	5424264	1	unknown:7:119:9643:4417#0/1	R	60	+	chr11	5424307	0	26
Xbp1	unknown:7:119:9643:4417#0/1	L	18	+	chr11	5424264	1	unknown:7:119:9643:4417#0/1	R	59	+	chr11	5424308	1	26
Xbp1	unknown:7:119:9643:4417#0/1	L	19	+	chr11	5424264	1	unknown:7:119:9643:4417#0/1	R	58	+	chr11	5424309	1	26
Xbp1	unknown:7:119:9643:4417#0/1	L	20	+	chr11	5424264	1	unknown:7:119:9643:4417#0/1	R	57	+	chr11	5424310	1	26
Xbp1	unknown:7:119:9643:4417#0/1	L	21	+	chr11	5424264	1	unknown:7:119:9643:4417#0/1	R	56	+	chr11	5424311	1	26
Xbp1	unknown:7:119:9643:4417#0/1	L	22	+	chr11	5424264	1	unknown:7:119:9643:4417#0/1	R	55	+	chr11	5424312	3	26
Xbp1	unknown:7:24:9173:6972#0/1	L	17	+	chr11	5424263	1	unknown:7:24:9173:6972#0/1	R	60	+	chr11	5424306	0	26
Xbp1	unknown:7:24:9173:6972#0/1	L	18	+	chr11	5424263	1	unknown:7:24:9173:6972#0/1	R	59	+	chr11	5424307	0	26
Xbp1	unknown:7:24:9173:6972#0/1	L	19	+	chr11	5424263	1	unknown:7:24:9173:6972#0/1	R	58	+	chr11	5424308	1	26
Xbp1	unknown:7:24:9173:6972#0/1	L	20	+	chr11	5424263	1	unknown:7:24:9173:6972#0/1	R	57	+	chr11	5424309	1	26
Xbp1	unknown:7:24:9173:6972#0/1	L	21	+	chr11	5424263	1	unknown:7:24:9173:6972#0/1	R	56	+	chr11	5424310	1	26
Xbp1	unknown:7:24:9173:6972#0/1	L	22	+	chr11	5424263	1	unknown:7:24:9173:6972#0/1	R	55	+	chr11	5424311	1	26
Xbp1	unknown:7:24:9173:6972#0/1	L	23	+	chr11	5424263	1	unknown:7:24:9173:6972#0/1	R	54	+	chr11	5424312	3	26
Xbp1	unknown:7:26:19577:7598#0/1	L	58	-	chr11	5424312	3	unknown:7:26:19577:7598#0/1	R	19	-	chr11	5424267	1	26
Xbp1	unknown:7:26:19577:7598#0/1	L	59	-	chr11	5424311	1	unknown:7:26:19577:7598#0/1	R	18	-	chr11	5424267	1	26
Xbp1	unknown:7:74:4019:17115#0/1	L	59	-	chr11	5424312	3	unknown:7:74:4019:17115#0/1	R	18	-	chr11	5424268	1	26
Xbp1	unknown:7:26:19577:7598#0/1	L	60	-	chr11	5424310	1	unknown:7:26:19577:7598#0/1	R	17	-	chr11	5424267	1	26
Xbp1	unknown:7:74:4019:17115#0/1	L	60	-	chr11	5424311	1	unknown:7:74:4019:17115#0/1	R	17	-	chr11	5424268	1	26
Xbp1	unknown:7:26:19577:7598#0/1	L	61	-	chr11	5424309	1	unknown:7:26:19577:7598#0/1	R	16	-	chr11	5424267	1	26
Xbp1	unknown:7:74:4019:17115#0/1	L	61	-	chr11	5424310	1	unknown:7:74:4019:17115#0/1	R	16	-	chr11	5424268	1	26
Xbp1	unknown:7:26:19577:7598#0/1	L	62	-	chr11	5424308	1	unknown:7:26:19577:7598#0/1	R	15	-	chr11	5424267	1	26
Xbp1	unknown:7:74:4019:17115#0/1	L	62	-	chr11	5424309	1	unknown:7:74:4019:17115#0/1	R	15	-	chr11	5424268	1	26
Xbp1	unknown:7:26:19577:7598#0/1	L	63	-	chr11	5424307	0	unknown:7:26:19577:7598#0/1	R	14	-	chr11	5424267	3	26
Xbp1	unknown:7:74:4019:17115#0/1	L	63	-	chr11	5424308	1	unknown:7:74:4019:17115#0/1	R	14	-	chr11	5424268	3	26
Xbp1	unknown:7:116:9418:4435#0/1	L	17	+	chr11	5424263	1	unknown:7:116:9418:4435#0/1	R	60	+	chr11	5424306	0	26
Xbp1	unknown:7:116:9418:4435#0/1	L	18	+	chr11	5424263	1	unknown:7:116:9418:4435#0/1	R	59	+	chr11	5424307	0	26
Xbp1	unknown:7:116:9418:4435#0/1	L	19	+	chr11	5424263	1	unknown:7:116:9418:4435#0/1	R	58	+	chr11	5424308	1	26
Xbp1	unknown:7:116:9418:4435#0/1	L	20	+	chr11	5424263	1	unknown:7:116:9418:4435#0/1	R	57	+	chr11	5424309	1	26
Xbp1	unknown:7:116:9418:4435#0/1	L	21	+	chr11	5424263	1	unknown:7:116:9418:4435#0/1	R	56	+	chr11	5424310	1	26
Xbp1	unknown:7:116:9418:4435#0/1	L	22	+	chr11	5424263	1	unknown:7:116:9418:4435#0/1	R	55	+	chr11	5424311	1	26
Xbp1	unknown:7:116:9418:4435#0/1	L	23	+	chr11	5424263	1	unknown:7:116:9418:4435#0/1	R	54	+	chr11	5424312	3	26
Xbp1	unknown:7:27:3261:14898#0/1	L	18	+	chr11	5424262	1	unknown:7:27:3261:14898#0/1	R	59	+	chr11	5424306	0	26
Xbp1	unknown:7:27:3261:14898#0/1	L	19	+	chr11	5424262	1	unknown:7:27:3261:14898#0/1	R	58	+	chr11	5424307	0	26
Xbp1	unknown:7:27:3261:14898#0/1	L	20	+	chr11	5424262	1	unknown:7:27:3261:14898#0/1	R	57	+	chr11	5424308	1	26
Xbp1	unknown:7:27:3261:14898#0/1	L	21	+	chr11	5424262	1	unknown:7:27:3261:14898#0/1	R	56	+	chr11	5424309	1	26
Xbp1	unknown:7:27:3261:14898#0/1	L	22	+	chr11	5424262	1	unknown:7:27:3261:14898#0/1	R	55	+	chr11	5424310	1	26
Xbp1	unknown:7:27:3261:14898#0/1	L	23	+	chr11	5424262	1	unknown:7:27:3261:14898#0/1	R	54	+	chr11	5424311	1	26
Xbp1	unknown:7:27:3261:14898#0/1	L	24	+	chr11	5424262	1	unknown:7:27:3261:14898#0/1	R	53	+	chr11	5424312	3	26
Xbp1	unknown:7:46:19447:17417#0/1	L	37	-	chr11	5424312	3	unknown:7:46:19447:17417#0/1	R	40	-	chr11	5424246	1	26
Xbp1	unknown:7:46:19447:17417#0/1	L	38	-	chr11	5424311	1	unknown:7:46:19447:17417#0/1	R	39	-	chr11	5424246	1	26
Xbp1	unknown:7:46:19447:17417#0/1	L	39	-	chr11	5424310	1	unknown:7:46:19447:17417#0/1	R	38	-	chr11	5424246	1	26
Xbp1	unknown:7:46:19447:17417#0/1	L	40	-	chr11	5424309	1	unknown:7:46:19447:17417#0/1	R	37	-	chr11	5424246	1	26
Xbp1	unknown:7:46:19447:17417#0/1	L	41	-	chr11	5424308	1	unknown:7:46:19447:17417#0/1	R	36	-	chr11	5424246	1	26
Xbp1	unknown:7:46:19447:17417#0/1	L	42	-	chr11	5424307	0	unknown:7:46:19447:17417#0/1	R	35	-	chr11	5424246	1	26
Xbp1	unknown:7:46:19447:17417#0/1	L	43	-	chr11	5424306	0	unknown:7:46:19447:17417#0/1	R	34	-	chr11	5424246	1	26
Xbp1	unknown:7:82:17058:20858#0/1	L	17	+	chr11	5424263	1	unknown:7:82:17058:20858#0/1	R	60	+	chr11	5424306	0	26
Xbp1	unknown:7:82:17058:20858#0/1	L	18	+	chr11	5424263	1	unknown:7:82:17058:20858#0/1	R	59	+	chr11	5424307	0	26
Xbp1	unknown:7:82:17058:20858#0/1	L	19	+	chr11	5424263	1	unknown:7:82:17058:20858#0/1	R	58	+	chr11	5424308	1	26
Xbp1	unknown:7:82:17058:20858#0/1	L	20	+	chr11	5424263	1	unknown:7:82:17058:20858#0/1	R	57	+	chr11	5424309	1	26
Xbp1	unknown:7:82:17058:20858#0/1	L	21	+	chr11	5424263	1	unknown:7:82:17058:20858#0/1	R	56	+	chr11	5424310	1	26
Xbp1	unknown:7:82:17058:20858#0/1	L	22	+	chr11	5424263	1	unknown:7:82:17058:20858#0/1	R	55	+	chr11	5424311	1	26
Xbp1	unknown:7:82:17058:20858#0/1	L	23	+	chr11	5424263	1	unknown:7:82:17058:20858#0/1	R	54	+	chr11	5424312	3	26
Xbp1	unknown:7:106:6707:17148#0/1	L	34	+	chr11	5424246	1	unknown:7:106:6707:17148#0/1	R	43	+	chr11	5424306	0	26
Xbp1	unknown:7:106:6707:17148#0/1	L	35	+	chr11	5424246	1	unknown:7:106:6707:17148#0/1	R	42	+	chr11	5424307	0	26
Xbp1	unknown:7:106:6707:17148#0/1	L	36	+	chr11	5424246	1	unknown:7:106:6707:17148#0/1	R	41	+	chr11	5424308	1	26
Xbp1	unknown:7:106:6707:17148#0/1	L	37	+	chr11	5424246	1	unknown:7:106:6707:17148#0/1	R	40	+	chr11	5424309	1	26
Xbp1	unknown:7:106:6707:17148#0/1	L	38	+	chr11	5424246	1	unknown:7:106:6707:17148#0/1	R	39	+	chr11	5424310	1	26
Xbp1	unknown:7:106:6707:17148#0/1	L	39	+	chr11	5424246	1	unknown:7:106:6707:17148#0/1	R	38	+	chr11	5424311	1	26
Xbp1	unknown:7:106:6707:17148#0/1	L	40	+	chr11	5424246	1	unknown:7:106:6707:17148#0/1	R	37	+	chr11	5424312	3	26
Xbp1	unknown:7:116:18525:19905#0/1	L	17	+	chr11	5424263	1	unknown:7:116:18525:19905#0/1	R	60	+	chr11	5424306	0	26
Xbp1	unknown:7:116:18525:19905#0/1	L	18	+	chr11	5424263	1	unknown:7:116:18525:19905#0/1	R	59	+	chr11	5424307	0	26
Xbp1	unknown:7:116:18525:19905#0/1	L	19	+	chr11	5424263	1	unknown:7:116:18525:19905#0/1	R	58	+	chr11	5424308	1	26
Xbp1	unknown:7:116:18525:19905#0/1	L	20	+	chr11	5424263	1	unknown:7:116:18525:19905#0/1	R	57	+	chr11	5424309	1	26
Xbp1	unknown:7:116:18525:19905#0/1	L	21	+	chr11	5424263	1	unknown:7:116:18525:19905#0/1	R	56	+	chr11	5424310	1	26
Xbp1	unknown:7:116:18525:19905#0/1	L	22	+	chr11	5424263	1	unknown:7:116:18525:19905#0/1	R	55	+	chr11	5424311	1	26
Xbp1	unknown:7:116:18525:19905#0/1	L	23	+	chr11	5424263	1	unknown:7:116:18525:19905#0/1	R	54	+	chr11	5424312	3	26
Xbp1	unknown:7:96:18975:4476#0/1	L	37	-	chr11	5424312	3	unknown:7:96:18975:4476#0/1	R	40	-	chr11	5424246	1	26
Xbp1	unknown:7:96:18975:4476#0/1	L	38	-	chr11	5424311	1	unknown:7:96:18975:4476#0/1	R	39	-	chr11	5424246	1	26
Xbp1	unknown:7:96:18975:4476#0/1	L	39	-	chr11	5424310	1	unknown:7:96:18975:4476#0/1	R	38	-	chr11	5424246	1	26
Xbp1	unknown:7:96:18975:4476#0/1	L	40	-	chr11	5424309	1	unknown:7:96:18975:4476#0/1	R	37	-	chr11	5424246	1	26
Xbp1	unknown:7:96:18975:4476#0/1	L	41	-	chr11	5424308	1	unknown:7:96:18975:4476#0/1	R	36	-	chr11	5424246	1	26
Xbp1	unknown:7:96:18975:4476#0/1	L	42	-	chr11	5424307	0	unknown:7:96:18975:4476#0/1	R	35	-	chr11	5424246	1	26
Xbp1	unknown:7:96:18975:4476#0/1	L	43	-	chr11	5424306	0	unknown:7:96:18975:4476#0/1	R	34	-	chr11	5424246	1	26
Xbp1	unknown:7:50:1726:17747#0/1	L	17	+	chr11	5424263	1	unknown:7:50:1726:17747#0/1	R	60	+	chr11	5424306	0	26
Xbp1	unknown:7:50:1726:17747#0/1	L	18	+	chr11	5424263	1	unknown:7:50:1726:17747#0/1	R	59	+	chr11	5424307	0	26
Xbp1	unknown:7:50:1726:17747#0/1	L	19	+	chr11	5424263	1	unknown:7:50:1726:17747#0/1	R	58	+	chr11	5424308	1	26
Xbp1	unknown:7:50:1726:17747#0/1	L	20	+	chr11	5424263	1	unknown:7:50:1726:17747#0/1	R	57	+	chr11	5424309	1	26
Xbp1	unknown:7:50:1726:17747#0/1	L	21	+	chr11	5424263	1	unknown:7:50:1726:17747#0/1	R	56	+	chr11	5424310	1	26
Xbp1	unknown:7:50:1726:17747#0/1	L	22	+	chr11	5424263	1	unknown:7:50:1726:17747#0/1	R	55	+	chr11	5424311	1	26
Xbp1	unknown:7:50:1726:17747#0/1	L	23	+	chr11	5424263	1	unknown:7:50:1726:17747#0/1	R	54	+	chr11	5424312	3	26
Xbp1	unknown:7:60:16638:1618#0/1	L	37	-	chr11	5424312	3	unknown:7:60:16638:1618#0/1	R	40	-	chr11	5424246	1	26
Xbp1	unknown:7:60:16638:1618#0/1	L	38	-	chr11	5424311	1	unknown:7:60:16638:1618#0/1	R	39	-	chr11	5424246	1	26
Xbp1	unknown:7:60:16638:1618#0/1	L	39	-	chr11	5424310	1	unknown:7:60:16638:1618#0/1	R	38	-	chr11	5424246	1	26
Xbp1	unknown:7:60:16638:1618#0/1	L	40	-	chr11	5424309	1	unknown:7:60:16638:1618#0/1	R	37	-	chr11	5424246	1	26
Xbp1	unknown:7:60:16638:1618#0/1	L	41	-	chr11	5424308	1	unknown:7:60:16638:1618#0/1	R	36	-	chr11	5424246	1	26
Xbp1	unknown:7:60:16638:1618#0/1	L	42	-	chr11	5424307	0	unknown:7:60:16638:1618#0/1	R	35	-	chr11	5424246	1	26
Xbp1	unknown:7:60:16638:1618#0/1	L	43	-	chr11	5424306	0	unknown:7:60:16638:1618#0/1	R	34	-	chr11	5424246	1	26
Xbp1	unknown:7:95:4825:20310#0/1	L	18	+	chr11	5424262	1	unknown:7:95:4825:20310#0/1	R	59	+	chr11	5424306	0	26
Xbp1	unknown:7:95:4825:20310#0/1	L	19	+	chr11	5424262	1	unknown:7:95:4825:20310#0/1	R	58	+	chr11	5424307	0	26
Xbp1	unknown:7:95:4825:20310#0/1	L	20	+	chr11	5424262	1	unknown:7:95:4825:20310#0/1	R	57	+	chr11	5424308	1	26
Xbp1	unknown:7:111:5608:8585#0/1	L	20	+	chr11	5424260	1	unknown:7:111:5608:8585#0/1	R	57	+	chr11	5424306	0	26
Xbp1	unknown:7:95:4825:20310#0/1	L	21	+	chr11	5424262	1	unknown:7:95:4825:20310#0/1	R	56	+	chr11	5424309	1	26
Xbp1	unknown:7:111:5608:8585#0/1	L	21	+	chr11	5424260	1	unknown:7:111:5608:8585#0/1	R	56	+	chr11	5424307	0	26
Xbp1	unknown:7:95:4825:20310#0/1	L	22	+	chr11	5424262	1	unknown:7:95:4825:20310#0/1	R	55	+	chr11	5424310	1	26
Xbp1	unknown:7:111:5608:8585#0/1	L	22	+	chr11	5424260	1	unknown:7:111:5608:8585#0/1	R	55	+	chr11	5424308	1	26
Xbp1	unknown:7:111:5608:8585#0/1	L	23	+	chr11	5424260	1	unknown:7:111:5608:8585#0/1	R	54	+	chr11	5424309	1	26
Xbp1	unknown:7:95:4825:20310#0/1	L	23	+	chr11	5424262	1	unknown:7:95:4825:20310#0/1	R	54	+	chr11	5424311	1	26
Xbp1	unknown:7:95:4825:20310#0/1	L	24	+	chr11	5424262	1	unknown:7:95:4825:20310#0/1	R	53	+	chr11	5424312	3	26
Xbp1	unknown:7:111:5608:8585#0/1	L	24	+	chr11	5424260	1	unknown:7:111:5608:8585#0/1	R	53	+	chr11	5424310	1	26
Xbp1	unknown:7:111:5608:8585#0/1	L	25	+	chr11	5424260	1	unknown:7:111:5608:8585#0/1	R	52	+	chr11	5424311	1	26
Xbp1	unknown:7:111:5608:8585#0/1	L	26	+	chr11	5424260	1	unknown:7:111:5608:8585#0/1	R	51	+	chr11	5424312	3	26
Xbp1	unknown:7:79:3922:16363#0/1	L	24	+	chr11	5424256	1	unknown:7:79:3922:16363#0/1	R	53	+	chr11	5424306	0	26
Xbp1	unknown:7:79:3922:16363#0/1	L	25	+	chr11	5424256	1	unknown:7:79:3922:16363#0/1	R	52	+	chr11	5424307	0	26
Xbp1	unknown:7:79:3922:16363#0/1	L	26	+	chr11	5424256	1	unknown:7:79:3922:16363#0/1	R	51	+	chr11	5424308	1	26
Xbp1	unknown:7:79:3922:16363#0/1	L	27	+	chr11	5424256	1	unknown:7:79:3922:16363#0/1	R	50	+	chr11	5424309	1	26
Xbp1	unknown:7:79:3922:16363#0/1	L	28	+	chr11	5424256	1	unknown:7:79:3922:16363#0/1	R	49	+	chr11	5424310	1	26
Xbp1	unknown:7:79:3922:16363#0/1	L	29	+	chr11	5424256	1	unknown:7:79:3922:16363#0/1	R	48	+	chr11	5424311	1	26
Xbp1	unknown:7:79:3922:16363#0/1	L	30	+	chr11	5424256	1	unknown:7:79:3922:16363#0/1	R	47	+	chr11	5424312	3	26
Xbp1	unknown:7:85:6971:5183#0/1	L	37	-	chr11	5424312	3	unknown:7:85:6971:5183#0/1	R	40	-	chr11	5424246	1	26
Xbp1	unknown:7:85:6971:5183#0/1	L	38	-	chr11	5424311	1	unknown:7:85:6971:5183#0/1	R	39	-	chr11	5424246	1	26
Xbp1	unknown:7:85:6971:5183#0/1	L	39	-	chr11	5424310	1	unknown:7:85:6971:5183#0/1	R	38	-	chr11	5424246	1	26
Xbp1	unknown:7:85:6971:5183#0/1	L	40	-	chr11	5424309	1	unknown:7:85:6971:5183#0/1	R	37	-	chr11	5424246	1	26
Xbp1	unknown:7:85:6971:5183#0/1	L	41	-	chr11	5424308	1	unknown:7:85:6971:5183#0/1	R	36	-	chr11	5424246	1	26
Xbp1	unknown:7:85:6971:5183#0/1	L	42	-	chr11	5424307	0	unknown:7:85:6971:5183#0/1	R	35	-	chr11	5424246	1	26
Xbp1	unknown:7:85:6971:5183#0/1	L	43	-	chr11	5424306	0	unknown:7:85:6971:5183#0/1	R	34	-	chr11	5424246	1	26
Xbp1	unknown:7:85:9871:10605#0/1	L	18	+	chr11	5424262	1	unknown:7:85:9871:10605#0/1	R	59	+	chr11	5424306	0	26
Xbp1	unknown:7:85:9871:10605#0/1	L	19	+	chr11	5424262	1	unknown:7:85:9871:10605#0/1	R	58	+	chr11	5424307	0	26
Xbp1	unknown:7:85:9871:10605#0/1	L	20	+	chr11	5424262	1	unknown:7:85:9871:10605#0/1	R	57	+	chr11	5424308	1	26
Xbp1	unknown:7:85:9871:10605#0/1	L	21	+	chr11	5424262	1	unknown:7:85:9871:10605#0/1	R	56	+	chr11	5424309	1	26
Xbp1	unknown:7:85:9871:10605#0/1	L	22	+	chr11	5424262	1	unknown:7:85:9871:10605#0/1	R	55	+	chr11	5424310	1	26
Xbp1	unknown:7:85:9871:10605#0/1	L	23	+	chr11	5424262	1	unknown:7:85:9871:10605#0/1	R	54	+	chr11	5424311	1	26
Xbp1	unknown:7:85:9871:10605#0/1	L	24	+	chr11	5424262	1	unknown:7:85:9871:10605#0/1	R	53	+	chr11	5424312	3	26
Xbp1	unknown:7:9:13634:3751#0/1	L	28	+	chr11	5424252	1	unknown:7:9:13634:3751#0/1	R	49	+	chr11	5424306	0	26
Xbp1	unknown:7:9:13634:3751#0/1	L	29	+	chr11	5424252	1	unknown:7:9:13634:3751#0/1	R	48	+	chr11	5424307	0	26
Xbp1	unknown:7:9:13634:3751#0/1	L	30	+	chr11	5424252	1	unknown:7:9:13634:3751#0/1	R	47	+	chr11	5424308	1	26
Xbp1	unknown:7:9:13634:3751#0/1	L	31	+	chr11	5424252	1	unknown:7:9:13634:3751#0/1	R	46	+	chr11	5424309	1	26
Xbp1	unknown:7:9:13634:3751#0/1	L	32	+	chr11	5424252	1	unknown:7:9:13634:3751#0/1	R	45	+	chr11	5424310	1	26
Xbp1	unknown:7:9:13634:3751#0/1	L	33	+	chr11	5424252	1	unknown:7:9:13634:3751#0/1	R	44	+	chr11	5424311	1	26
Xbp1	unknown:7:9:13634:3751#0/1	L	34	+	chr11	5424252	1	unknown:7:9:13634:3751#0/1	R	43	+	chr11	5424312	3	26
Xbp1	unknown:7:76:9381:12666#0/1	L	17	+	chr11	5424263	1	unknown:7:76:9381:12666#0/1	R	60	+	chr11	5424306	0	26
Xbp1	unknown:7:76:9381:12666#0/1	L	18	+	chr11	5424263	1	unknown:7:76:9381:12666#0/1	R	59	+	chr11	5424307	0	26
Xbp1	unknown:7:76:9381:12666#0/1	L	19	+	chr11	5424263	1	unknown:7:76:9381:12666#0/1	R	58	+	chr11	5424308	1	26
Xbp1	unknown:7:76:9381:12666#0/1	L	20	+	chr11	5424263	1	unknown:7:76:9381:12666#0/1	R	57	+	chr11	5424309	1	26
Xbp1	unknown:7:76:9381:12666#0/1	L	21	+	chr11	5424263	1	unknown:7:76:9381:12666#0/1	R	56	+	chr11	5424310	1	26
Xbp1	unknown:7:76:9381:12666#0/1	L	22	+	chr11	5424263	1	unknown:7:76:9381:12666#0/1	R	55	+	chr11	5424311	1	26
Xbp1	unknown:7:76:9381:12666#0/1	L	23	+	chr11	5424263	1	unknown:7:76:9381:12666#0/1	R	54	+	chr11	5424312	3	26
Xbp1	unknown:7:16:12245:1269#0/1	L	50	-	chr11	5424312	3	unknown:7:16:12245:1269#0/1	R	27	-	chr11	5424259	1	26
Xbp1	unknown:7:16:12245:1269#0/1	L	51	-	chr11	5424311	1	unknown:7:16:12245:1269#0/1	R	26	-	chr11	5424259	1	26
Xbp1	unknown:7:16:12245:1269#0/1	L	52	-	chr11	5424310	1	unknown:7:16:12245:1269#0/1	R	25	-	chr11	5424259	1	26
Xbp1	unknown:7:16:12245:1269#0/1	L	53	-	chr11	5424309	1	unknown:7:16:12245:1269#0/1	R	24	-	chr11	5424259	1	26
Xbp1	unknown:7:16:12245:1269#0/1	L	54	-	chr11	5424308	1	unknown:7:16:12245:1269#0/1	R	23	-	chr11	5424259	1	26
Xbp1	unknown:7:16:12245:1269#0/1	L	55	-	chr11	5424307	0	unknown:7:16:12245:1269#0/1	R	22	-	chr11	5424259	1	26
Xbp1	unknown:7:16:12245:1269#0/1	L	56	-	chr11	5424306	0	unknown:7:16:12245:1269#0/1	R	21	-	chr11	5424259	1	26
Xbp1	unknown:7:82:2809:7401#0/1	L	35	-	chr11	5424312	3	unknown:7:82:2809:7401#0/1	R	42	-	chr11	5424244	1	26
Xbp1	unknown:7:82:2809:7401#0/1	L	36	-	chr11	5424311	1	unknown:7:82:2809:7401#0/1	R	41	-	chr11	5424244	1	26
Xbp1	unknown:7:82:2809:7401#0/1	L	37	-	chr11	5424310	1	unknown:7:82:2809:7401#0/1	R	40	-	chr11	5424244	1	26
Xbp1	unknown:7:82:2809:7401#0/1	L	38	-	chr11	5424309	1	unknown:7:82:2809:7401#0/1	R	39	-	chr11	5424244	1	26
Xbp1	unknown:7:82:2809:7401#0/1	L	39	-	chr11	5424308	1	unknown:7:82:2809:7401#0/1	R	38	-	chr11	5424244	1	26
Xbp1	unknown:7:82:2809:7401#0/1	L	40	-	chr11	5424307	0	unknown:7:82:2809:7401#0/1	R	37	-	chr11	5424244	1	26
Xbp1	unknown:7:82:2809:7401#0/1	L	41	-	chr11	5424306	0	unknown:7:82:2809:7401#0/1	R	36	-	chr11	5424244	1	26
Xbp1	unknown:7:31:5065:7015#0/1	L	15	+	chr11	5424265	3	unknown:7:31:5065:7015#0/1	R	62	+	chr11	5424306	0	26
Xbp1	unknown:7:31:5065:7015#0/1	L	16	+	chr11	5424265	1	unknown:7:31:5065:7015#0/1	R	61	+	chr11	5424307	0	26
Xbp1	unknown:7:7:4073:6699#0/1	L	17	+	chr11	5424263	1	unknown:7:7:4073:6699#0/1	R	60	+	chr11	5424306	0	26
Xbp1	unknown:7:31:5065:7015#0/1	L	17	+	chr11	5424265	1	unknown:7:31:5065:7015#0/1	R	60	+	chr11	5424308	1	26
Xbp1	unknown:7:7:4073:6699#0/1	L	18	+	chr11	5424263	1	unknown:7:7:4073:6699#0/1	R	59	+	chr11	5424307	0	26
Xbp1	unknown:7:31:5065:7015#0/1	L	18	+	chr11	5424265	1	unknown:7:31:5065:7015#0/1	R	59	+	chr11	5424309	1	26
Xbp1	unknown:7:7:4073:6699#0/1	L	19	+	chr11	5424263	1	unknown:7:7:4073:6699#0/1	R	58	+	chr11	5424308	1	26
Xbp1	unknown:7:31:5065:7015#0/1	L	19	+	chr11	5424265	1	unknown:7:31:5065:7015#0/1	R	58	+	chr11	5424310	1	26
Xbp1	unknown:7:7:4073:6699#0/1	L	20	+	chr11	5424263	1	unknown:7:7:4073:6699#0/1	R	57	+	chr11	5424309	1	26
Xbp1	unknown:7:31:5065:7015#0/1	L	20	+	chr11	5424265	1	unknown:7:31:5065:7015#0/1	R	57	+	chr11	5424311	1	26
Xbp1	unknown:7:7:4073:6699#0/1	L	21	+	chr11	5424263	1	unknown:7:7:4073:6699#0/1	R	56	+	chr11	5424310	1	26
Xbp1	unknown:7:31:5065:7015#0/1	L	21	+	chr11	5424265	1	unknown:7:31:5065:7015#0/1	R	56	+	chr11	5424312	3	26
Xbp1	unknown:7:7:4073:6699#0/1	L	22	+	chr11	5424263	1	unknown:7:7:4073:6699#0/1	R	55	+	chr11	5424311	1	26
Xbp1	unknown:7:7:4073:6699#0/1	L	23	+	chr11	5424263	1	unknown:7:7:4073:6699#0/1	R	54	+	chr11	5424312	3	26
Xbp1	unknown:7:30:2769:19129#0/1	L	32	+	chr11	5424248	1	unknown:7:30:2769:19129#0/1	R	45	+	chr11	5424306	0	26
Xbp1	unknown:7:30:2769:19129#0/1	L	33	+	chr11	5424248	1	unknown:7:30:2769:19129#0/1	R	44	+	chr11	5424307	0	26
Xbp1	unknown:7:30:2769:19129#0/1	L	34	+	chr11	5424248	1	unknown:7:30:2769:19129#0/1	R	43	+	chr11	5424308	1	26
Xbp1	unknown:7:30:2769:19129#0/1	L	35	+	chr11	5424248	1	unknown:7:30:2769:19129#0/1	R	42	+	chr11	5424309	1	26
Xbp1	unknown:7:30:2769:19129#0/1	L	36	+	chr11	5424248	1	unknown:7:30:2769:19129#0/1	R	41	+	chr11	5424310	1	26
Xbp1	unknown:7:30:2769:19129#0/1	L	37	+	chr11	5424248	1	unknown:7:30:2769:19129#0/1	R	40	+	chr11	5424311	1	26
Xbp1	unknown:7:30:2769:19129#0/1	L	38	+	chr11	5424248	1	unknown:7:30:2769:19129#0/1	R	39	+	chr11	5424312	3	26
Xbp1	unknown:7:11:16796:14403#0/1	L	18	+	chr11	5424262	1	unknown:7:11:16796:14403#0/1	R	59	+	chr11	5424306	0	26
Xbp1	unknown:7:11:16796:14403#0/1	L	19	+	chr11	5424262	1	unknown:7:11:16796:14403#0/1	R	58	+	chr11	5424307	0	26
Xbp1	unknown:7:11:16796:14403#0/1	L	20	+	chr11	5424262	1	unknown:7:11:16796:14403#0/1	R	57	+	chr11	5424308	1	26
Xbp1	unknown:7:11:16796:14403#0/1	L	21	+	chr11	5424262	1	unknown:7:11:16796:14403#0/1	R	56	+	chr11	5424309	1	26
Xbp1	unknown:7:11:16796:14403#0/1	L	22	+	chr11	5424262	1	unknown:7:11:16796:14403#0/1	R	55	+	chr11	5424310	1	26
Xbp1	unknown:7:11:16796:14403#0/1	L	23	+	chr11	5424262	1	unknown:7:11:16796:14403#0/1	R	54	+	chr11	5424311	1	26
Xbp1	unknown:7:11:16796:14403#0/1	L	24	+	chr11	5424262	1	unknown:7:11:16796:14403#0/1	R	53	+	chr11	5424312	3	26
Xbp1	unknown:7:33:13707:8183#0/1	L	15	+	chr11	5424265	3	unknown:7:33:13707:8183#0/1	R	62	+	chr11	5424306	0	26
Xbp1	unknown:7:33:13707:8183#0/1	L	16	+	chr11	5424265	1	unknown:7:33:13707:8183#0/1	R	61	+	chr11	5424307	0	26
Xbp1	unknown:7:33:13707:8183#0/1	L	17	+	chr11	5424265	1	unknown:7:33:13707:8183#0/1	R	60	+	chr11	5424308	1	26
Xbp1	unknown:7:33:13707:8183#0/1	L	18	+	chr11	5424265	1	unknown:7:33:13707:8183#0/1	R	59	+	chr11	5424309	1	26
Xbp1	unknown:7:33:13707:8183#0/1	L	19	+	chr11	5424265	1	unknown:7:33:13707:8183#0/1	R	58	+	chr11	5424310	1	26
Xbp1	unknown:7:33:13707:8183#0/1	L	20	+	chr11	5424265	1	unknown:7:33:13707:8183#0/1	R	57	+	chr11	5424311	1	26
Xbp1	unknown:7:33:13707:8183#0/1	L	21	+	chr11	5424265	1	unknown:7:33:13707:8183#0/1	R	56	+	chr11	5424312	3	26
Xbp1	unknown:7:96:17293:5807#0/1	L	37	-	chr11	5424312	3	unknown:7:96:17293:5807#0/1	R	40	-	chr11	5424246	1	26
Xbp1	unknown:7:96:17293:5807#0/1	L	38	-	chr11	5424311	1	unknown:7:96:17293:5807#0/1	R	39	-	chr11	5424246	1	26
Xbp1	unknown:7:96:17293:5807#0/1	L	39	-	chr11	5424310	1	unknown:7:96:17293:5807#0/1	R	38	-	chr11	5424246	1	26
Xbp1	unknown:7:96:17293:5807#0/1	L	40	-	chr11	5424309	1	unknown:7:96:17293:5807#0/1	R	37	-	chr11	5424246	1	26
Xbp1	unknown:7:96:17293:5807#0/1	L	41	-	chr11	5424308	1	unknown:7:96:17293:5807#0/1	R	36	-	chr11	5424246	1	26
Xbp1	unknown:7:96:17293:5807#0/1	L	42	-	chr11	5424307	0	unknown:7:96:17293:5807#0/1	R	35	-	chr11	5424246	1	26
Xbp1	unknown:7:96:17293:5807#0/1	L	43	-	chr11	5424306	0	unknown:7:96:17293:5807#0/1	R	34	-	chr11	5424246	1	26
Xbp1	unknown:7:108:13496:20520#0/1	L	17	+	chr11	5424263	1	unknown:7:108:13496:20520#0/1	R	60	+	chr11	5424306	0	26
Xbp1	unknown:7:108:13496:20520#0/1	L	18	+	chr11	5424263	1	unknown:7:108:13496:20520#0/1	R	59	+	chr11	5424307	0	26
Xbp1	unknown:7:108:13496:20520#0/1	L	19	+	chr11	5424263	1	unknown:7:108:13496:20520#0/1	R	58	+	chr11	5424308	1	26
Xbp1	unknown:7:108:13496:20520#0/1	L	20	+	chr11	5424263	1	unknown:7:108:13496:20520#0/1	R	57	+	chr11	5424309	1	26
Xbp1	unknown:7:108:13496:20520#0/1	L	21	+	chr11	5424263	1	unknown:7:108:13496:20520#0/1	R	56	+	chr11	5424310	1	26
Xbp1	unknown:7:108:13496:20520#0/1	L	22	+	chr11	5424263	1	unknown:7:108:13496:20520#0/1	R	55	+	chr11	5424311	1	26
Xbp1	unknown:7:108:13496:20520#0/1	L	23	+	chr11	5424263	1	unknown:7:108:13496:20520#0/1	R	54	+	chr11	5424312	3	26
Xbp1	unknown:7:25:5701:11689#0/1	L	17	+	chr11	5424263	1	unknown:7:25:5701:11689#0/1	R	60	+	chr11	5424306	0	26
Xbp1	unknown:7:25:5701:11689#0/1	L	18	+	chr11	5424263	1	unknown:7:25:5701:11689#0/1	R	59	+	chr11	5424307	0	26
Xbp1	unknown:7:25:5701:11689#0/1	L	19	+	chr11	5424263	1	unknown:7:25:5701:11689#0/1	R	58	+	chr11	5424308	1	26
Xbp1	unknown:7:25:5701:11689#0/1	L	20	+	chr11	5424263	1	unknown:7:25:5701:11689#0/1	R	57	+	chr11	5424309	1	26
Xbp1	unknown:7:25:5701:11689#0/1	L	21	+	chr11	5424263	1	unknown:7:25:5701:11689#0/1	R	56	+	chr11	5424310	1	26
Xbp1	unknown:7:25:5701:11689#0/1	L	22	+	chr11	5424263	1	unknown:7:25:5701:11689#0/1	R	55	+	chr11	5424311	1	26
Xbp1	unknown:7:25:5701:11689#0/1	L	23	+	chr11	5424263	1	unknown:7:25:5701:11689#0/1	R	54	+	chr11	5424312	3	26
Xbp1	unknown:7:77:7878:19886#0/1	L	14	+	chr11	5424268	3	unknown:7:77:7878:19886#0/1	R	63	+	chr11	5424308	1	26
Xbp1	unknown:7:77:7878:19886#0/1	L	15	+	chr11	5424268	1	unknown:7:77:7878:19886#0/1	R	62	+	chr11	5424309	1	26
Xbp1	unknown:7:77:7878:19886#0/1	L	16	+	chr11	5424268	1	unknown:7:77:7878:19886#0/1	R	61	+	chr11	5424310	1	26
Xbp1	unknown:7:58:3417:4591#0/1	L	17	+	chr11	5424263	1	unknown:7:58:3417:4591#0/1	R	60	+	chr11	5424306	0	26
Xbp1	unknown:7:77:7878:19886#0/1	L	17	+	chr11	5424268	1	unknown:7:77:7878:19886#0/1	R	60	+	chr11	5424311	1	26
Xbp1	unknown:7:58:3417:4591#0/1	L	18	+	chr11	5424263	1	unknown:7:58:3417:4591#0/1	R	59	+	chr11	5424307	0	26
Xbp1	unknown:7:77:7878:19886#0/1	L	18	+	chr11	5424268	1	unknown:7:77:7878:19886#0/1	R	59	+	chr11	5424312	3	26
Xbp1	unknown:7:58:3417:4591#0/1	L	19	+	chr11	5424263	1	unknown:7:58:3417:4591#0/1	R	58	+	chr11	5424308	1	26
Xbp1	unknown:7:58:3417:4591#0/1	L	20	+	chr11	5424263	1	unknown:7:58:3417:4591#0/1	R	57	+	chr11	5424309	1	26
Xbp1	unknown:7:58:3417:4591#0/1	L	21	+	chr11	5424263	1	unknown:7:58:3417:4591#0/1	R	56	+	chr11	5424310	1	26
Xbp1	unknown:7:58:3417:4591#0/1	L	22	+	chr11	5424263	1	unknown:7:58:3417:4591#0/1	R	55	+	chr11	5424311	1	26
Xbp1	unknown:7:58:3417:4591#0/1	L	23	+	chr11	5424263	1	unknown:7:58:3417:4591#0/1	R	54	+	chr11	5424312	3	26
Xbp1	unknown:7:52:16546:4855#0/1	L	25	+	chr11	5424255	1	unknown:7:52:16546:4855#0/1	R	52	+	chr11	5424306	0	26
Xbp1	unknown:7:52:16546:4855#0/1	L	26	+	chr11	5424255	1	unknown:7:52:16546:4855#0/1	R	51	+	chr11	5424307	0	26
Xbp1	unknown:7:52:16546:4855#0/1	L	27	+	chr11	5424255	1	unknown:7:52:16546:4855#0/1	R	50	+	chr11	5424308	1	26
Xbp1	unknown:7:52:16546:4855#0/1	L	28	+	chr11	5424255	1	unknown:7:52:16546:4855#0/1	R	49	+	chr11	5424309	1	26
Xbp1	unknown:7:52:16546:4855#0/1	L	29	+	chr11	5424255	1	unknown:7:52:16546:4855#0/1	R	48	+	chr11	5424310	1	26
Xbp1	unknown:7:58:5610:13438#0/1	L	30	-	chr11	5424312	3	unknown:7:58:5610:13438#0/1	R	47	-	chr11	5424239	1	26
Xbp1	unknown:7:52:16546:4855#0/1	L	30	+	chr11	5424255	1	unknown:7:52:16546:4855#0/1	R	47	+	chr11	5424311	1	26
Xbp1	unknown:7:52:16546:4855#0/1	L	31	+	chr11	5424255	1	unknown:7:52:16546:4855#0/1	R	46	+	chr11	5424312	3	26
Xbp1	unknown:7:58:5610:13438#0/1	L	31	-	chr11	5424311	1	unknown:7:58:5610:13438#0/1	R	46	-	chr11	5424239	1	26
Xbp1	unknown:7:58:5610:13438#0/1	L	32	-	chr11	5424310	1	unknown:7:58:5610:13438#0/1	R	45	-	chr11	5424239	1	26
Xbp1	unknown:7:58:5610:13438#0/1	L	33	-	chr11	5424309	1	unknown:7:58:5610:13438#0/1	R	44	-	chr11	5424239	1	26
Xbp1	unknown:7:58:5610:13438#0/1	L	34	-	chr11	5424308	1	unknown:7:58:5610:13438#0/1	R	43	-	chr11	5424239	1	26
Xbp1	unknown:7:58:5610:13438#0/1	L	35	-	chr11	5424307	0	unknown:7:58:5610:13438#0/1	R	42	-	chr11	5424239	1	26
Xbp1	unknown:7:58:5610:13438#0/1	L	36	-	chr11	5424306	0	unknown:7:58:5610:13438#0/1	R	41	-	chr11	5424239	1	26
Xbp1	unknown:7:114:12429:3138#0/1	L	15	+	chr11	5424265	3	unknown:7:114:12429:3138#0/1	R	62	+	chr11	5424306	0	26
Xbp1	unknown:7:114:12429:3138#0/1	L	16	+	chr11	5424265	1	unknown:7:114:12429:3138#0/1	R	61	+	chr11	5424307	0	26
Xbp1	unknown:7:102:16937:2921#0/1	L	17	+	chr11	5424263	1	unknown:7:102:16937:2921#0/1	R	60	+	chr11	5424306	0	26
Xbp1	unknown:7:114:12429:3138#0/1	L	17	+	chr11	5424265	1	unknown:7:114:12429:3138#0/1	R	60	+	chr11	5424308	1	26
Xbp1	unknown:7:114:12429:3138#0/1	L	18	+	chr11	5424265	1	unknown:7:114:12429:3138#0/1	R	59	+	chr11	5424309	1	26
Xbp1	unknown:7:102:16937:2921#0/1	L	18	+	chr11	5424263	1	unknown:7:102:16937:2921#0/1	R	59	+	chr11	5424307	0	26
Xbp1	unknown:7:102:16937:2921#0/1	L	19	+	chr11	5424263	1	unknown:7:102:16937:2921#0/1	R	58	+	chr11	5424308	1	26
Xbp1	unknown:7:114:12429:3138#0/1	L	19	+	chr11	5424265	1	unknown:7:114:12429:3138#0/1	R	58	+	chr11	5424310	1	26
Xbp1	unknown:7:102:16937:2921#0/1	L	20	+	chr11	5424263	1	unknown:7:102:16937:2921#0/1	R	57	+	chr11	5424309	1	26
Xbp1	unknown:7:114:12429:3138#0/1	L	20	+	chr11	5424265	1	unknown:7:114:12429:3138#0/1	R	57	+	chr11	5424311	1	26
Xbp1	unknown:7:102:16937:2921#0/1	L	21	+	chr11	5424263	1	unknown:7:102:16937:2921#0/1	R	56	+	chr11	5424310	1	26
Xbp1	unknown:7:114:12429:3138#0/1	L	21	+	chr11	5424265	1	unknown:7:114:12429:3138#0/1	R	56	+	chr11	5424312	3	26
Xbp1	unknown:7:102:16937:2921#0/1	L	22	+	chr11	5424263	1	unknown:7:102:16937:2921#0/1	R	55	+	chr11	5424311	1	26
Xbp1	unknown:7:102:16937:2921#0/1	L	23	+	chr11	5424263	1	unknown:7:102:16937:2921#0/1	R	54	+	chr11	5424312	3	26
Xbp1	unknown:7:22:11428:11927#0/1	L	30	-	chr11	5424312	3	unknown:7:22:11428:11927#0/1	R	47	-	chr11	5424239	1	26
Xbp1	unknown:7:22:11428:11927#0/1	L	31	-	chr11	5424311	1	unknown:7:22:11428:11927#0/1	R	46	-	chr11	5424239	1	26
Xbp1	unknown:7:22:11428:11927#0/1	L	32	-	chr11	5424310	1	unknown:7:22:11428:11927#0/1	R	45	-	chr11	5424239	1	26
Xbp1	unknown:7:22:11428:11927#0/1	L	33	-	chr11	5424309	1	unknown:7:22:11428:11927#0/1	R	44	-	chr11	5424239	1	26
Xbp1	unknown:7:22:11428:11927#0/1	L	34	-	chr11	5424308	1	unknown:7:22:11428:11927#0/1	R	43	-	chr11	5424239	1	26
Xbp1	unknown:7:22:11428:11927#0/1	L	35	-	chr11	5424307	0	unknown:7:22:11428:11927#0/1	R	42	-	chr11	5424239	1	26
Xbp1	unknown:7:22:11428:11927#0/1	L	36	-	chr11	5424306	0	unknown:7:22:11428:11927#0/1	R	41	-	chr11	5424239	1	26
Xbp1	unknown:7:74:12800:13329#0/1	L	50	-	chr11	5424312	3	unknown:7:74:12800:13329#0/1	R	27	-	chr11	5424259	1	26
Xbp1	unknown:7:74:12800:13329#0/1	L	51	-	chr11	5424311	1	unknown:7:74:12800:13329#0/1	R	26	-	chr11	5424259	1	26
Xbp1	unknown:7:74:12800:13329#0/1	L	52	-	chr11	5424310	1	unknown:7:74:12800:13329#0/1	R	25	-	chr11	5424259	1	26
Xbp1	unknown:7:74:12800:13329#0/1	L	53	-	chr11	5424309	1	unknown:7:74:12800:13329#0/1	R	24	-	chr11	5424259	1	26
Xbp1	unknown:7:74:12800:13329#0/1	L	54	-	chr11	5424308	1	unknown:7:74:12800:13329#0/1	R	23	-	chr11	5424259	1	26
Xbp1	unknown:7:74:12800:13329#0/1	L	55	-	chr11	5424307	0	unknown:7:74:12800:13329#0/1	R	22	-	chr11	5424259	1	26
Xbp1	unknown:7:74:12800:13329#0/1	L	56	-	chr11	5424306	0	unknown:7:74:12800:13329#0/1	R	21	-	chr11	5424259	1	26
Xbp1	unknown:7:49:7997:7062#0/1	L	16	+	chr11	5424264	2	unknown:7:49:7997:7062#0/1	R	61	+	chr11	5424306	0	26
Xbp1	unknown:7:49:7997:7062#0/1	L	17	+	chr11	5424264	1	unknown:7:49:7997:7062#0/1	R	60	+	chr11	5424307	0	26
Xbp1	unknown:7:49:7997:7062#0/1	L	18	+	chr11	5424264	1	unknown:7:49:7997:7062#0/1	R	59	+	chr11	5424308	1	26
Xbp1	unknown:7:49:7997:7062#0/1	L	19	+	chr11	5424264	1	unknown:7:49:7997:7062#0/1	R	58	+	chr11	5424309	1	26
Xbp1	unknown:7:49:7997:7062#0/1	L	20	+	chr11	5424264	1	unknown:7:49:7997:7062#0/1	R	57	+	chr11	5424310	1	26
Xbp1	unknown:7:49:7997:7062#0/1	L	21	+	chr11	5424264	1	unknown:7:49:7997:7062#0/1	R	56	+	chr11	5424311	1	26
Xbp1	unknown:7:49:7997:7062#0/1	L	22	+	chr11	5424264	1	unknown:7:49:7997:7062#0/1	R	55	+	chr11	5424312	3	26
Xbp1	unknown:7:120:10716:12903#0/1	L	30	-	chr11	5424312	3	unknown:7:120:10716:12903#0/1	R	47	-	chr11	5424239	1	26
Xbp1	unknown:7:120:10716:12903#0/1	L	31	-	chr11	5424311	1	unknown:7:120:10716:12903#0/1	R	46	-	chr11	5424239	1	26
Xbp1	unknown:7:120:10716:12903#0/1	L	32	-	chr11	5424310	1	unknown:7:120:10716:12903#0/1	R	45	-	chr11	5424239	1	26
Xbp1	unknown:7:120:10716:12903#0/1	L	33	-	chr11	5424309	1	unknown:7:120:10716:12903#0/1	R	44	-	chr11	5424239	1	26
Xbp1	unknown:7:120:10716:12903#0/1	L	34	-	chr11	5424308	1	unknown:7:120:10716:12903#0/1	R	43	-	chr11	5424239	1	26
Xbp1	unknown:7:120:10716:12903#0/1	L	35	-	chr11	5424307	0	unknown:7:120:10716:12903#0/1	R	42	-	chr11	5424239	1	26
Xbp1	unknown:7:120:10716:12903#0/1	L	36	-	chr11	5424306	0	unknown:7:120:10716:12903#0/1	R	41	-	chr11	5424239	1	26
Xbp1	unknown:7:11:16118:4823#0/1	L	17	+	chr11	5424263	1	unknown:7:11:16118:4823#0/1	R	60	+	chr11	5424306	0	26
Xbp1	unknown:7:11:16118:4823#0/1	L	18	+	chr11	5424263	1	unknown:7:11:16118:4823#0/1	R	59	+	chr11	5424307	0	26
Xbp1	unknown:7:11:16118:4823#0/1	L	19	+	chr11	5424263	1	unknown:7:11:16118:4823#0/1	R	58	+	chr11	5424308	1	26
Xbp1	unknown:7:11:16118:4823#0/1	L	20	+	chr11	5424263	1	unknown:7:11:16118:4823#0/1	R	57	+	chr11	5424309	1	26
Xbp1	unknown:7:11:16118:4823#0/1	L	21	+	chr11	5424263	1	unknown:7:11:16118:4823#0/1	R	56	+	chr11	5424310	1	26
Xbp1	unknown:7:11:16118:4823#0/1	L	22	+	chr11	5424263	1	unknown:7:11:16118:4823#0/1	R	55	+	chr11	5424311	1	26
Xbp1	unknown:7:11:16118:4823#0/1	L	23	+	chr11	5424263	1	unknown:7:11:16118:4823#0/1	R	54	+	chr11	5424312	3	26
Xbp1	unknown:7:91:16113:14996#0/1	L	41	-	chr11	5424312	3	unknown:7:91:16113:14996#0/1	R	36	-	chr11	5424250	1	26
Xbp1	unknown:7:91:16113:14996#0/1	L	42	-	chr11	5424311	1	unknown:7:91:16113:14996#0/1	R	35	-	chr11	5424250	1	26
Xbp1	unknown:7:91:16113:14996#0/1	L	43	-	chr11	5424310	1	unknown:7:91:16113:14996#0/1	R	34	-	chr11	5424250	1	26
Xbp1	unknown:7:91:16113:14996#0/1	L	44	-	chr11	5424309	1	unknown:7:91:16113:14996#0/1	R	33	-	chr11	5424250	1	26
Xbp1	unknown:7:91:16113:14996#0/1	L	45	-	chr11	5424308	1	unknown:7:91:16113:14996#0/1	R	32	-	chr11	5424250	1	26
Xbp1	unknown:7:91:16113:14996#0/1	L	46	-	chr11	5424307	0	unknown:7:91:16113:14996#0/1	R	31	-	chr11	5424250	1	26
Xbp1	unknown:7:91:16113:14996#0/1	L	47	-	chr11	5424306	0	unknown:7:91:16113:14996#0/1	R	30	-	chr11	5424250	1	26
Xbp1	unknown:7:91:3120:4114#0/1	L	15	+	chr11	5424265	3	unknown:7:91:3120:4114#0/1	R	62	+	chr11	5424306	0	26
Xbp1	unknown:7:91:3120:4114#0/1	L	16	+	chr11	5424265	1	unknown:7:91:3120:4114#0/1	R	61	+	chr11	5424307	0	26
Xbp1	unknown:7:91:3120:4114#0/1	L	17	+	chr11	5424265	1	unknown:7:91:3120:4114#0/1	R	60	+	chr11	5424308	1	26
Xbp1	unknown:7:91:3120:4114#0/1	L	18	+	chr11	5424265	1	unknown:7:91:3120:4114#0/1	R	59	+	chr11	5424309	1	26
Xbp1	unknown:7:91:3120:4114#0/1	L	19	+	chr11	5424265	1	unknown:7:91:3120:4114#0/1	R	58	+	chr11	5424310	1	26
Xbp1	unknown:7:91:3120:4114#0/1	L	20	+	chr11	5424265	1	unknown:7:91:3120:4114#0/1	R	57	+	chr11	5424311	1	26
Xbp1	unknown:7:91:3120:4114#0/1	L	21	+	chr11	5424265	1	unknown:7:91:3120:4114#0/1	R	56	+	chr11	5424312	3	26
Xbp1	unknown:7:28:12026:7690#0/1	L	23	+	chr11	5424257	1	unknown:7:28:12026:7690#0/1	R	54	+	chr11	5424306	0	26
Xbp1	unknown:7:28:12026:7690#0/1	L	24	+	chr11	5424257	1	unknown:7:28:12026:7690#0/1	R	53	+	chr11	5424307	0	26
Xbp1	unknown:7:28:12026:7690#0/1	L	25	+	chr11	5424257	1	unknown:7:28:12026:7690#0/1	R	52	+	chr11	5424308	1	26
Xbp1	unknown:7:28:12026:7690#0/1	L	26	+	chr11	5424257	1	unknown:7:28:12026:7690#0/1	R	51	+	chr11	5424309	1	26
Xbp1	unknown:7:28:12026:7690#0/1	L	27	+	chr11	5424257	1	unknown:7:28:12026:7690#0/1	R	50	+	chr11	5424310	1	26
Xbp1	unknown:7:28:12026:7690#0/1	L	28	+	chr11	5424257	1	unknown:7:28:12026:7690#0/1	R	49	+	chr11	5424311	1	26
Xbp1	unknown:7:28:12026:7690#0/1	L	29	+	chr11	5424257	1	unknown:7:28:12026:7690#0/1	R	48	+	chr11	5424312	3	26
Xbp1	unknown:7:106:19108:10723#0/1	L	15	+	chr11	5424265	3	unknown:7:106:19108:10723#0/1	R	62	+	chr11	5424306	0	26
Xbp1	unknown:7:106:19108:10723#0/1	L	16	+	chr11	5424265	1	unknown:7:106:19108:10723#0/1	R	61	+	chr11	5424307	0	26
Xbp1	unknown:7:106:19108:10723#0/1	L	17	+	chr11	5424265	1	unknown:7:106:19108:10723#0/1	R	60	+	chr11	5424308	1	26
Xbp1	unknown:7:106:19108:10723#0/1	L	18	+	chr11	5424265	1	unknown:7:106:19108:10723#0/1	R	59	+	chr11	5424309	1	26
Xbp1	unknown:7:106:19108:10723#0/1	L	19	+	chr11	5424265	1	unknown:7:106:19108:10723#0/1	R	58	+	chr11	5424310	1	26
Xbp1	unknown:7:106:19108:10723#0/1	L	20	+	chr11	5424265	1	unknown:7:106:19108:10723#0/1	R	57	+	chr11	5424311	1	26
Xbp1	unknown:7:106:19108:10723#0/1	L	21	+	chr11	5424265	1	unknown:7:106:19108:10723#0/1	R	56	+	chr11	5424312	3	26
Xbp1	unknown:7:29:2716:15875#0/1	L	59	-	chr11	5424312	3	unknown:7:29:2716:15875#0/1	R	18	-	chr11	5424268	1	26
Xbp1	unknown:7:29:2716:15875#0/1	L	60	-	chr11	5424311	1	unknown:7:29:2716:15875#0/1	R	17	-	chr11	5424268	1	26
Xbp1	unknown:7:29:2716:15875#0/1	L	61	-	chr11	5424310	1	unknown:7:29:2716:15875#0/1	R	16	-	chr11	5424268	1	26
Xbp1	unknown:7:29:2716:15875#0/1	L	62	-	chr11	5424309	1	unknown:7:29:2716:15875#0/1	R	15	-	chr11	5424268	1	26
Xbp1	unknown:7:29:2716:15875#0/1	L	63	-	chr11	5424308	1	unknown:7:29:2716:15875#0/1	R	14	-	chr11	5424268	3	26
Xbp1	unknown:7:78:18103:18296#0/1	L	32	+	chr11	5424248	1	unknown:7:78:18103:18296#0/1	R	45	+	chr11	5424306	0	26
Xbp1	unknown:7:78:18103:18296#0/1	L	33	+	chr11	5424248	1	unknown:7:78:18103:18296#0/1	R	44	+	chr11	5424307	0	26
Xbp1	unknown:7:78:18103:18296#0/1	L	34	+	chr11	5424248	1	unknown:7:78:18103:18296#0/1	R	43	+	chr11	5424308	1	26
Xbp1	unknown:7:78:18103:18296#0/1	L	35	+	chr11	5424248	1	unknown:7:78:18103:18296#0/1	R	42	+	chr11	5424309	1	26
Xbp1	unknown:7:78:18103:18296#0/1	L	36	+	chr11	5424248	1	unknown:7:78:18103:18296#0/1	R	41	+	chr11	5424310	1	26
Xbp1	unknown:7:78:18103:18296#0/1	L	37	+	chr11	5424248	1	unknown:7:78:18103:18296#0/1	R	40	+	chr11	5424311	1	26
Xbp1	unknown:7:78:18103:18296#0/1	L	38	+	chr11	5424248	1	unknown:7:78:18103:18296#0/1	R	39	+	chr11	5424312	3	26
Xbp1	unknown:7:109:9701:2601#0/1	L	17	+	chr11	5424263	1	unknown:7:109:9701:2601#0/1	R	60	+	chr11	5424306	0	26
Xbp1	unknown:7:109:9701:2601#0/1	L	18	+	chr11	5424263	1	unknown:7:109:9701:2601#0/1	R	59	+	chr11	5424307	0	26
Xbp1	unknown:7:109:9701:2601#0/1	L	19	+	chr11	5424263	1	unknown:7:109:9701:2601#0/1	R	58	+	chr11	5424308	1	26
Xbp1	unknown:7:109:9701:2601#0/1	L	20	+	chr11	5424263	1	unknown:7:109:9701:2601#0/1	R	57	+	chr11	5424309	1	26
Xbp1	unknown:7:109:9701:2601#0/1	L	21	+	chr11	5424263	1	unknown:7:109:9701:2601#0/1	R	56	+	chr11	5424310	1	26
Xbp1	unknown:7:109:9701:2601#0/1	L	22	+	chr11	5424263	1	unknown:7:109:9701:2601#0/1	R	55	+	chr11	5424311	1	26
Xbp1	unknown:7:109:9701:2601#0/1	L	23	+	chr11	5424263	1	unknown:7:109:9701:2601#0/1	R	54	+	chr11	5424312	3	26
Xbp1	unknown:7:18:2490:7645#0/1	L	34	+	chr11	5424246	1	unknown:7:18:2490:7645#0/1	R	43	+	chr11	5424306	0	26
Xbp1	unknown:7:18:2490:7645#0/1	L	35	+	chr11	5424246	1	unknown:7:18:2490:7645#0/1	R	42	+	chr11	5424307	0	26
Xbp1	unknown:7:18:2490:7645#0/1	L	36	+	chr11	5424246	1	unknown:7:18:2490:7645#0/1	R	41	+	chr11	5424308	1	26
Xbp1	unknown:7:18:2490:7645#0/1	L	37	+	chr11	5424246	1	unknown:7:18:2490:7645#0/1	R	40	+	chr11	5424309	1	26
Xbp1	unknown:7:18:2490:7645#0/1	L	38	+	chr11	5424246	1	unknown:7:18:2490:7645#0/1	R	39	+	chr11	5424310	1	26
Xbp1	unknown:7:18:2490:7645#0/1	L	39	+	chr11	5424246	1	unknown:7:18:2490:7645#0/1	R	38	+	chr11	5424311	1	26
Xbp1	unknown:7:18:2490:7645#0/1	L	40	+	chr11	5424246	1	unknown:7:18:2490:7645#0/1	R	37	+	chr11	5424312	3	26
Xbp1	unknown:7:5:8082:20178#0/1	L	23	+	chr11	5424257	1	unknown:7:5:8082:20178#0/1	R	54	+	chr11	5424306	0	26
Xbp1	unknown:7:5:8082:20178#0/1	L	24	+	chr11	5424257	1	unknown:7:5:8082:20178#0/1	R	53	+	chr11	5424307	0	26
Xbp1	unknown:7:5:8082:20178#0/1	L	25	+	chr11	5424257	1	unknown:7:5:8082:20178#0/1	R	52	+	chr11	5424308	1	26
Xbp1	unknown:7:5:8082:20178#0/1	L	26	+	chr11	5424257	1	unknown:7:5:8082:20178#0/1	R	51	+	chr11	5424309	1	26
Xbp1	unknown:7:5:8082:20178#0/1	L	27	+	chr11	5424257	1	unknown:7:5:8082:20178#0/1	R	50	+	chr11	5424310	1	26
Xbp1	unknown:7:5:8082:20178#0/1	L	28	+	chr11	5424257	1	unknown:7:5:8082:20178#0/1	R	49	+	chr11	5424311	1	26
Xbp1	unknown:7:5:8082:20178#0/1	L	29	+	chr11	5424257	1	unknown:7:5:8082:20178#0/1	R	48	+	chr11	5424312	3	26
Xbp1	unknown:7:66:4887:11781#0/1	L	34	+	chr11	5424246	1	unknown:7:66:4887:11781#0/1	R	43	+	chr11	5424306	0	26
Xbp1	unknown:7:66:4887:11781#0/1	L	35	+	chr11	5424246	1	unknown:7:66:4887:11781#0/1	R	42	+	chr11	5424307	0	26
Xbp1	unknown:7:66:4887:11781#0/1	L	36	+	chr11	5424246	1	unknown:7:66:4887:11781#0/1	R	41	+	chr11	5424308	1	26
Xbp1	unknown:7:66:4887:11781#0/1	L	37	+	chr11	5424246	1	unknown:7:66:4887:11781#0/1	R	40	+	chr11	5424309	1	26
Xbp1	unknown:7:66:4887:11781#0/1	L	38	+	chr11	5424246	1	unknown:7:66:4887:11781#0/1	R	39	+	chr11	5424310	1	26
Xbp1	unknown:7:66:4887:11781#0/1	L	39	+	chr11	5424246	1	unknown:7:66:4887:11781#0/1	R	38	+	chr11	5424311	1	26
Xbp1	unknown:7:66:4887:11781#0/1	L	40	+	chr11	5424246	1	unknown:7:66:4887:11781#0/1	R	37	+	chr11	5424312	3	26
Xbp1	unknown:7:84:6255:14803#0/1	L	17	+	chr11	5424263	1	unknown:7:84:6255:14803#0/1	R	60	+	chr11	5424306	0	26
Xbp1	unknown:7:117:13093:18022#0/1	L	17	+	chr11	5424263	1	unknown:7:117:13093:18022#0/1	R	60	+	chr11	5424306	0	26
Xbp1	unknown:7:84:6255:14803#0/1	L	18	+	chr11	5424263	1	unknown:7:84:6255:14803#0/1	R	59	+	chr11	5424307	0	26
Xbp1	unknown:7:117:13093:18022#0/1	L	18	+	chr11	5424263	1	unknown:7:117:13093:18022#0/1	R	59	+	chr11	5424307	0	26
Xbp1	unknown:7:84:6255:14803#0/1	L	19	+	chr11	5424263	1	unknown:7:84:6255:14803#0/1	R	58	+	chr11	5424308	1	26
Xbp1	unknown:7:117:13093:18022#0/1	L	19	+	chr11	5424263	1	unknown:7:117:13093:18022#0/1	R	58	+	chr11	5424308	1	26
Xbp1	unknown:7:84:6255:14803#0/1	L	20	+	chr11	5424263	1	unknown:7:84:6255:14803#0/1	R	57	+	chr11	5424309	1	26
Xbp1	unknown:7:117:13093:18022#0/1	L	20	+	chr11	5424263	1	unknown:7:117:13093:18022#0/1	R	57	+	chr11	5424309	1	26
Xbp1	unknown:7:84:6255:14803#0/1	L	21	+	chr11	5424263	1	unknown:7:84:6255:14803#0/1	R	56	+	chr11	5424310	1	26
Xbp1	unknown:7:117:13093:18022#0/1	L	21	+	chr11	5424263	1	unknown:7:117:13093:18022#0/1	R	56	+	chr11	5424310	1	26
Xbp1	unknown:7:84:6255:14803#0/1	L	22	+	chr11	5424263	1	unknown:7:84:6255:14803#0/1	R	55	+	chr11	5424311	1	26
Xbp1	unknown:7:117:13093:18022#0/1	L	22	+	chr11	5424263	1	unknown:7:117:13093:18022#0/1	R	55	+	chr11	5424311	1	26
Xbp1	unknown:7:84:6255:14803#0/1	L	23	+	chr11	5424263	1	unknown:7:84:6255:14803#0/1	R	54	+	chr11	5424312	3	26
Xbp1	unknown:7:117:13093:18022#0/1	L	23	+	chr11	5424263	1	unknown:7:117:13093:18022#0/1	R	54	+	chr11	5424312	3	26
Xbp1	unknown:7:75:11298:1371#0/1	L	14	+	chr11	5424270	6	unknown:7:75:11298:1371#0/1	R	63	+	chr11	5424310	1	26
Xbp1	unknown:7:75:11298:1371#0/1	L	15	+	chr11	5424270	1	unknown:7:75:11298:1371#0/1	R	62	+	chr11	5424311	1	26
Xbp1	unknown:7:75:11298:1371#0/1	L	16	+	chr11	5424270	1	unknown:7:75:11298:1371#0/1	R	61	+	chr11	5424312	3	26
Xbp1	unknown:7:36:2644:14118#0/1	L	17	+	chr11	5424263	1	unknown:7:36:2644:14118#0/1	R	60	+	chr11	5424306	0	26
Xbp1	unknown:7:62:1051:9469#0/1	L	17	+	chr11	5424263	1	unknown:7:62:1051:9469#0/1	R	60	+	chr11	5424306	0	26
Xbp1	unknown:7:36:2644:14118#0/1	L	18	+	chr11	5424263	1	unknown:7:36:2644:14118#0/1	R	59	+	chr11	5424307	0	26
Xbp1	unknown:7:62:1051:9469#0/1	L	18	+	chr11	5424263	1	unknown:7:62:1051:9469#0/1	R	59	+	chr11	5424307	0	26
Xbp1	unknown:7:36:2644:14118#0/1	L	19	+	chr11	5424263	1	unknown:7:36:2644:14118#0/1	R	58	+	chr11	5424308	1	26
Xbp1	unknown:7:62:1051:9469#0/1	L	19	+	chr11	5424263	1	unknown:7:62:1051:9469#0/1	R	58	+	chr11	5424308	1	26
Xbp1	unknown:7:36:2644:14118#0/1	L	20	+	chr11	5424263	1	unknown:7:36:2644:14118#0/1	R	57	+	chr11	5424309	1	26
Xbp1	unknown:7:62:1051:9469#0/1	L	20	+	chr11	5424263	1	unknown:7:62:1051:9469#0/1	R	57	+	chr11	5424309	1	26
Xbp1	unknown:7:36:2644:14118#0/1	L	21	+	chr11	5424263	1	unknown:7:36:2644:14118#0/1	R	56	+	chr11	5424310	1	26
Xbp1	unknown:7:62:1051:9469#0/1	L	21	+	chr11	5424263	1	unknown:7:62:1051:9469#0/1	R	56	+	chr11	5424310	1	26
Xbp1	unknown:7:36:2644:14118#0/1	L	22	+	chr11	5424263	1	unknown:7:36:2644:14118#0/1	R	55	+	chr11	5424311	1	26
Xbp1	unknown:7:57:3172:9106#0/1	L	22	+	chr11	5424258	1	unknown:7:57:3172:9106#0/1	R	55	+	chr11	5424306	0	26
Xbp1	unknown:7:62:1051:9469#0/1	L	22	+	chr11	5424263	1	unknown:7:62:1051:9469#0/1	R	55	+	chr11	5424311	1	26
Xbp1	unknown:7:36:2644:14118#0/1	L	23	+	chr11	5424263	1	unknown:7:36:2644:14118#0/1	R	54	+	chr11	5424312	3	26
Xbp1	unknown:7:57:3172:9106#0/1	L	23	+	chr11	5424258	1	unknown:7:57:3172:9106#0/1	R	54	+	chr11	5424307	0	26
Xbp1	unknown:7:62:1051:9469#0/1	L	23	+	chr11	5424263	1	unknown:7:62:1051:9469#0/1	R	54	+	chr11	5424312	3	26
Xbp1	unknown:7:57:3172:9106#0/1	L	24	+	chr11	5424258	1	unknown:7:57:3172:9106#0/1	R	53	+	chr11	5424308	1	26
Xbp1	unknown:7:57:3172:9106#0/1	L	25	+	chr11	5424258	1	unknown:7:57:3172:9106#0/1	R	52	+	chr11	5424309	1	26
Xbp1	unknown:7:57:3172:9106#0/1	L	26	+	chr11	5424258	1	unknown:7:57:3172:9106#0/1	R	51	+	chr11	5424310	1	26
Xbp1	unknown:7:57:3172:9106#0/1	L	27	+	chr11	5424258	1	unknown:7:57:3172:9106#0/1	R	50	+	chr11	5424311	1	26
Xbp1	unknown:7:57:3172:9106#0/1	L	28	+	chr11	5424258	1	unknown:7:57:3172:9106#0/1	R	49	+	chr11	5424312	3	26
Xbp1	unknown:7:98:14641:9136#0/1	L	20	+	chr11	5424260	1	unknown:7:98:14641:9136#0/1	R	57	+	chr11	5424306	0	26
Xbp1	unknown:7:98:14641:9136#0/1	L	21	+	chr11	5424260	1	unknown:7:98:14641:9136#0/1	R	56	+	chr11	5424307	0	26
Xbp1	unknown:7:98:14641:9136#0/1	L	22	+	chr11	5424260	1	unknown:7:98:14641:9136#0/1	R	55	+	chr11	5424308	1	26
Xbp1	unknown:7:98:14641:9136#0/1	L	23	+	chr11	5424260	1	unknown:7:98:14641:9136#0/1	R	54	+	chr11	5424309	1	26
Xbp1	unknown:7:98:14641:9136#0/1	L	24	+	chr11	5424260	1	unknown:7:98:14641:9136#0/1	R	53	+	chr11	5424310	1	26
Xbp1	unknown:7:98:14641:9136#0/1	L	25	+	chr11	5424260	1	unknown:7:98:14641:9136#0/1	R	52	+	chr11	5424311	1	26
Xbp1	unknown:7:98:14641:9136#0/1	L	26	+	chr11	5424260	1	unknown:7:98:14641:9136#0/1	R	51	+	chr11	5424312	3	26
Xbp1	unknown:7:97:18853:13445#0/1	L	34	+	chr11	5424246	1	unknown:7:97:18853:13445#0/1	R	43	+	chr11	5424306	0	26
Xbp1	unknown:7:97:18853:13445#0/1	L	35	+	chr11	5424246	1	unknown:7:97:18853:13445#0/1	R	42	+	chr11	5424307	0	26
Xbp1	unknown:7:97:18853:13445#0/1	L	36	+	chr11	5424246	1	unknown:7:97:18853:13445#0/1	R	41	+	chr11	5424308	1	26
Xbp1	unknown:7:97:18853:13445#0/1	L	37	+	chr11	5424246	1	unknown:7:97:18853:13445#0/1	R	40	+	chr11	5424309	1	26
Xbp1	unknown:7:97:18853:13445#0/1	L	38	+	chr11	5424246	1	unknown:7:97:18853:13445#0/1	R	39	+	chr11	5424310	1	26
Xbp1	unknown:7:97:18853:13445#0/1	L	39	+	chr11	5424246	1	unknown:7:97:18853:13445#0/1	R	38	+	chr11	5424311	1	26
Xbp1	unknown:7:97:18853:13445#0/1	L	40	+	chr11	5424246	1	unknown:7:97:18853:13445#0/1	R	37	+	chr11	5424312	3	26
Xbp1	unknown:7:37:7177:4866#0/1	L	17	+	chr11	5424263	1	unknown:7:37:7177:4866#0/1	R	60	+	chr11	5424306	0	26
Xbp1	unknown:7:37:7177:4866#0/1	L	18	+	chr11	5424263	1	unknown:7:37:7177:4866#0/1	R	59	+	chr11	5424307	0	26
Xbp1	unknown:7:37:7177:4866#0/1	L	19	+	chr11	5424263	1	unknown:7:37:7177:4866#0/1	R	58	+	chr11	5424308	1	26
Xbp1	unknown:7:37:7177:4866#0/1	L	20	+	chr11	5424263	1	unknown:7:37:7177:4866#0/1	R	57	+	chr11	5424309	1	26
Xbp1	unknown:7:37:7177:4866#0/1	L	21	+	chr11	5424263	1	unknown:7:37:7177:4866#0/1	R	56	+	chr11	5424310	1	26
Xbp1	unknown:7:37:7177:4866#0/1	L	22	+	chr11	5424263	1	unknown:7:37:7177:4866#0/1	R	55	+	chr11	5424311	1	26
Xbp1	unknown:7:37:7177:4866#0/1	L	23	+	chr11	5424263	1	unknown:7:37:7177:4866#0/1	R	54	+	chr11	5424312	3	26
Xbp1	unknown:7:32:8278:18188#0/1	L	37	-	chr11	5424312	3	unknown:7:32:8278:18188#0/1	R	40	-	chr11	5424246	1	26
Xbp1	unknown:7:32:8278:18188#0/1	L	38	-	chr11	5424311	1	unknown:7:32:8278:18188#0/1	R	39	-	chr11	5424246	1	26
Xbp1	unknown:7:32:8278:18188#0/1	L	39	-	chr11	5424310	1	unknown:7:32:8278:18188#0/1	R	38	-	chr11	5424246	1	26
Xbp1	unknown:7:32:8278:18188#0/1	L	40	-	chr11	5424309	1	unknown:7:32:8278:18188#0/1	R	37	-	chr11	5424246	1	26
Xbp1	unknown:7:32:8278:18188#0/1	L	41	-	chr11	5424308	1	unknown:7:32:8278:18188#0/1	R	36	-	chr11	5424246	1	26
Xbp1	unknown:7:32:8278:18188#0/1	L	42	-	chr11	5424307	0	unknown:7:32:8278:18188#0/1	R	35	-	chr11	5424246	1	26
Xbp1	unknown:7:32:8278:18188#0/1	L	43	-	chr11	5424306	0	unknown:7:32:8278:18188#0/1	R	34	-	chr11	5424246	1	26
Xbp1	unknown:7:71:5246:17606#0/1	L	17	+	chr11	5424263	1	unknown:7:71:5246:17606#0/1	R	60	+	chr11	5424306	0	26
Xbp1	unknown:7:71:5246:17606#0/1	L	18	+	chr11	5424263	1	unknown:7:71:5246:17606#0/1	R	59	+	chr11	5424307	0	26
Xbp1	unknown:7:71:5246:17606#0/1	L	19	+	chr11	5424263	1	unknown:7:71:5246:17606#0/1	R	58	+	chr11	5424308	1	26
Xbp1	unknown:7:71:5246:17606#0/1	L	20	+	chr11	5424263	1	unknown:7:71:5246:17606#0/1	R	57	+	chr11	5424309	1	26
Xbp1	unknown:7:71:5246:17606#0/1	L	21	+	chr11	5424263	1	unknown:7:71:5246:17606#0/1	R	56	+	chr11	5424310	1	26
Xbp1	unknown:7:71:5246:17606#0/1	L	22	+	chr11	5424263	1	unknown:7:71:5246:17606#0/1	R	55	+	chr11	5424311	1	26
Xbp1	unknown:7:71:5246:17606#0/1	L	23	+	chr11	5424263	1	unknown:7:71:5246:17606#0/1	R	54	+	chr11	5424312	3	26
Xbp1	unknown:7:91:14965:2564#0/1	L	17	+	chr11	5424263	1	unknown:7:91:14965:2564#0/1	R	60	+	chr11	5424306	0	26
Xbp1	unknown:7:91:14965:2564#0/1	L	18	+	chr11	5424263	1	unknown:7:91:14965:2564#0/1	R	59	+	chr11	5424307	0	26
Xbp1	unknown:7:103:14288:13224#0/1	L	18	+	chr11	5424262	1	unknown:7:103:14288:13224#0/1	R	59	+	chr11	5424306	0	26
Xbp1	unknown:7:103:14288:13224#0/1	L	19	+	chr11	5424262	1	unknown:7:103:14288:13224#0/1	R	58	+	chr11	5424307	0	26
Xbp1	unknown:7:91:14965:2564#0/1	L	19	+	chr11	5424263	1	unknown:7:91:14965:2564#0/1	R	58	+	chr11	5424308	1	26
Xbp1	unknown:7:103:14288:13224#0/1	L	20	+	chr11	5424262	1	unknown:7:103:14288:13224#0/1	R	57	+	chr11	5424308	1	26
Xbp1	unknown:7:91:14965:2564#0/1	L	20	+	chr11	5424263	1	unknown:7:91:14965:2564#0/1	R	57	+	chr11	5424309	1	26
Xbp1	unknown:7:91:14965:2564#0/1	L	21	+	chr11	5424263	1	unknown:7:91:14965:2564#0/1	R	56	+	chr11	5424310	1	26
Xbp1	unknown:7:103:14288:13224#0/1	L	21	+	chr11	5424262	1	unknown:7:103:14288:13224#0/1	R	56	+	chr11	5424309	1	26
Xbp1	unknown:7:91:14965:2564#0/1	L	22	+	chr11	5424263	1	unknown:7:91:14965:2564#0/1	R	55	+	chr11	5424311	1	26
Xbp1	unknown:7:103:14288:13224#0/1	L	22	+	chr11	5424262	1	unknown:7:103:14288:13224#0/1	R	55	+	chr11	5424310	1	26
Xbp1	unknown:7:91:14965:2564#0/1	L	23	+	chr11	5424263	1	unknown:7:91:14965:2564#0/1	R	54	+	chr11	5424312	3	26
Xbp1	unknown:7:103:14288:13224#0/1	L	23	+	chr11	5424262	1	unknown:7:103:14288:13224#0/1	R	54	+	chr11	5424311	1	26
Xbp1	unknown:7:103:14288:13224#0/1	L	24	+	chr11	5424262	1	unknown:7:103:14288:13224#0/1	R	53	+	chr11	5424312	3	26
Xbp1	unknown:7:47:11737:15469#0/1	L	30	-	chr11	5424312	3	unknown:7:47:11737:15469#0/1	R	47	-	chr11	5424239	1	26
Xbp1	unknown:7:47:11737:15469#0/1	L	31	-	chr11	5424311	1	unknown:7:47:11737:15469#0/1	R	46	-	chr11	5424239	1	26
Xbp1	unknown:7:47:11737:15469#0/1	L	32	-	chr11	5424310	1	unknown:7:47:11737:15469#0/1	R	45	-	chr11	5424239	1	26
Xbp1	unknown:7:47:11737:15469#0/1	L	33	-	chr11	5424309	1	unknown:7:47:11737:15469#0/1	R	44	-	chr11	5424239	1	26
Xbp1	unknown:7:47:11737:15469#0/1	L	34	-	chr11	5424308	1	unknown:7:47:11737:15469#0/1	R	43	-	chr11	5424239	1	26
Xbp1	unknown:7:47:11737:15469#0/1	L	35	-	chr11	5424307	0	unknown:7:47:11737:15469#0/1	R	42	-	chr11	5424239	1	26
Xbp1	unknown:7:47:11737:15469#0/1	L	36	-	chr11	5424306	0	unknown:7:47:11737:15469#0/1	R	41	-	chr11	5424239	1	26
Xbp1	unknown:7:18:15134:13227#0/1	L	17	+	chr11	5424263	1	unknown:7:18:15134:13227#0/1	R	60	+	chr11	5424306	0	26
Xbp1	unknown:7:18:15134:13227#0/1	L	18	+	chr11	5424263	1	unknown:7:18:15134:13227#0/1	R	59	+	chr11	5424307	0	26
Xbp1	unknown:7:18:15134:13227#0/1	L	19	+	chr11	5424263	1	unknown:7:18:15134:13227#0/1	R	58	+	chr11	5424308	1	26
Xbp1	unknown:7:18:15134:13227#0/1	L	20	+	chr11	5424263	1	unknown:7:18:15134:13227#0/1	R	57	+	chr11	5424309	1	26
Xbp1	unknown:7:18:15134:13227#0/1	L	21	+	chr11	5424263	1	unknown:7:18:15134:13227#0/1	R	56	+	chr11	5424310	1	26
Xbp1	unknown:7:18:15134:13227#0/1	L	22	+	chr11	5424263	1	unknown:7:18:15134:13227#0/1	R	55	+	chr11	5424311	1	26
Xbp1	unknown:7:18:15134:13227#0/1	L	23	+	chr11	5424263	1	unknown:7:18:15134:13227#0/1	R	54	+	chr11	5424312	3	26
Xbp1	unknown:7:20:14887:16606#0/1	L	36	-	chr11	5424312	3	unknown:7:20:14887:16606#0/1	R	41	-	chr11	5424245	1	26
Xbp1	unknown:7:20:14887:16606#0/1	L	37	-	chr11	5424311	1	unknown:7:20:14887:16606#0/1	R	40	-	chr11	5424245	1	26
Xbp1	unknown:7:20:14887:16606#0/1	L	38	-	chr11	5424310	1	unknown:7:20:14887:16606#0/1	R	39	-	chr11	5424245	1	26
Xbp1	unknown:7:20:14887:16606#0/1	L	39	-	chr11	5424309	1	unknown:7:20:14887:16606#0/1	R	38	-	chr11	5424245	1	26
Xbp1	unknown:7:20:14887:16606#0/1	L	40	-	chr11	5424308	1	unknown:7:20:14887:16606#0/1	R	37	-	chr11	5424245	1	26
Xbp1	unknown:7:20:14887:16606#0/1	L	41	-	chr11	5424307	0	unknown:7:20:14887:16606#0/1	R	36	-	chr11	5424245	1	26
Xbp1	unknown:7:20:14887:16606#0/1	L	42	-	chr11	5424306	0	unknown:7:20:14887:16606#0/1	R	35	-	chr11	5424245	1	26
Xbp1	unknown:7:93:1200:11410#0/1	L	17	+	chr11	5424263	1	unknown:7:93:1200:11410#0/1	R	60	+	chr11	5424306	0	26
Xbp1	unknown:7:99:18442:15474#0/1	L	17	+	chr11	5424263	1	unknown:7:99:18442:15474#0/1	R	60	+	chr11	5424306	0	26
Xbp1	unknown:7:93:1200:11410#0/1	L	18	+	chr11	5424263	1	unknown:7:93:1200:11410#0/1	R	59	+	chr11	5424307	0	26
Xbp1	unknown:7:99:18442:15474#0/1	L	18	+	chr11	5424263	1	unknown:7:99:18442:15474#0/1	R	59	+	chr11	5424307	0	26
Xbp1	unknown:7:93:1200:11410#0/1	L	19	+	chr11	5424263	1	unknown:7:93:1200:11410#0/1	R	58	+	chr11	5424308	1	26
Xbp1	unknown:7:99:18442:15474#0/1	L	19	+	chr11	5424263	1	unknown:7:99:18442:15474#0/1	R	58	+	chr11	5424308	1	26
Xbp1	unknown:7:99:18442:15474#0/1	L	20	+	chr11	5424263	1	unknown:7:99:18442:15474#0/1	R	57	+	chr11	5424309	1	26
Xbp1	unknown:7:93:1200:11410#0/1	L	20	+	chr11	5424263	1	unknown:7:93:1200:11410#0/1	R	57	+	chr11	5424309	1	26
Xbp1	unknown:7:99:18442:15474#0/1	L	21	+	chr11	5424263	1	unknown:7:99:18442:15474#0/1	R	56	+	chr11	5424310	1	26
Xbp1	unknown:7:93:1200:11410#0/1	L	21	+	chr11	5424263	1	unknown:7:93:1200:11410#0/1	R	56	+	chr11	5424310	1	26
Xbp1	unknown:7:93:1200:11410#0/1	L	22	+	chr11	5424263	1	unknown:7:93:1200:11410#0/1	R	55	+	chr11	5424311	1	26
Xbp1	unknown:7:99:18442:15474#0/1	L	22	+	chr11	5424263	1	unknown:7:99:18442:15474#0/1	R	55	+	chr11	5424311	1	26
Xbp1	unknown:7:93:1200:11410#0/1	L	23	+	chr11	5424263	1	unknown:7:93:1200:11410#0/1	R	54	+	chr11	5424312	3	26
Xbp1	unknown:7:99:18442:15474#0/1	L	23	+	chr11	5424263	1	unknown:7:99:18442:15474#0/1	R	54	+	chr11	5424312	3	26
Xbp1	unknown:7:60:17508:7510#0/1	L	37	-	chr11	5424312	3	unknown:7:60:17508:7510#0/1	R	40	-	chr11	5424246	1	26
Xbp1	unknown:7:60:17508:7510#0/1	L	38	-	chr11	5424311	1	unknown:7:60:17508:7510#0/1	R	39	-	chr11	5424246	1	26
Xbp1	unknown:7:60:17508:7510#0/1	L	39	-	chr11	5424310	1	unknown:7:60:17508:7510#0/1	R	38	-	chr11	5424246	1	26
Xbp1	unknown:7:60:17508:7510#0/1	L	40	-	chr11	5424309	1	unknown:7:60:17508:7510#0/1	R	37	-	chr11	5424246	1	26
Xbp1	unknown:7:79:2730:17914#0/1	L	40	-	chr11	5424312	3	unknown:7:79:2730:17914#0/1	R	37	-	chr11	5424249	1	26
Xbp1	unknown:7:60:17508:7510#0/1	L	41	-	chr11	5424308	1	unknown:7:60:17508:7510#0/1	R	36	-	chr11	5424246	1	26
Xbp1	unknown:7:79:2730:17914#0/1	L	41	-	chr11	5424311	1	unknown:7:79:2730:17914#0/1	R	36	-	chr11	5424249	1	26
Xbp1	unknown:7:60:17508:7510#0/1	L	42	-	chr11	5424307	0	unknown:7:60:17508:7510#0/1	R	35	-	chr11	5424246	1	26
Xbp1	unknown:7:79:2730:17914#0/1	L	42	-	chr11	5424310	1	unknown:7:79:2730:17914#0/1	R	35	-	chr11	5424249	1	26
Xbp1	unknown:7:60:17508:7510#0/1	L	43	-	chr11	5424306	0	unknown:7:60:17508:7510#0/1	R	34	-	chr11	5424246	1	26
Xbp1	unknown:7:79:2730:17914#0/1	L	43	-	chr11	5424309	1	unknown:7:79:2730:17914#0/1	R	34	-	chr11	5424249	1	26
Xbp1	unknown:7:79:2730:17914#0/1	L	44	-	chr11	5424308	1	unknown:7:79:2730:17914#0/1	R	33	-	chr11	5424249	1	26
Xbp1	unknown:7:79:2730:17914#0/1	L	45	-	chr11	5424307	0	unknown:7:79:2730:17914#0/1	R	32	-	chr11	5424249	1	26
Xbp1	unknown:7:79:2730:17914#0/1	L	46	-	chr11	5424306	0	unknown:7:79:2730:17914#0/1	R	31	-	chr11	5424249	1	26
Xbp1	unknown:7:36:16288:15050#0/1	L	15	+	chr11	5424265	3	unknown:7:36:16288:15050#0/1	R	62	+	chr11	5424306	0	26
Xbp1	unknown:7:36:16288:15050#0/1	L	16	+	chr11	5424265	1	unknown:7:36:16288:15050#0/1	R	61	+	chr11	5424307	0	26
Xbp1	unknown:7:36:16288:15050#0/1	L	17	+	chr11	5424265	1	unknown:7:36:16288:15050#0/1	R	60	+	chr11	5424308	1	26
Xbp1	unknown:7:36:16288:15050#0/1	L	18	+	chr11	5424265	1	unknown:7:36:16288:15050#0/1	R	59	+	chr11	5424309	1	26
Xbp1	unknown:7:36:16288:15050#0/1	L	19	+	chr11	5424265	1	unknown:7:36:16288:15050#0/1	R	58	+	chr11	5424310	1	26
Xbp1	unknown:7:36:16288:15050#0/1	L	20	+	chr11	5424265	1	unknown:7:36:16288:15050#0/1	R	57	+	chr11	5424311	1	26
Xbp1	unknown:7:36:16288:15050#0/1	L	21	+	chr11	5424265	1	unknown:7:36:16288:15050#0/1	R	56	+	chr11	5424312	3	26
Xbp1	unknown:7:78:9205:11226#0/1	L	15	+	chr11	5424265	3	unknown:7:78:9205:11226#0/1	R	62	+	chr11	5424306	0	26
Xbp1	unknown:7:78:9205:11226#0/1	L	16	+	chr11	5424265	1	unknown:7:78:9205:11226#0/1	R	61	+	chr11	5424307	0	26
Xbp1	unknown:7:78:9205:11226#0/1	L	17	+	chr11	5424265	1	unknown:7:78:9205:11226#0/1	R	60	+	chr11	5424308	1	26
Xbp1	unknown:7:78:9205:11226#0/1	L	18	+	chr11	5424265	1	unknown:7:78:9205:11226#0/1	R	59	+	chr11	5424309	1	26
Xbp1	unknown:7:78:9205:11226#0/1	L	19	+	chr11	5424265	1	unknown:7:78:9205:11226#0/1	R	58	+	chr11	5424310	1	26
Xbp1	unknown:7:78:9205:11226#0/1	L	20	+	chr11	5424265	1	unknown:7:78:9205:11226#0/1	R	57	+	chr11	5424311	1	26
Xbp1	unknown:7:78:9205:11226#0/1	L	21	+	chr11	5424265	1	unknown:7:78:9205:11226#0/1	R	56	+	chr11	5424312	3	26
Xbp1	unknown:7:52:16320:6349#0/1	L	37	-	chr11	5424312	3	unknown:7:52:16320:6349#0/1	R	40	-	chr11	5424246	1	26
Xbp1	unknown:7:82:7640:7418#0/1	L	37	-	chr11	5424312	3	unknown:7:82:7640:7418#0/1	R	40	-	chr11	5424246	1	26
Xbp1	unknown:7:52:16320:6349#0/1	L	38	-	chr11	5424311	1	unknown:7:52:16320:6349#0/1	R	39	-	chr11	5424246	1	26
Xbp1	unknown:7:82:7640:7418#0/1	L	38	-	chr11	5424311	1	unknown:7:82:7640:7418#0/1	R	39	-	chr11	5424246	1	26
Xbp1	unknown:7:52:16320:6349#0/1	L	39	-	chr11	5424310	1	unknown:7:52:16320:6349#0/1	R	38	-	chr11	5424246	1	26
Xbp1	unknown:7:82:7640:7418#0/1	L	39	-	chr11	5424310	1	unknown:7:82:7640:7418#0/1	R	38	-	chr11	5424246	1	26
Xbp1	unknown:7:52:16320:6349#0/1	L	40	-	chr11	5424309	1	unknown:7:52:16320:6349#0/1	R	37	-	chr11	5424246	1	26
Xbp1	unknown:7:82:7640:7418#0/1	L	40	-	chr11	5424309	1	unknown:7:82:7640:7418#0/1	R	37	-	chr11	5424246	1	26
Xbp1	unknown:7:52:16320:6349#0/1	L	41	-	chr11	5424308	1	unknown:7:52:16320:6349#0/1	R	36	-	chr11	5424246	1	26
Xbp1	unknown:7:82:7640:7418#0/1	L	41	-	chr11	5424308	1	unknown:7:82:7640:7418#0/1	R	36	-	chr11	5424246	1	26
Xbp1	unknown:7:52:16320:6349#0/1	L	42	-	chr11	5424307	0	unknown:7:52:16320:6349#0/1	R	35	-	chr11	5424246	1	26
Xbp1	unknown:7:82:7640:7418#0/1	L	42	-	chr11	5424307	0	unknown:7:82:7640:7418#0/1	R	35	-	chr11	5424246	1	26
Xbp1	unknown:7:52:16320:6349#0/1	L	43	-	chr11	5424306	0	unknown:7:52:16320:6349#0/1	R	34	-	chr11	5424246	1	26
Xbp1	unknown:7:82:7640:7418#0/1	L	43	-	chr11	5424306	0	unknown:7:82:7640:7418#0/1	R	34	-	chr11	5424246	1	26
Xbp1	unknown:7:24:11301:15729#0/1	L	37	-	chr11	5424312	3	unknown:7:24:11301:15729#0/1	R	40	-	chr11	5424246	1	26
Xbp1	unknown:7:24:11301:15729#0/1	L	38	-	chr11	5424311	1	unknown:7:24:11301:15729#0/1	R	39	-	chr11	5424246	1	26
Xbp1	unknown:7:24:11301:15729#0/1	L	39	-	chr11	5424310	1	unknown:7:24:11301:15729#0/1	R	38	-	chr11	5424246	1	26
Xbp1	unknown:7:24:11301:15729#0/1	L	40	-	chr11	5424309	1	unknown:7:24:11301:15729#0/1	R	37	-	chr11	5424246	1	26
Xbp1	unknown:7:24:11301:15729#0/1	L	41	-	chr11	5424308	1	unknown:7:24:11301:15729#0/1	R	36	-	chr11	5424246	1	26
Xbp1	unknown:7:24:11301:15729#0/1	L	42	-	chr11	5424307	0	unknown:7:24:11301:15729#0/1	R	35	-	chr11	5424246	1	26
Xbp1	unknown:7:24:11301:15729#0/1	L	43	-	chr11	5424306	0	unknown:7:24:11301:15729#0/1	R	34	-	chr11	5424246	1	26
Xbp1	unknown:7:116:16886:17167#0/1	L	37	-	chr11	5424312	3	unknown:7:116:16886:17167#0/1	R	40	-	chr11	5424246	1	26
Xbp1	unknown:7:116:16886:17167#0/1	L	38	-	chr11	5424311	1	unknown:7:116:16886:17167#0/1	R	39	-	chr11	5424246	1	26
Xbp1	unknown:7:116:16886:17167#0/1	L	39	-	chr11	5424310	1	unknown:7:116:16886:17167#0/1	R	38	-	chr11	5424246	1	26
Xbp1	unknown:7:116:16886:17167#0/1	L	40	-	chr11	5424309	1	unknown:7:116:16886:17167#0/1	R	37	-	chr11	5424246	1	26
Xbp1	unknown:7:116:16886:17167#0/1	L	41	-	chr11	5424308	1	unknown:7:116:16886:17167#0/1	R	36	-	chr11	5424246	1	26
Xbp1	unknown:7:116:16886:17167#0/1	L	42	-	chr11	5424307	0	unknown:7:116:16886:17167#0/1	R	35	-	chr11	5424246	1	26
Xbp1	unknown:7:116:16886:17167#0/1	L	43	-	chr11	5424306	0	unknown:7:116:16886:17167#0/1	R	34	-	chr11	5424246	1	26
Xbp1	unknown:7:9:18420:20599#0/1	L	15	+	chr11	5424265	3	unknown:7:9:18420:20599#0/1	R	62	+	chr11	5424306	0	26
Xbp1	unknown:7:24:7867:5192#0/1	L	15	+	chr11	5424265	3	unknown:7:24:7867:5192#0/1	R	62	+	chr11	5424306	0	26
Xbp1	unknown:7:9:18420:20599#0/1	L	16	+	chr11	5424265	1	unknown:7:9:18420:20599#0/1	R	61	+	chr11	5424307	0	26
Xbp1	unknown:7:24:7867:5192#0/1	L	16	+	chr11	5424265	1	unknown:7:24:7867:5192#0/1	R	61	+	chr11	5424307	0	26
Xbp1	unknown:7:29:2087:997#0/1	L	16	+	chr11	5424264	2	unknown:7:29:2087:997#0/1	R	61	+	chr11	5424306	0	26
Xbp1	unknown:7:9:18420:20599#0/1	L	17	+	chr11	5424265	1	unknown:7:9:18420:20599#0/1	R	60	+	chr11	5424308	1	26
Xbp1	unknown:7:1:4327:19325#0/1	L	17	+	chr11	5424263	1	unknown:7:1:4327:19325#0/1	R	60	+	chr11	5424306	0	26
Xbp1	unknown:7:29:2087:997#0/1	L	17	+	chr11	5424264	1	unknown:7:29:2087:997#0/1	R	60	+	chr11	5424307	0	26
Xbp1	unknown:7:24:7867:5192#0/1	L	17	+	chr11	5424265	1	unknown:7:24:7867:5192#0/1	R	60	+	chr11	5424308	1	26
Xbp1	unknown:7:1:4327:19325#0/1	L	18	+	chr11	5424263	1	unknown:7:1:4327:19325#0/1	R	59	+	chr11	5424307	0	26
Xbp1	unknown:7:9:18420:20599#0/1	L	18	+	chr11	5424265	1	unknown:7:9:18420:20599#0/1	R	59	+	chr11	5424309	1	26
Xbp1	unknown:7:24:7867:5192#0/1	L	18	+	chr11	5424265	1	unknown:7:24:7867:5192#0/1	R	59	+	chr11	5424309	1	26
Xbp1	unknown:7:29:2087:997#0/1	L	18	+	chr11	5424264	1	unknown:7:29:2087:997#0/1	R	59	+	chr11	5424308	1	26
Xbp1	unknown:7:1:4327:19325#0/1	L	19	+	chr11	5424263	1	unknown:7:1:4327:19325#0/1	R	58	+	chr11	5424308	1	26
Xbp1	unknown:7:9:18420:20599#0/1	L	19	+	chr11	5424265	1	unknown:7:9:18420:20599#0/1	R	58	+	chr11	5424310	1	26
Xbp1	unknown:7:24:7867:5192#0/1	L	19	+	chr11	5424265	1	unknown:7:24:7867:5192#0/1	R	58	+	chr11	5424310	1	26
Xbp1	unknown:7:29:2087:997#0/1	L	19	+	chr11	5424264	1	unknown:7:29:2087:997#0/1	R	58	+	chr11	5424309	1	26
Xbp1	unknown:7:9:18420:20599#0/1	L	20	+	chr11	5424265	1	unknown:7:9:18420:20599#0/1	R	57	+	chr11	5424311	1	26
Xbp1	unknown:7:1:4327:19325#0/1	L	20	+	chr11	5424263	1	unknown:7:1:4327:19325#0/1	R	57	+	chr11	5424309	1	26
Xbp1	unknown:7:24:7867:5192#0/1	L	20	+	chr11	5424265	1	unknown:7:24:7867:5192#0/1	R	57	+	chr11	5424311	1	26
Xbp1	unknown:7:29:2087:997#0/1	L	20	+	chr11	5424264	1	unknown:7:29:2087:997#0/1	R	57	+	chr11	5424310	1	26
Xbp1	unknown:7:1:4327:19325#0/1	L	21	+	chr11	5424263	1	unknown:7:1:4327:19325#0/1	R	56	+	chr11	5424310	1	26
Xbp1	unknown:7:24:7867:5192#0/1	L	21	+	chr11	5424265	1	unknown:7:24:7867:5192#0/1	R	56	+	chr11	5424312	3	26
Xbp1	unknown:7:9:18420:20599#0/1	L	21	+	chr11	5424265	1	unknown:7:9:18420:20599#0/1	R	56	+	chr11	5424312	3	26
Xbp1	unknown:7:29:2087:997#0/1	L	21	+	chr11	5424264	1	unknown:7:29:2087:997#0/1	R	56	+	chr11	5424311	1	26
Xbp1	unknown:7:1:4327:19325#0/1	L	22	+	chr11	5424263	1	unknown:7:1:4327:19325#0/1	R	55	+	chr11	5424311	1	26
Xbp1	unknown:7:29:2087:997#0/1	L	22	+	chr11	5424264	1	unknown:7:29:2087:997#0/1	R	55	+	chr11	5424312	3	26
Xbp1	unknown:7:1:4327:19325#0/1	L	23	+	chr11	5424263	1	unknown:7:1:4327:19325#0/1	R	54	+	chr11	5424312	3	26
Xbp1	unknown:7:84:13904:1807#0/1	L	17	+	chr11	5424263	1	unknown:7:84:13904:1807#0/1	R	60	+	chr11	5424306	0	26
Xbp1	unknown:7:112:17313:11889#0/1	L	17	+	chr11	5424263	1	unknown:7:112:17313:11889#0/1	R	60	+	chr11	5424306	0	26
Xbp1	unknown:7:84:13904:1807#0/1	L	18	+	chr11	5424263	1	unknown:7:84:13904:1807#0/1	R	59	+	chr11	5424307	0	26
Xbp1	unknown:7:112:17313:11889#0/1	L	18	+	chr11	5424263	1	unknown:7:112:17313:11889#0/1	R	59	+	chr11	5424307	0	26
Xbp1	unknown:7:84:13904:1807#0/1	L	19	+	chr11	5424263	1	unknown:7:84:13904:1807#0/1	R	58	+	chr11	5424308	1	26
Xbp1	unknown:7:112:17313:11889#0/1	L	19	+	chr11	5424263	1	unknown:7:112:17313:11889#0/1	R	58	+	chr11	5424308	1	26
Xbp1	unknown:7:84:13904:1807#0/1	L	20	+	chr11	5424263	1	unknown:7:84:13904:1807#0/1	R	57	+	chr11	5424309	1	26
Xbp1	unknown:7:112:17313:11889#0/1	L	20	+	chr11	5424263	1	unknown:7:112:17313:11889#0/1	R	57	+	chr11	5424309	1	26
Xbp1	unknown:7:84:13904:1807#0/1	L	21	+	chr11	5424263	1	unknown:7:84:13904:1807#0/1	R	56	+	chr11	5424310	1	26
Xbp1	unknown:7:112:17313:11889#0/1	L	21	+	chr11	5424263	1	unknown:7:112:17313:11889#0/1	R	56	+	chr11	5424310	1	26
Xbp1	unknown:7:84:13904:1807#0/1	L	22	+	chr11	5424263	1	unknown:7:84:13904:1807#0/1	R	55	+	chr11	5424311	1	26
Xbp1	unknown:7:112:17313:11889#0/1	L	22	+	chr11	5424263	1	unknown:7:112:17313:11889#0/1	R	55	+	chr11	5424311	1	26
Xbp1	unknown:7:84:13904:1807#0/1	L	23	+	chr11	5424263	1	unknown:7:84:13904:1807#0/1	R	54	+	chr11	5424312	3	26
Xbp1	unknown:7:112:17313:11889#0/1	L	23	+	chr11	5424263	1	unknown:7:112:17313:11889#0/1	R	54	+	chr11	5424312	3	26
Xbp1	unknown:7:81:8403:11447#0/1	L	15	+	chr11	5424265	3	unknown:7:81:8403:11447#0/1	R	62	+	chr11	5424306	0	26
Xbp1	unknown:7:81:8403:11447#0/1	L	16	+	chr11	5424265	1	unknown:7:81:8403:11447#0/1	R	61	+	chr11	5424307	0	26
Xbp1	unknown:7:81:8403:11447#0/1	L	17	+	chr11	5424265	1	unknown:7:81:8403:11447#0/1	R	60	+	chr11	5424308	1	26
Xbp1	unknown:7:81:8403:11447#0/1	L	18	+	chr11	5424265	1	unknown:7:81:8403:11447#0/1	R	59	+	chr11	5424309	1	26
Xbp1	unknown:7:81:8403:11447#0/1	L	19	+	chr11	5424265	1	unknown:7:81:8403:11447#0/1	R	58	+	chr11	5424310	1	26
Xbp1	unknown:7:81:8403:11447#0/1	L	20	+	chr11	5424265	1	unknown:7:81:8403:11447#0/1	R	57	+	chr11	5424311	1	26
Xbp1	unknown:7:81:8403:11447#0/1	L	21	+	chr11	5424265	1	unknown:7:81:8403:11447#0/1	R	56	+	chr11	5424312	3	26
Xbp1	unknown:7:53:5082:2747#0/1	L	23	+	chr11	5424257	1	unknown:7:53:5082:2747#0/1	R	54	+	chr11	5424306	0	26
Xbp1	unknown:7:53:5082:2747#0/1	L	24	+	chr11	5424257	1	unknown:7:53:5082:2747#0/1	R	53	+	chr11	5424307	0	26
Xbp1	unknown:7:53:5082:2747#0/1	L	25	+	chr11	5424257	1	unknown:7:53:5082:2747#0/1	R	52	+	chr11	5424308	1	26
Xbp1	unknown:7:53:5082:2747#0/1	L	26	+	chr11	5424257	1	unknown:7:53:5082:2747#0/1	R	51	+	chr11	5424309	1	26
Xbp1	unknown:7:53:5082:2747#0/1	L	27	+	chr11	5424257	1	unknown:7:53:5082:2747#0/1	R	50	+	chr11	5424310	1	26
Xbp1	unknown:7:53:5082:2747#0/1	L	28	+	chr11	5424257	1	unknown:7:53:5082:2747#0/1	R	49	+	chr11	5424311	1	26
Xbp1	unknown:7:53:5082:2747#0/1	L	29	+	chr11	5424257	1	unknown:7:53:5082:2747#0/1	R	48	+	chr11	5424312	3	26
Xbp1	unknown:7:94:5167:13767#0/1	L	48	-	chr11	5424312	3	unknown:7:94:5167:13767#0/1	R	29	-	chr11	5424257	1	26
Xbp1	unknown:7:94:5167:13767#0/1	L	49	-	chr11	5424311	1	unknown:7:94:5167:13767#0/1	R	28	-	chr11	5424257	1	26
Xbp1	unknown:7:94:5167:13767#0/1	L	50	-	chr11	5424310	1	unknown:7:94:5167:13767#0/1	R	27	-	chr11	5424257	1	26
Xbp1	unknown:7:94:5167:13767#0/1	L	51	-	chr11	5424309	1	unknown:7:94:5167:13767#0/1	R	26	-	chr11	5424257	1	26
Xbp1	unknown:7:94:5167:13767#0/1	L	52	-	chr11	5424308	1	unknown:7:94:5167:13767#0/1	R	25	-	chr11	5424257	1	26
Xbp1	unknown:7:94:5167:13767#0/1	L	53	-	chr11	5424307	0	unknown:7:94:5167:13767#0/1	R	24	-	chr11	5424257	1	26
Xbp1	unknown:7:94:5167:13767#0/1	L	54	-	chr11	5424306	0	unknown:7:94:5167:13767#0/1	R	23	-	chr11	5424257	1	26
Xbp1	unknown:7:114:5036:12816#0/1	L	18	+	chr11	5424262	1	unknown:7:114:5036:12816#0/1	R	59	+	chr11	5424306	0	26
Xbp1	unknown:7:114:5036:12816#0/1	L	19	+	chr11	5424262	1	unknown:7:114:5036:12816#0/1	R	58	+	chr11	5424307	0	26
Xbp1	unknown:7:114:5036:12816#0/1	L	20	+	chr11	5424262	1	unknown:7:114:5036:12816#0/1	R	57	+	chr11	5424308	1	26
Xbp1	unknown:7:114:5036:12816#0/1	L	21	+	chr11	5424262	1	unknown:7:114:5036:12816#0/1	R	56	+	chr11	5424309	1	26
Xbp1	unknown:7:114:5036:12816#0/1	L	22	+	chr11	5424262	1	unknown:7:114:5036:12816#0/1	R	55	+	chr11	5424310	1	26
Xbp1	unknown:7:114:5036:12816#0/1	L	23	+	chr11	5424262	1	unknown:7:114:5036:12816#0/1	R	54	+	chr11	5424311	1	26
Xbp1	unknown:7:114:5036:12816#0/1	L	24	+	chr11	5424262	1	unknown:7:114:5036:12816#0/1	R	53	+	chr11	5424312	3	26
Xbp1	unknown:7:78:8559:4343#0/1	L	37	-	chr11	5424312	3	unknown:7:78:8559:4343#0/1	R	40	-	chr11	5424246	1	26
Xbp1	unknown:7:78:8559:4343#0/1	L	38	-	chr11	5424311	1	unknown:7:78:8559:4343#0/1	R	39	-	chr11	5424246	1	26
Xbp1	unknown:7:78:8559:4343#0/1	L	39	-	chr11	5424310	1	unknown:7:78:8559:4343#0/1	R	38	-	chr11	5424246	1	26
Xbp1	unknown:7:78:8559:4343#0/1	L	40	-	chr11	5424309	1	unknown:7:78:8559:4343#0/1	R	37	-	chr11	5424246	1	26
Xbp1	unknown:7:78:8559:4343#0/1	L	41	-	chr11	5424308	1	unknown:7:78:8559:4343#0/1	R	36	-	chr11	5424246	1	26
Xbp1	unknown:7:78:8559:4343#0/1	L	42	-	chr11	5424307	0	unknown:7:78:8559:4343#0/1	R	35	-	chr11	5424246	1	26
Xbp1	unknown:7:78:8559:4343#0/1	L	43	-	chr11	5424306	0	unknown:7:78:8559:4343#0/1	R	34	-	chr11	5424246	1	26
Xbp1	unknown:7:85:3371:2466#0/1	L	50	-	chr11	5424312	3	unknown:7:85:3371:2466#0/1	R	27	-	chr11	5424259	1	26
Xbp1	unknown:7:85:3371:2466#0/1	L	51	-	chr11	5424311	1	unknown:7:85:3371:2466#0/1	R	26	-	chr11	5424259	1	26
Xbp1	unknown:7:85:3371:2466#0/1	L	52	-	chr11	5424310	1	unknown:7:85:3371:2466#0/1	R	25	-	chr11	5424259	1	26
Xbp1	unknown:7:85:3371:2466#0/1	L	53	-	chr11	5424309	1	unknown:7:85:3371:2466#0/1	R	24	-	chr11	5424259	1	26
Xbp1	unknown:7:85:3371:2466#0/1	L	54	-	chr11	5424308	1	unknown:7:85:3371:2466#0/1	R	23	-	chr11	5424259	1	26
Xbp1	unknown:7:85:3371:2466#0/1	L	55	-	chr11	5424307	0	unknown:7:85:3371:2466#0/1	R	22	-	chr11	5424259	1	26
Xbp1	unknown:7:85:3371:2466#0/1	L	56	-	chr11	5424306	0	unknown:7:85:3371:2466#0/1	R	21	-	chr11	5424259	1	26
Xbp1	unknown:7:43:15208:11770#0/1	L	57	-	chr11	5424312	3	unknown:7:43:15208:11770#0/1	R	20	-	chr11	5424266	1	26
Xbp1	unknown:7:43:15208:11770#0/1	L	58	-	chr11	5424311	1	unknown:7:43:15208:11770#0/1	R	19	-	chr11	5424266	1	26
Xbp1	unknown:7:43:15208:11770#0/1	L	59	-	chr11	5424310	1	unknown:7:43:15208:11770#0/1	R	18	-	chr11	5424266	1	26
Xbp1	unknown:7:43:15208:11770#0/1	L	60	-	chr11	5424309	1	unknown:7:43:15208:11770#0/1	R	17	-	chr11	5424266	1	26
Xbp1	unknown:7:43:15208:11770#0/1	L	61	-	chr11	5424308	1	unknown:7:43:15208:11770#0/1	R	16	-	chr11	5424266	1	26
Xbp1	unknown:7:43:15208:11770#0/1	L	62	-	chr11	5424307	0	unknown:7:43:15208:11770#0/1	R	15	-	chr11	5424266	1	26
Xbp1	unknown:7:43:16351:9970#0/1	L	15	+	chr11	5424265	3	unknown:7:43:16351:9970#0/1	R	62	+	chr11	5424306	0	26
Xbp1	unknown:7:43:16351:9970#0/1	L	16	+	chr11	5424265	1	unknown:7:43:16351:9970#0/1	R	61	+	chr11	5424307	0	26
Xbp1	unknown:7:43:16351:9970#0/1	L	17	+	chr11	5424265	1	unknown:7:43:16351:9970#0/1	R	60	+	chr11	5424308	1	26
Xbp1	unknown:7:43:16351:9970#0/1	L	18	+	chr11	5424265	1	unknown:7:43:16351:9970#0/1	R	59	+	chr11	5424309	1	26
Xbp1	unknown:7:43:16351:9970#0/1	L	19	+	chr11	5424265	1	unknown:7:43:16351:9970#0/1	R	58	+	chr11	5424310	1	26
Xbp1	unknown:7:43:16351:9970#0/1	L	20	+	chr11	5424265	1	unknown:7:43:16351:9970#0/1	R	57	+	chr11	5424311	1	26
Xbp1	unknown:7:43:16351:9970#0/1	L	21	+	chr11	5424265	1	unknown:7:43:16351:9970#0/1	R	56	+	chr11	5424312	3	26
Xbp1	unknown:7:98:17574:4799#0/1	L	16	+	chr11	5424264	2	unknown:7:98:17574:4799#0/1	R	61	+	chr11	5424306	0	26
Xbp1	unknown:7:98:17574:4799#0/1	L	17	+	chr11	5424264	1	unknown:7:98:17574:4799#0/1	R	60	+	chr11	5424307	0	26
Xbp1	unknown:7:98:17574:4799#0/1	L	18	+	chr11	5424264	1	unknown:7:98:17574:4799#0/1	R	59	+	chr11	5424308	1	26
Xbp1	unknown:7:98:17574:4799#0/1	L	19	+	chr11	5424264	1	unknown:7:98:17574:4799#0/1	R	58	+	chr11	5424309	1	26
Xbp1	unknown:7:98:17574:4799#0/1	L	20	+	chr11	5424264	1	unknown:7:98:17574:4799#0/1	R	57	+	chr11	5424310	1	26
Xbp1	unknown:7:98:17574:4799#0/1	L	21	+	chr11	5424264	1	unknown:7:98:17574:4799#0/1	R	56	+	chr11	5424311	1	26
Xbp1	unknown:7:98:17574:4799#0/1	L	22	+	chr11	5424264	1	unknown:7:98:17574:4799#0/1	R	55	+	chr11	5424312	3	26
Xbp1	unknown:7:80:10988:17678#0/1	L	14	+	chr11	5424268	3	unknown:7:80:10988:17678#0/1	R	63	+	chr11	5424308	1	26
Xbp1	unknown:7:80:10988:17678#0/1	L	15	+	chr11	5424268	1	unknown:7:80:10988:17678#0/1	R	62	+	chr11	5424309	1	26
Xbp1	unknown:7:80:10988:17678#0/1	L	16	+	chr11	5424268	1	unknown:7:80:10988:17678#0/1	R	61	+	chr11	5424310	1	26
Xbp1	unknown:7:80:10988:17678#0/1	L	17	+	chr11	5424268	1	unknown:7:80:10988:17678#0/1	R	60	+	chr11	5424311	1	26
Xbp1	unknown:7:80:10988:17678#0/1	L	18	+	chr11	5424268	1	unknown:7:80:10988:17678#0/1	R	59	+	chr11	5424312	3	26
Xbp1	unknown:7:10:7856:9794#0/1	L	50	-	chr11	5424312	3	unknown:7:10:7856:9794#0/1	R	27	-	chr11	5424259	1	26
Xbp1	unknown:7:10:7856:9794#0/1	L	51	-	chr11	5424311	1	unknown:7:10:7856:9794#0/1	R	26	-	chr11	5424259	1	26
Xbp1	unknown:7:10:7856:9794#0/1	L	52	-	chr11	5424310	1	unknown:7:10:7856:9794#0/1	R	25	-	chr11	5424259	1	26
Xbp1	unknown:7:10:7856:9794#0/1	L	53	-	chr11	5424309	1	unknown:7:10:7856:9794#0/1	R	24	-	chr11	5424259	1	26
Xbp1	unknown:7:10:7856:9794#0/1	L	54	-	chr11	5424308	1	unknown:7:10:7856:9794#0/1	R	23	-	chr11	5424259	1	26
Xbp1	unknown:7:24:8494:10054#0/1	L	54	-	chr11	5424312	3	unknown:7:24:8494:10054#0/1	R	23	-	chr11	5424263	1	26
Xbp1	unknown:7:10:7856:9794#0/1	L	55	-	chr11	5424307	0	unknown:7:10:7856:9794#0/1	R	22	-	chr11	5424259	1	26
Xbp1	unknown:7:24:8494:10054#0/1	L	55	-	chr11	5424311	1	unknown:7:24:8494:10054#0/1	R	22	-	chr11	5424263	1	26
Xbp1	unknown:7:10:7856:9794#0/1	L	56	-	chr11	5424306	0	unknown:7:10:7856:9794#0/1	R	21	-	chr11	5424259	1	26
Xbp1	unknown:7:24:8494:10054#0/1	L	56	-	chr11	5424310	1	unknown:7:24:8494:10054#0/1	R	21	-	chr11	5424263	1	26
Xbp1	unknown:7:24:8494:10054#0/1	L	57	-	chr11	5424309	1	unknown:7:24:8494:10054#0/1	R	20	-	chr11	5424263	1	26
Xbp1	unknown:7:24:8494:10054#0/1	L	58	-	chr11	5424308	1	unknown:7:24:8494:10054#0/1	R	19	-	chr11	5424263	1	26
Xbp1	unknown:7:24:8494:10054#0/1	L	59	-	chr11	5424307	0	unknown:7:24:8494:10054#0/1	R	18	-	chr11	5424263	1	26
Xbp1	unknown:7:24:8494:10054#0/1	L	60	-	chr11	5424306	0	unknown:7:24:8494:10054#0/1	R	17	-	chr11	5424263	1	26
Xbp1	unknown:7:65:1206:9712#0/1	L	17	+	chr11	5424263	1	unknown:7:65:1206:9712#0/1	R	60	+	chr11	5424306	0	26
Xbp1	unknown:7:65:1206:9712#0/1	L	18	+	chr11	5424263	1	unknown:7:65:1206:9712#0/1	R	59	+	chr11	5424307	0	26
Xbp1	unknown:7:65:1206:9712#0/1	L	19	+	chr11	5424263	1	unknown:7:65:1206:9712#0/1	R	58	+	chr11	5424308	1	26
Xbp1	unknown:7:65:1206:9712#0/1	L	20	+	chr11	5424263	1	unknown:7:65:1206:9712#0/1	R	57	+	chr11	5424309	1	26
Xbp1	unknown:7:65:1206:9712#0/1	L	21	+	chr11	5424263	1	unknown:7:65:1206:9712#0/1	R	56	+	chr11	5424310	1	26
Xbp1	unknown:7:65:1206:9712#0/1	L	22	+	chr11	5424263	1	unknown:7:65:1206:9712#0/1	R	55	+	chr11	5424311	1	26
Xbp1	unknown:7:65:1206:9712#0/1	L	23	+	chr11	5424263	1	unknown:7:65:1206:9712#0/1	R	54	+	chr11	5424312	3	26
Xbp1	unknown:7:3:13612:2721#0/1	L	18	+	chr11	5424262	1	unknown:7:3:13612:2721#0/1	R	59	+	chr11	5424306	0	26
Xbp1	unknown:7:110:7144:2932#0/1	L	18	+	chr11	5424262	1	unknown:7:110:7144:2932#0/1	R	59	+	chr11	5424306	0	26
Xbp1	unknown:7:3:13612:2721#0/1	L	19	+	chr11	5424262	1	unknown:7:3:13612:2721#0/1	R	58	+	chr11	5424307	0	26
Xbp1	unknown:7:110:7144:2932#0/1	L	19	+	chr11	5424262	1	unknown:7:110:7144:2932#0/1	R	58	+	chr11	5424307	0	26
Xbp1	unknown:7:3:13612:2721#0/1	L	20	+	chr11	5424262	1	unknown:7:3:13612:2721#0/1	R	57	+	chr11	5424308	1	26
Xbp1	unknown:7:110:7144:2932#0/1	L	20	+	chr11	5424262	1	unknown:7:110:7144:2932#0/1	R	57	+	chr11	5424308	1	26
Xbp1	unknown:7:3:13612:2721#0/1	L	21	+	chr11	5424262	1	unknown:7:3:13612:2721#0/1	R	56	+	chr11	5424309	1	26
Xbp1	unknown:7:3:13612:2721#0/1	L	22	+	chr11	5424262	1	unknown:7:3:13612:2721#0/1	R	55	+	chr11	5424310	1	26
Xbp1	unknown:7:110:7144:2932#0/1	L	21	+	chr11	5424262	1	unknown:7:110:7144:2932#0/1	R	56	+	chr11	5424309	1	26
Xbp1	unknown:7:110:7144:2932#0/1	L	22	+	chr11	5424262	1	unknown:7:110:7144:2932#0/1	R	55	+	chr11	5424310	1	26
Xbp1	unknown:7:3:13612:2721#0/1	L	23	+	chr11	5424262	1	unknown:7:3:13612:2721#0/1	R	54	+	chr11	5424311	1	26
Xbp1	unknown:7:110:7144:2932#0/1	L	23	+	chr11	5424262	1	unknown:7:110:7144:2932#0/1	R	54	+	chr11	5424311	1	26
Xbp1	unknown:7:3:13612:2721#0/1	L	24	+	chr11	5424262	1	unknown:7:3:13612:2721#0/1	R	53	+	chr11	5424312	3	26
Xbp1	unknown:7:110:7144:2932#0/1	L	24	+	chr11	5424262	1	unknown:7:110:7144:2932#0/1	R	53	+	chr11	5424312	3	26
Xbp1	unknown:7:49:7027:6305#0/1	L	59	-	chr11	5424312	3	unknown:7:49:7027:6305#0/1	R	18	-	chr11	5424268	1	26
Xbp1	unknown:7:49:7027:6305#0/1	L	60	-	chr11	5424311	1	unknown:7:49:7027:6305#0/1	R	17	-	chr11	5424268	1	26
Xbp1	unknown:7:49:7027:6305#0/1	L	61	-	chr11	5424310	1	unknown:7:49:7027:6305#0/1	R	16	-	chr11	5424268	1	26
Xbp1	unknown:7:49:7027:6305#0/1	L	62	-	chr11	5424309	1	unknown:7:49:7027:6305#0/1	R	15	-	chr11	5424268	1	26
Xbp1	unknown:7:49:7027:6305#0/1	L	63	-	chr11	5424308	1	unknown:7:49:7027:6305#0/1	R	14	-	chr11	5424268	3	26
Xbp1	unknown:7:10:18676:16535#0/1	L	15	+	chr11	5424265	3	unknown:7:10:18676:16535#0/1	R	62	+	chr11	5424306	0	26
Xbp1	unknown:7:10:18676:16535#0/1	L	16	+	chr11	5424265	1	unknown:7:10:18676:16535#0/1	R	61	+	chr11	5424307	0	26
Xbp1	unknown:7:10:18676:16535#0/1	L	17	+	chr11	5424265	1	unknown:7:10:18676:16535#0/1	R	60	+	chr11	5424308	1	26
Xbp1	unknown:7:25:7578:20041#0/1	L	17	+	chr11	5424263	1	unknown:7:25:7578:20041#0/1	R	60	+	chr11	5424306	0	26
Xbp1	unknown:7:10:18676:16535#0/1	L	18	+	chr11	5424265	1	unknown:7:10:18676:16535#0/1	R	59	+	chr11	5424309	1	26
Xbp1	unknown:7:25:7578:20041#0/1	L	18	+	chr11	5424263	1	unknown:7:25:7578:20041#0/1	R	59	+	chr11	5424307	0	26
Xbp1	unknown:7:10:18676:16535#0/1	L	19	+	chr11	5424265	1	unknown:7:10:18676:16535#0/1	R	58	+	chr11	5424310	1	26
Xbp1	unknown:7:25:7578:20041#0/1	L	19	+	chr11	5424263	1	unknown:7:25:7578:20041#0/1	R	58	+	chr11	5424308	1	26
Xbp1	unknown:7:25:7578:20041#0/1	L	20	+	chr11	5424263	1	unknown:7:25:7578:20041#0/1	R	57	+	chr11	5424309	1	26
Xbp1	unknown:7:10:18676:16535#0/1	L	20	+	chr11	5424265	1	unknown:7:10:18676:16535#0/1	R	57	+	chr11	5424311	1	26
Xbp1	unknown:7:10:18676:16535#0/1	L	21	+	chr11	5424265	1	unknown:7:10:18676:16535#0/1	R	56	+	chr11	5424312	3	26
Xbp1	unknown:7:25:7578:20041#0/1	L	21	+	chr11	5424263	1	unknown:7:25:7578:20041#0/1	R	56	+	chr11	5424310	1	26
Xbp1	unknown:7:25:7578:20041#0/1	L	22	+	chr11	5424263	1	unknown:7:25:7578:20041#0/1	R	55	+	chr11	5424311	1	26
Xbp1	unknown:7:25:7578:20041#0/1	L	23	+	chr11	5424263	1	unknown:7:25:7578:20041#0/1	R	54	+	chr11	5424312	3	26
Xbp1	unknown:7:2:17353:19914#0/1	L	16	+	chr11	5424264	2	unknown:7:2:17353:19914#0/1	R	61	+	chr11	5424306	0	26
Xbp1	unknown:7:2:17353:19914#0/1	L	17	+	chr11	5424264	1	unknown:7:2:17353:19914#0/1	R	60	+	chr11	5424307	0	26
Xbp1	unknown:7:2:17353:19914#0/1	L	18	+	chr11	5424264	1	unknown:7:2:17353:19914#0/1	R	59	+	chr11	5424308	1	26
Xbp1	unknown:7:2:17353:19914#0/1	L	19	+	chr11	5424264	1	unknown:7:2:17353:19914#0/1	R	58	+	chr11	5424309	1	26
Xbp1	unknown:7:2:17353:19914#0/1	L	20	+	chr11	5424264	1	unknown:7:2:17353:19914#0/1	R	57	+	chr11	5424310	1	26
Xbp1	unknown:7:2:17353:19914#0/1	L	21	+	chr11	5424264	1	unknown:7:2:17353:19914#0/1	R	56	+	chr11	5424311	1	26
Xbp1	unknown:7:2:17353:19914#0/1	L	22	+	chr11	5424264	1	unknown:7:2:17353:19914#0/1	R	55	+	chr11	5424312	3	26
Xbp1	unknown:7:42:10016:11739#0/1	L	59	-	chr11	5424312	3	unknown:7:42:10016:11739#0/1	R	18	-	chr11	5424268	1	26
Xbp1	unknown:7:42:10016:11739#0/1	L	60	-	chr11	5424311	1	unknown:7:42:10016:11739#0/1	R	17	-	chr11	5424268	1	26
Xbp1	unknown:7:42:10016:11739#0/1	L	61	-	chr11	5424310	1	unknown:7:42:10016:11739#0/1	R	16	-	chr11	5424268	1	26
Xbp1	unknown:7:42:10016:11739#0/1	L	62	-	chr11	5424309	1	unknown:7:42:10016:11739#0/1	R	15	-	chr11	5424268	1	26
Xbp1	unknown:7:42:10016:11739#0/1	L	63	-	chr11	5424308	1	unknown:7:42:10016:11739#0/1	R	14	-	chr11	5424268	3	26
Xbp1	unknown:7:42:16422:3119#0/1	L	14	+	chr11	5424270	6	unknown:7:42:16422:3119#0/1	R	63	+	chr11	5424310	1	26
Xbp1	unknown:7:42:16422:3119#0/1	L	15	+	chr11	5424270	1	unknown:7:42:16422:3119#0/1	R	62	+	chr11	5424311	1	26
Xbp1	unknown:7:42:16422:3119#0/1	L	16	+	chr11	5424270	1	unknown:7:42:16422:3119#0/1	R	61	+	chr11	5424312	3	26
Xbp1	unknown:7:105:9130:13900#0/1	L	17	+	chr11	5424263	1	unknown:7:105:9130:13900#0/1	R	60	+	chr11	5424306	0	26
Xbp1	unknown:7:18:3927:3969#0/1	L	18	+	chr11	5424262	1	unknown:7:18:3927:3969#0/1	R	59	+	chr11	5424306	0	26
Xbp1	unknown:7:105:9130:13900#0/1	L	18	+	chr11	5424263	1	unknown:7:105:9130:13900#0/1	R	59	+	chr11	5424307	0	26
Xbp1	unknown:7:18:3927:3969#0/1	L	19	+	chr11	5424262	1	unknown:7:18:3927:3969#0/1	R	58	+	chr11	5424307	0	26
Xbp1	unknown:7:105:9130:13900#0/1	L	19	+	chr11	5424263	1	unknown:7:105:9130:13900#0/1	R	58	+	chr11	5424308	1	26
Xbp1	unknown:7:18:3927:3969#0/1	L	20	+	chr11	5424262	1	unknown:7:18:3927:3969#0/1	R	57	+	chr11	5424308	1	26
Xbp1	unknown:7:105:9130:13900#0/1	L	20	+	chr11	5424263	1	unknown:7:105:9130:13900#0/1	R	57	+	chr11	5424309	1	26
Xbp1	unknown:7:18:3927:3969#0/1	L	21	+	chr11	5424262	1	unknown:7:18:3927:3969#0/1	R	56	+	chr11	5424309	1	26
Xbp1	unknown:7:105:9130:13900#0/1	L	21	+	chr11	5424263	1	unknown:7:105:9130:13900#0/1	R	56	+	chr11	5424310	1	26
Xbp1	unknown:7:18:3927:3969#0/1	L	22	+	chr11	5424262	1	unknown:7:18:3927:3969#0/1	R	55	+	chr11	5424310	1	26
Xbp1	unknown:7:105:9130:13900#0/1	L	22	+	chr11	5424263	1	unknown:7:105:9130:13900#0/1	R	55	+	chr11	5424311	1	26
Xbp1	unknown:7:18:3927:3969#0/1	L	23	+	chr11	5424262	1	unknown:7:18:3927:3969#0/1	R	54	+	chr11	5424311	1	26
Xbp1	unknown:7:105:9130:13900#0/1	L	23	+	chr11	5424263	1	unknown:7:105:9130:13900#0/1	R	54	+	chr11	5424312	3	26
Xbp1	unknown:7:18:3927:3969#0/1	L	24	+	chr11	5424262	1	unknown:7:18:3927:3969#0/1	R	53	+	chr11	5424312	3	26
Xbp1	unknown:7:70:5264:20464#0/1	L	15	+	chr11	5424265	3	unknown:7:70:5264:20464#0/1	R	62	+	chr11	5424306	0	26
Xbp1	unknown:7:70:5264:20464#0/1	L	16	+	chr11	5424265	1	unknown:7:70:5264:20464#0/1	R	61	+	chr11	5424307	0	26
Xbp1	unknown:7:70:5264:20464#0/1	L	17	+	chr11	5424265	1	unknown:7:70:5264:20464#0/1	R	60	+	chr11	5424308	1	26
Xbp1	unknown:7:70:5264:20464#0/1	L	18	+	chr11	5424265	1	unknown:7:70:5264:20464#0/1	R	59	+	chr11	5424309	1	26
Xbp1	unknown:7:70:5264:20464#0/1	L	19	+	chr11	5424265	1	unknown:7:70:5264:20464#0/1	R	58	+	chr11	5424310	1	26
Xbp1	unknown:7:70:5264:20464#0/1	L	20	+	chr11	5424265	1	unknown:7:70:5264:20464#0/1	R	57	+	chr11	5424311	1	26
Xbp1	unknown:7:70:5264:20464#0/1	L	21	+	chr11	5424265	1	unknown:7:70:5264:20464#0/1	R	56	+	chr11	5424312	3	26
Xbp1	unknown:7:18:13650:18320#0/1	L	17	+	chr11	5424263	1	unknown:7:18:13650:18320#0/1	R	60	+	chr11	5424306	0	26
Xbp1	unknown:7:18:13650:18320#0/1	L	18	+	chr11	5424263	1	unknown:7:18:13650:18320#0/1	R	59	+	chr11	5424307	0	26
Xbp1	unknown:7:18:13650:18320#0/1	L	19	+	chr11	5424263	1	unknown:7:18:13650:18320#0/1	R	58	+	chr11	5424308	1	26
Xbp1	unknown:7:18:13650:18320#0/1	L	20	+	chr11	5424263	1	unknown:7:18:13650:18320#0/1	R	57	+	chr11	5424309	1	26
Xbp1	unknown:7:18:13650:18320#0/1	L	21	+	chr11	5424263	1	unknown:7:18:13650:18320#0/1	R	56	+	chr11	5424310	1	26
Xbp1	unknown:7:18:13650:18320#0/1	L	22	+	chr11	5424263	1	unknown:7:18:13650:18320#0/1	R	55	+	chr11	5424311	1	26
Xbp1	unknown:7:18:13650:18320#0/1	L	23	+	chr11	5424263	1	unknown:7:18:13650:18320#0/1	R	54	+	chr11	5424312	3	26
Xbp1	unknown:7:58:10365:1076#0/1	L	34	+	chr11	5424246	1	unknown:7:58:10365:1076#0/1	R	43	+	chr11	5424306	0	26
Xbp1	unknown:7:58:10365:1076#0/1	L	35	+	chr11	5424246	1	unknown:7:58:10365:1076#0/1	R	42	+	chr11	5424307	0	26
Xbp1	unknown:7:58:10365:1076#0/1	L	36	+	chr11	5424246	1	unknown:7:58:10365:1076#0/1	R	41	+	chr11	5424308	1	26
Xbp1	unknown:7:58:10365:1076#0/1	L	37	+	chr11	5424246	1	unknown:7:58:10365:1076#0/1	R	40	+	chr11	5424309	1	26
Xbp1	unknown:7:58:10365:1076#0/1	L	38	+	chr11	5424246	1	unknown:7:58:10365:1076#0/1	R	39	+	chr11	5424310	1	26
Xbp1	unknown:7:58:10365:1076#0/1	L	39	+	chr11	5424246	1	unknown:7:58:10365:1076#0/1	R	38	+	chr11	5424311	1	26
Xbp1	unknown:7:58:10365:1076#0/1	L	40	+	chr11	5424246	1	unknown:7:58:10365:1076#0/1	R	37	+	chr11	5424312	3	26
Xbp1	unknown:7:31:15797:14764#0/1	L	51	-	chr11	5424312	3	unknown:7:31:15797:14764#0/1	R	26	-	chr11	5424260	1	26
Xbp1	unknown:7:31:15797:14764#0/1	L	52	-	chr11	5424311	1	unknown:7:31:15797:14764#0/1	R	25	-	chr11	5424260	1	26
Xbp1	unknown:7:31:15797:14764#0/1	L	53	-	chr11	5424310	1	unknown:7:31:15797:14764#0/1	R	24	-	chr11	5424260	1	26
Xbp1	unknown:7:31:15797:14764#0/1	L	54	-	chr11	5424309	1	unknown:7:31:15797:14764#0/1	R	23	-	chr11	5424260	1	26
Xbp1	unknown:7:31:15797:14764#0/1	L	55	-	chr11	5424308	1	unknown:7:31:15797:14764#0/1	R	22	-	chr11	5424260	1	26
Xbp1	unknown:7:31:15797:14764#0/1	L	56	-	chr11	5424307	0	unknown:7:31:15797:14764#0/1	R	21	-	chr11	5424260	1	26
Xbp1	unknown:7:31:15797:14764#0/1	L	57	-	chr11	5424306	0	unknown:7:31:15797:14764#0/1	R	20	-	chr11	5424260	1	26
Xbp1	unknown:7:68:4835:6748#0/1	L	15	+	chr11	5424266	1	unknown:7:68:4835:6748#0/1	R	62	+	chr11	5424307	0	26
Xbp1	unknown:7:68:4835:6748#0/1	L	16	+	chr11	5424266	1	unknown:7:68:4835:6748#0/1	R	61	+	chr11	5424308	1	26
Xbp1	unknown:7:68:4835:6748#0/1	L	17	+	chr11	5424266	1	unknown:7:68:4835:6748#0/1	R	60	+	chr11	5424309	1	26
Xbp1	unknown:7:68:4835:6748#0/1	L	18	+	chr11	5424266	1	unknown:7:68:4835:6748#0/1	R	59	+	chr11	5424310	1	26
Xbp1	unknown:7:68:4835:6748#0/1	L	19	+	chr11	5424266	1	unknown:7:68:4835:6748#0/1	R	58	+	chr11	5424311	1	26
Xbp1	unknown:7:68:13593:5147#0/1	L	20	+	chr11	5424260	1	unknown:7:68:13593:5147#0/1	R	57	+	chr11	5424306	0	26
Xbp1	unknown:7:68:4835:6748#0/1	L	20	+	chr11	5424266	1	unknown:7:68:4835:6748#0/1	R	57	+	chr11	5424312	3	26
Xbp1	unknown:7:68:13593:5147#0/1	L	21	+	chr11	5424260	1	unknown:7:68:13593:5147#0/1	R	56	+	chr11	5424307	0	26
Xbp1	unknown:7:68:13593:5147#0/1	L	22	+	chr11	5424260	1	unknown:7:68:13593:5147#0/1	R	55	+	chr11	5424308	1	26
Xbp1	unknown:7:68:13593:5147#0/1	L	23	+	chr11	5424260	1	unknown:7:68:13593:5147#0/1	R	54	+	chr11	5424309	1	26
Xbp1	unknown:7:68:13593:5147#0/1	L	24	+	chr11	5424260	1	unknown:7:68:13593:5147#0/1	R	53	+	chr11	5424310	1	26
Xbp1	unknown:7:68:13593:5147#0/1	L	25	+	chr11	5424260	1	unknown:7:68:13593:5147#0/1	R	52	+	chr11	5424311	1	26
Xbp1	unknown:7:68:13593:5147#0/1	L	26	+	chr11	5424260	1	unknown:7:68:13593:5147#0/1	R	51	+	chr11	5424312	3	26
Xbp1	unknown:7:100:18951:11280#0/1	L	17	+	chr11	5424263	1	unknown:7:100:18951:11280#0/1	R	60	+	chr11	5424306	0	26
Xbp1	unknown:7:100:18951:11280#0/1	L	18	+	chr11	5424263	1	unknown:7:100:18951:11280#0/1	R	59	+	chr11	5424307	0	26
Xbp1	unknown:7:100:18951:11280#0/1	L	19	+	chr11	5424263	1	unknown:7:100:18951:11280#0/1	R	58	+	chr11	5424308	1	26
Xbp1	unknown:7:100:18951:11280#0/1	L	20	+	chr11	5424263	1	unknown:7:100:18951:11280#0/1	R	57	+	chr11	5424309	1	26
Xbp1	unknown:7:100:18951:11280#0/1	L	21	+	chr11	5424263	1	unknown:7:100:18951:11280#0/1	R	56	+	chr11	5424310	1	26
Xbp1	unknown:7:100:18951:11280#0/1	L	22	+	chr11	5424263	1	unknown:7:100:18951:11280#0/1	R	55	+	chr11	5424311	1	26
Xbp1	unknown:7:100:18951:11280#0/1	L	23	+	chr11	5424263	1	unknown:7:100:18951:11280#0/1	R	54	+	chr11	5424312	3	26
Xbp1	unknown:7:99:13396:10501#0/1	L	37	-	chr11	5424312	3	unknown:7:99:13396:10501#0/1	R	40	-	chr11	5424246	1	26
Xbp1	unknown:7:99:13396:10501#0/1	L	38	-	chr11	5424311	1	unknown:7:99:13396:10501#0/1	R	39	-	chr11	5424246	1	26
Xbp1	unknown:7:99:13396:10501#0/1	L	39	-	chr11	5424310	1	unknown:7:99:13396:10501#0/1	R	38	-	chr11	5424246	1	26
Xbp1	unknown:7:99:13396:10501#0/1	L	40	-	chr11	5424309	1	unknown:7:99:13396:10501#0/1	R	37	-	chr11	5424246	1	26
Xbp1	unknown:7:99:13396:10501#0/1	L	41	-	chr11	5424308	1	unknown:7:99:13396:10501#0/1	R	36	-	chr11	5424246	1	26
Xbp1	unknown:7:99:13396:10501#0/1	L	42	-	chr11	5424307	0	unknown:7:99:13396:10501#0/1	R	35	-	chr11	5424246	1	26
Xbp1	unknown:7:99:13396:10501#0/1	L	43	-	chr11	5424306	0	unknown:7:99:13396:10501#0/1	R	34	-	chr11	5424246	1	26
Xbp1	unknown:7:72:8597:8707#0/1	L	57	-	chr11	5424312	3	unknown:7:72:8597:8707#0/1	R	20	-	chr11	5424266	1	26
Xbp1	unknown:7:72:8597:8707#0/1	L	58	-	chr11	5424311	1	unknown:7:72:8597:8707#0/1	R	19	-	chr11	5424266	1	26
Xbp1	unknown:7:72:8597:8707#0/1	L	59	-	chr11	5424310	1	unknown:7:72:8597:8707#0/1	R	18	-	chr11	5424266	1	26
Xbp1	unknown:7:72:8597:8707#0/1	L	60	-	chr11	5424309	1	unknown:7:72:8597:8707#0/1	R	17	-	chr11	5424266	1	26
Xbp1	unknown:7:72:8597:8707#0/1	L	61	-	chr11	5424308	1	unknown:7:72:8597:8707#0/1	R	16	-	chr11	5424266	1	26
Xbp1	unknown:7:72:8597:8707#0/1	L	62	-	chr11	5424307	0	unknown:7:72:8597:8707#0/1	R	15	-	chr11	5424266	1	26
Xbp1	unknown:7:45:9653:7684#0/1	L	34	+	chr11	5424246	1	unknown:7:45:9653:7684#0/1	R	43	+	chr11	5424306	0	26
Xbp1	unknown:7:45:9653:7684#0/1	L	35	+	chr11	5424246	1	unknown:7:45:9653:7684#0/1	R	42	+	chr11	5424307	0	26
Xbp1	unknown:7:45:9653:7684#0/1	L	36	+	chr11	5424246	1	unknown:7:45:9653:7684#0/1	R	41	+	chr11	5424308	1	26
Xbp1	unknown:7:45:9653:7684#0/1	L	37	+	chr11	5424246	1	unknown:7:45:9653:7684#0/1	R	40	+	chr11	5424309	1	26
Xbp1	unknown:7:45:9653:7684#0/1	L	38	+	chr11	5424246	1	unknown:7:45:9653:7684#0/1	R	39	+	chr11	5424310	1	26
Xbp1	unknown:7:45:9653:7684#0/1	L	39	+	chr11	5424246	1	unknown:7:45:9653:7684#0/1	R	38	+	chr11	5424311	1	26
Xbp1	unknown:7:58:9895:11217#0/1	L	39	+	chr11	5424241	1	unknown:7:58:9895:11217#0/1	R	38	+	chr11	5424306	0	26
Xbp1	unknown:7:45:9653:7684#0/1	L	40	+	chr11	5424246	1	unknown:7:45:9653:7684#0/1	R	37	+	chr11	5424312	3	26
Xbp1	unknown:7:58:9895:11217#0/1	L	40	+	chr11	5424241	1	unknown:7:58:9895:11217#0/1	R	37	+	chr11	5424307	0	26
Xbp1	unknown:7:58:9895:11217#0/1	L	41	+	chr11	5424241	1	unknown:7:58:9895:11217#0/1	R	36	+	chr11	5424308	1	26
Xbp1	unknown:7:58:9895:11217#0/1	L	42	+	chr11	5424241	1	unknown:7:58:9895:11217#0/1	R	35	+	chr11	5424309	1	26
Xbp1	unknown:7:58:9895:11217#0/1	L	43	+	chr11	5424241	1	unknown:7:58:9895:11217#0/1	R	34	+	chr11	5424310	1	26
Xbp1	unknown:7:58:9895:11217#0/1	L	44	+	chr11	5424241	1	unknown:7:58:9895:11217#0/1	R	33	+	chr11	5424311	1	26
Xbp1	unknown:7:58:9895:11217#0/1	L	45	+	chr11	5424241	1	unknown:7:58:9895:11217#0/1	R	32	+	chr11	5424312	3	26
Xbp1	unknown:7:70:3728:5974#0/1	L	61	-	chr11	5424312	3	unknown:7:70:3728:5974#0/1	R	16	-	chr11	5424270	1	26
Xbp1	unknown:7:70:3728:5974#0/1	L	62	-	chr11	5424311	1	unknown:7:70:3728:5974#0/1	R	15	-	chr11	5424270	1	26
Xbp1	unknown:7:70:3728:5974#0/1	L	63	-	chr11	5424310	1	unknown:7:70:3728:5974#0/1	R	14	-	chr11	5424270	6	26
Xbp1	unknown:7:53:3866:12784#0/1	L	39	+	chr11	5424241	1	unknown:7:53:3866:12784#0/1	R	38	+	chr11	5424306	0	26
Xbp1	unknown:7:53:3866:12784#0/1	L	40	+	chr11	5424241	1	unknown:7:53:3866:12784#0/1	R	37	+	chr11	5424307	0	26
Xbp1	unknown:7:53:3866:12784#0/1	L	41	+	chr11	5424241	1	unknown:7:53:3866:12784#0/1	R	36	+	chr11	5424308	1	26
Xbp1	unknown:7:53:3866:12784#0/1	L	42	+	chr11	5424241	1	unknown:7:53:3866:12784#0/1	R	35	+	chr11	5424309	1	26
Xbp1	unknown:7:53:3866:12784#0/1	L	43	+	chr11	5424241	1	unknown:7:53:3866:12784#0/1	R	34	+	chr11	5424310	1	26
Xbp1	unknown:7:53:3866:12784#0/1	L	44	+	chr11	5424241	1	unknown:7:53:3866:12784#0/1	R	33	+	chr11	5424311	1	26
Xbp1	unknown:7:53:3866:12784#0/1	L	45	+	chr11	5424241	1	unknown:7:53:3866:12784#0/1	R	32	+	chr11	5424312	3	26
Xbp1	unknown:7:35:19155:7933#0/1	L	16	+	chr11	5424264	2	unknown:7:35:19155:7933#0/1	R	61	+	chr11	5424306	0	26
Xbp1	unknown:7:35:19155:7933#0/1	L	17	+	chr11	5424264	1	unknown:7:35:19155:7933#0/1	R	60	+	chr11	5424307	0	26
Xbp1	unknown:7:118:4838:17920#0/1	L	17	+	chr11	5424263	1	unknown:7:118:4838:17920#0/1	R	60	+	chr11	5424306	0	26
Xbp1	unknown:7:35:19155:7933#0/1	L	18	+	chr11	5424264	1	unknown:7:35:19155:7933#0/1	R	59	+	chr11	5424308	1	26
Xbp1	unknown:7:118:4838:17920#0/1	L	18	+	chr11	5424263	1	unknown:7:118:4838:17920#0/1	R	59	+	chr11	5424307	0	26
Xbp1	unknown:7:35:19155:7933#0/1	L	19	+	chr11	5424264	1	unknown:7:35:19155:7933#0/1	R	58	+	chr11	5424309	1	26
Xbp1	unknown:7:118:4838:17920#0/1	L	19	+	chr11	5424263	1	unknown:7:118:4838:17920#0/1	R	58	+	chr11	5424308	1	26
Xbp1	unknown:7:35:19155:7933#0/1	L	20	+	chr11	5424264	1	unknown:7:35:19155:7933#0/1	R	57	+	chr11	5424310	1	26
Xbp1	unknown:7:118:4838:17920#0/1	L	20	+	chr11	5424263	1	unknown:7:118:4838:17920#0/1	R	57	+	chr11	5424309	1	26
Xbp1	unknown:7:35:19155:7933#0/1	L	21	+	chr11	5424264	1	unknown:7:35:19155:7933#0/1	R	56	+	chr11	5424311	1	26
Xbp1	unknown:7:118:4838:17920#0/1	L	21	+	chr11	5424263	1	unknown:7:118:4838:17920#0/1	R	56	+	chr11	5424310	1	26
Xbp1	unknown:7:35:19155:7933#0/1	L	22	+	chr11	5424264	1	unknown:7:35:19155:7933#0/1	R	55	+	chr11	5424312	3	26
Xbp1	unknown:7:118:4838:17920#0/1	L	22	+	chr11	5424263	1	unknown:7:118:4838:17920#0/1	R	55	+	chr11	5424311	1	26
Xbp1	unknown:7:118:4838:17920#0/1	L	23	+	chr11	5424263	1	unknown:7:118:4838:17920#0/1	R	54	+	chr11	5424312	3	26
Xbp1	unknown:7:116:12025:17600#0/1	L	37	-	chr11	5424312	3	unknown:7:116:12025:17600#0/1	R	40	-	chr11	5424246	1	26
Xbp1	unknown:7:116:12025:17600#0/1	L	38	-	chr11	5424311	1	unknown:7:116:12025:17600#0/1	R	39	-	chr11	5424246	1	26
Xbp1	unknown:7:116:12025:17600#0/1	L	39	-	chr11	5424310	1	unknown:7:116:12025:17600#0/1	R	38	-	chr11	5424246	1	26
Xbp1	unknown:7:116:12025:17600#0/1	L	40	-	chr11	5424309	1	unknown:7:116:12025:17600#0/1	R	37	-	chr11	5424246	1	26
Xbp1	unknown:7:116:12025:17600#0/1	L	41	-	chr11	5424308	1	unknown:7:116:12025:17600#0/1	R	36	-	chr11	5424246	1	26
Xbp1	unknown:7:116:12025:17600#0/1	L	42	-	chr11	5424307	0	unknown:7:116:12025:17600#0/1	R	35	-	chr11	5424246	1	26
Xbp1	unknown:7:116:12025:17600#0/1	L	43	-	chr11	5424306	0	unknown:7:116:12025:17600#0/1	R	34	-	chr11	5424246	1	26
Xbp1	unknown:7:111:17782:12771#0/1	L	18	+	chr11	5424262	1	unknown:7:111:17782:12771#0/1	R	59	+	chr11	5424306	0	26
Xbp1	unknown:7:111:17782:12771#0/1	L	19	+	chr11	5424262	1	unknown:7:111:17782:12771#0/1	R	58	+	chr11	5424307	0	26
Xbp1	unknown:7:111:17782:12771#0/1	L	20	+	chr11	5424262	1	unknown:7:111:17782:12771#0/1	R	57	+	chr11	5424308	1	26
Xbp1	unknown:7:111:17782:12771#0/1	L	21	+	chr11	5424262	1	unknown:7:111:17782:12771#0/1	R	56	+	chr11	5424309	1	26
Xbp1	unknown:7:111:17782:12771#0/1	L	22	+	chr11	5424262	1	unknown:7:111:17782:12771#0/1	R	55	+	chr11	5424310	1	26
Xbp1	unknown:7:111:17782:12771#0/1	L	23	+	chr11	5424262	1	unknown:7:111:17782:12771#0/1	R	54	+	chr11	5424311	1	26
Xbp1	unknown:7:111:17782:12771#0/1	L	24	+	chr11	5424262	1	unknown:7:111:17782:12771#0/1	R	53	+	chr11	5424312	3	26
Xbp1	unknown:7:106:8188:13502#0/1	L	16	+	chr11	5424264	2	unknown:7:106:8188:13502#0/1	R	61	+	chr11	5424306	0	26
Xbp1	unknown:7:106:8188:13502#0/1	L	17	+	chr11	5424264	1	unknown:7:106:8188:13502#0/1	R	60	+	chr11	5424307	0	26
Xbp1	unknown:7:106:8188:13502#0/1	L	18	+	chr11	5424264	1	unknown:7:106:8188:13502#0/1	R	59	+	chr11	5424308	1	26
Xbp1	unknown:7:106:8188:13502#0/1	L	19	+	chr11	5424264	1	unknown:7:106:8188:13502#0/1	R	58	+	chr11	5424309	1	26
Xbp1	unknown:7:106:8188:13502#0/1	L	20	+	chr11	5424264	1	unknown:7:106:8188:13502#0/1	R	57	+	chr11	5424310	1	26
Xbp1	unknown:7:106:8188:13502#0/1	L	21	+	chr11	5424264	1	unknown:7:106:8188:13502#0/1	R	56	+	chr11	5424311	1	26
Xbp1	unknown:7:106:8188:13502#0/1	L	22	+	chr11	5424264	1	unknown:7:106:8188:13502#0/1	R	55	+	chr11	5424312	3	26
Xbp1	unknown:7:105:14640:11014#0/1	L	15	+	chr11	5424265	3	unknown:7:105:14640:11014#0/1	R	62	+	chr11	5424306	0	26
Xbp1	unknown:7:105:14640:11014#0/1	L	16	+	chr11	5424265	1	unknown:7:105:14640:11014#0/1	R	61	+	chr11	5424307	0	26
Xbp1	unknown:7:80:9815:17360#0/1	L	17	+	chr11	5424263	1	unknown:7:80:9815:17360#0/1	R	60	+	chr11	5424306	0	26
Xbp1	unknown:7:105:14640:11014#0/1	L	17	+	chr11	5424265	1	unknown:7:105:14640:11014#0/1	R	60	+	chr11	5424308	1	26
Xbp1	unknown:7:80:9815:17360#0/1	L	18	+	chr11	5424263	1	unknown:7:80:9815:17360#0/1	R	59	+	chr11	5424307	0	26
Xbp1	unknown:7:105:14640:11014#0/1	L	18	+	chr11	5424265	1	unknown:7:105:14640:11014#0/1	R	59	+	chr11	5424309	1	26
Xbp1	unknown:7:80:9815:17360#0/1	L	19	+	chr11	5424263	1	unknown:7:80:9815:17360#0/1	R	58	+	chr11	5424308	1	26
Xbp1	unknown:7:105:14640:11014#0/1	L	19	+	chr11	5424265	1	unknown:7:105:14640:11014#0/1	R	58	+	chr11	5424310	1	26
Xbp1	unknown:7:80:9815:17360#0/1	L	20	+	chr11	5424263	1	unknown:7:80:9815:17360#0/1	R	57	+	chr11	5424309	1	26
Xbp1	unknown:7:105:14640:11014#0/1	L	20	+	chr11	5424265	1	unknown:7:105:14640:11014#0/1	R	57	+	chr11	5424311	1	26
Xbp1	unknown:7:80:9815:17360#0/1	L	21	+	chr11	5424263	1	unknown:7:80:9815:17360#0/1	R	56	+	chr11	5424310	1	26
Xbp1	unknown:7:105:14640:11014#0/1	L	21	+	chr11	5424265	1	unknown:7:105:14640:11014#0/1	R	56	+	chr11	5424312	3	26
Xbp1	unknown:7:80:9815:17360#0/1	L	22	+	chr11	5424263	1	unknown:7:80:9815:17360#0/1	R	55	+	chr11	5424311	1	26
Xbp1	unknown:7:80:9815:17360#0/1	L	23	+	chr11	5424263	1	unknown:7:80:9815:17360#0/1	R	54	+	chr11	5424312	3	26
Xbp1	unknown:7:73:9324:4571#0/1	L	15	+	chr11	5424265	3	unknown:7:73:9324:4571#0/1	R	62	+	chr11	5424306	0	26
Xbp1	unknown:7:73:9324:4571#0/1	L	16	+	chr11	5424265	1	unknown:7:73:9324:4571#0/1	R	61	+	chr11	5424307	0	26
Xbp1	unknown:7:73:9324:4571#0/1	L	17	+	chr11	5424265	1	unknown:7:73:9324:4571#0/1	R	60	+	chr11	5424308	1	26
Xbp1	unknown:7:73:9324:4571#0/1	L	18	+	chr11	5424265	1	unknown:7:73:9324:4571#0/1	R	59	+	chr11	5424309	1	26
Xbp1	unknown:7:73:9324:4571#0/1	L	19	+	chr11	5424265	1	unknown:7:73:9324:4571#0/1	R	58	+	chr11	5424310	1	26
Xbp1	unknown:7:73:9324:4571#0/1	L	20	+	chr11	5424265	1	unknown:7:73:9324:4571#0/1	R	57	+	chr11	5424311	1	26
Xbp1	unknown:7:73:9324:4571#0/1	L	21	+	chr11	5424265	1	unknown:7:73:9324:4571#0/1	R	56	+	chr11	5424312	3	26
Xbp1	unknown:7:3:12492:3155#0/1	L	22	+	chr11	5424258	1	unknown:7:3:12492:3155#0/1	R	55	+	chr11	5424306	0	26
Xbp1	unknown:7:3:12492:3155#0/1	L	23	+	chr11	5424258	1	unknown:7:3:12492:3155#0/1	R	54	+	chr11	5424307	0	26
Xbp1	unknown:7:3:12492:3155#0/1	L	24	+	chr11	5424258	1	unknown:7:3:12492:3155#0/1	R	53	+	chr11	5424308	1	26
Xbp1	unknown:7:3:12492:3155#0/1	L	25	+	chr11	5424258	1	unknown:7:3:12492:3155#0/1	R	52	+	chr11	5424309	1	26
Xbp1	unknown:7:3:12492:3155#0/1	L	26	+	chr11	5424258	1	unknown:7:3:12492:3155#0/1	R	51	+	chr11	5424310	1	26
Xbp1	unknown:7:3:12492:3155#0/1	L	27	+	chr11	5424258	1	unknown:7:3:12492:3155#0/1	R	50	+	chr11	5424311	1	26
Xbp1	unknown:7:3:12492:3155#0/1	L	28	+	chr11	5424258	1	unknown:7:3:12492:3155#0/1	R	49	+	chr11	5424312	3	26
Xbp1	unknown:7:115:10174:18437#0/1	L	17	+	chr11	5424263	1	unknown:7:115:10174:18437#0/1	R	60	+	chr11	5424306	0	26
Xbp1	unknown:7:115:10174:18437#0/1	L	18	+	chr11	5424263	1	unknown:7:115:10174:18437#0/1	R	59	+	chr11	5424307	0	26
Xbp1	unknown:7:115:10174:18437#0/1	L	19	+	chr11	5424263	1	unknown:7:115:10174:18437#0/1	R	58	+	chr11	5424308	1	26
Xbp1	unknown:7:115:10174:18437#0/1	L	20	+	chr11	5424263	1	unknown:7:115:10174:18437#0/1	R	57	+	chr11	5424309	1	26
Xbp1	unknown:7:115:10174:18437#0/1	L	21	+	chr11	5424263	1	unknown:7:115:10174:18437#0/1	R	56	+	chr11	5424310	1	26
Xbp1	unknown:7:115:10174:18437#0/1	L	22	+	chr11	5424263	1	unknown:7:115:10174:18437#0/1	R	55	+	chr11	5424311	1	26
Xbp1	unknown:7:115:10174:18437#0/1	L	23	+	chr11	5424263	1	unknown:7:115:10174:18437#0/1	R	54	+	chr11	5424312	3	26
Xbp1	unknown:7:104:3452:2631#0/1	L	34	+	chr11	5424246	1	unknown:7:104:3452:2631#0/1	R	43	+	chr11	5424306	0	26
Xbp1	unknown:7:104:3452:2631#0/1	L	35	+	chr11	5424246	1	unknown:7:104:3452:2631#0/1	R	42	+	chr11	5424307	0	26
Xbp1	unknown:7:104:3452:2631#0/1	L	36	+	chr11	5424246	1	unknown:7:104:3452:2631#0/1	R	41	+	chr11	5424308	1	26
Xbp1	unknown:7:104:3452:2631#0/1	L	37	+	chr11	5424246	1	unknown:7:104:3452:2631#0/1	R	40	+	chr11	5424309	1	26
Xbp1	unknown:7:104:3452:2631#0/1	L	38	+	chr11	5424246	1	unknown:7:104:3452:2631#0/1	R	39	+	chr11	5424310	1	26
Xbp1	unknown:7:104:3452:2631#0/1	L	39	+	chr11	5424246	1	unknown:7:104:3452:2631#0/1	R	38	+	chr11	5424311	1	26
Xbp1	unknown:7:104:3452:2631#0/1	L	40	+	chr11	5424246	1	unknown:7:104:3452:2631#0/1	R	37	+	chr11	5424312	3	26
Xbp1	unknown:7:89:11052:8891#0/1	L	50	-	chr11	5424312	3	unknown:7:89:11052:8891#0/1	R	27	-	chr11	5424259	1	26
Xbp1	unknown:7:89:11052:8891#0/1	L	51	-	chr11	5424311	1	unknown:7:89:11052:8891#0/1	R	26	-	chr11	5424259	1	26
Xbp1	unknown:7:89:11052:8891#0/1	L	52	-	chr11	5424310	1	unknown:7:89:11052:8891#0/1	R	25	-	chr11	5424259	1	26
Xbp1	unknown:7:89:11052:8891#0/1	L	53	-	chr11	5424309	1	unknown:7:89:11052:8891#0/1	R	24	-	chr11	5424259	1	26
Xbp1	unknown:7:89:11052:8891#0/1	L	54	-	chr11	5424308	1	unknown:7:89:11052:8891#0/1	R	23	-	chr11	5424259	1	26
Xbp1	unknown:7:89:11052:8891#0/1	L	55	-	chr11	5424307	0	unknown:7:89:11052:8891#0/1	R	22	-	chr11	5424259	1	26
Xbp1	unknown:7:89:11052:8891#0/1	L	56	-	chr11	5424306	0	unknown:7:89:11052:8891#0/1	R	21	-	chr11	5424259	1	26
Xbp1	unknown:7:82:17009:17968#0/1	L	60	-	chr11	5424312	3	unknown:7:82:17009:17968#0/1	R	17	-	chr11	5424269	1	26
Xbp1	unknown:7:82:17009:17968#0/1	L	61	-	chr11	5424311	1	unknown:7:82:17009:17968#0/1	R	16	-	chr11	5424269	1	26
Xbp1	unknown:7:82:17009:17968#0/1	L	62	-	chr11	5424310	1	unknown:7:82:17009:17968#0/1	R	15	-	chr11	5424269	2	26
Xbp1	unknown:7:82:17009:17968#0/1	L	63	-	chr11	5424309	1	unknown:7:82:17009:17968#0/1	R	14	-	chr11	5424269	2	26
Xbp1	unknown:7:94:9976:7790#0/1	L	17	+	chr11	5424263	1	unknown:7:94:9976:7790#0/1	R	60	+	chr11	5424306	0	26
Xbp1	unknown:7:94:9976:7790#0/1	L	18	+	chr11	5424263	1	unknown:7:94:9976:7790#0/1	R	59	+	chr11	5424307	0	26
Xbp1	unknown:7:94:9976:7790#0/1	L	19	+	chr11	5424263	1	unknown:7:94:9976:7790#0/1	R	58	+	chr11	5424308	1	26
Xbp1	unknown:7:94:9976:7790#0/1	L	20	+	chr11	5424263	1	unknown:7:94:9976:7790#0/1	R	57	+	chr11	5424309	1	26
Xbp1	unknown:7:94:9976:7790#0/1	L	21	+	chr11	5424263	1	unknown:7:94:9976:7790#0/1	R	56	+	chr11	5424310	1	26
Xbp1	unknown:7:94:9976:7790#0/1	L	22	+	chr11	5424263	1	unknown:7:94:9976:7790#0/1	R	55	+	chr11	5424311	1	26
Xbp1	unknown:7:94:9976:7790#0/1	L	23	+	chr11	5424263	1	unknown:7:94:9976:7790#0/1	R	54	+	chr11	5424312	3	26
Xbp1	unknown:7:19:12292:12844#0/1	L	28	+	chr11	5424252	1	unknown:7:19:12292:12844#0/1	R	49	+	chr11	5424306	0	26
Xbp1	unknown:7:19:12292:12844#0/1	L	29	+	chr11	5424252	1	unknown:7:19:12292:12844#0/1	R	48	+	chr11	5424307	0	26
Xbp1	unknown:7:19:12292:12844#0/1	L	30	+	chr11	5424252	1	unknown:7:19:12292:12844#0/1	R	47	+	chr11	5424308	1	26
Xbp1	unknown:7:19:12292:12844#0/1	L	31	+	chr11	5424252	1	unknown:7:19:12292:12844#0/1	R	46	+	chr11	5424309	1	26
Xbp1	unknown:7:19:12292:12844#0/1	L	32	+	chr11	5424252	1	unknown:7:19:12292:12844#0/1	R	45	+	chr11	5424310	1	26
Xbp1	unknown:7:19:12292:12844#0/1	L	33	+	chr11	5424252	1	unknown:7:19:12292:12844#0/1	R	44	+	chr11	5424311	1	26
Xbp1	unknown:7:19:12292:12844#0/1	L	34	+	chr11	5424252	1	unknown:7:19:12292:12844#0/1	R	43	+	chr11	5424312	3	26
Xbp1	unknown:7:64:14989:9428#0/1	L	15	+	chr11	5424265	3	unknown:7:64:14989:9428#0/1	R	62	+	chr11	5424306	0	26
Xbp1	unknown:7:64:14989:9428#0/1	L	16	+	chr11	5424265	1	unknown:7:64:14989:9428#0/1	R	61	+	chr11	5424307	0	26
Xbp1	unknown:7:64:14989:9428#0/1	L	17	+	chr11	5424265	1	unknown:7:64:14989:9428#0/1	R	60	+	chr11	5424308	1	26
Xbp1	unknown:7:64:14989:9428#0/1	L	18	+	chr11	5424265	1	unknown:7:64:14989:9428#0/1	R	59	+	chr11	5424309	1	26
Xbp1	unknown:7:64:14989:9428#0/1	L	19	+	chr11	5424265	1	unknown:7:64:14989:9428#0/1	R	58	+	chr11	5424310	1	26
Xbp1	unknown:7:64:14989:9428#0/1	L	20	+	chr11	5424265	1	unknown:7:64:14989:9428#0/1	R	57	+	chr11	5424311	1	26
Xbp1	unknown:7:64:14989:9428#0/1	L	21	+	chr11	5424265	1	unknown:7:64:14989:9428#0/1	R	56	+	chr11	5424312	3	26
Xbp1	unknown:7:99:10250:17942#0/1	L	15	+	chr11	5424265	3	unknown:7:99:10250:17942#0/1	R	62	+	chr11	5424306	0	26
Xbp1	unknown:7:99:10250:17942#0/1	L	16	+	chr11	5424265	1	unknown:7:99:10250:17942#0/1	R	61	+	chr11	5424307	0	26
Xbp1	unknown:7:99:10250:17942#0/1	L	17	+	chr11	5424265	1	unknown:7:99:10250:17942#0/1	R	60	+	chr11	5424308	1	26
Xbp1	unknown:7:99:10250:17942#0/1	L	18	+	chr11	5424265	1	unknown:7:99:10250:17942#0/1	R	59	+	chr11	5424309	1	26
Xbp1	unknown:7:99:10250:17942#0/1	L	19	+	chr11	5424265	1	unknown:7:99:10250:17942#0/1	R	58	+	chr11	5424310	1	26
Xbp1	unknown:7:99:10250:17942#0/1	L	20	+	chr11	5424265	1	unknown:7:99:10250:17942#0/1	R	57	+	chr11	5424311	1	26
Xbp1	unknown:7:99:10250:17942#0/1	L	21	+	chr11	5424265	1	unknown:7:99:10250:17942#0/1	R	56	+	chr11	5424312	3	26
Xbp1	unknown:7:77:13251:3611#0/1	L	37	-	chr11	5424312	3	unknown:7:77:13251:3611#0/1	R	40	-	chr11	5424246	1	26
Xbp1	unknown:7:77:13251:3611#0/1	L	38	-	chr11	5424311	1	unknown:7:77:13251:3611#0/1	R	39	-	chr11	5424246	1	26
Xbp1	unknown:7:77:13251:3611#0/1	L	39	-	chr11	5424310	1	unknown:7:77:13251:3611#0/1	R	38	-	chr11	5424246	1	26
Xbp1	unknown:7:77:13251:3611#0/1	L	40	-	chr11	5424309	1	unknown:7:77:13251:3611#0/1	R	37	-	chr11	5424246	1	26
Xbp1	unknown:7:77:13251:3611#0/1	L	41	-	chr11	5424308	1	unknown:7:77:13251:3611#0/1	R	36	-	chr11	5424246	1	26
Xbp1	unknown:7:77:13251:3611#0/1	L	42	-	chr11	5424307	0	unknown:7:77:13251:3611#0/1	R	35	-	chr11	5424246	1	26
Xbp1	unknown:7:77:13251:3611#0/1	L	43	-	chr11	5424306	0	unknown:7:77:13251:3611#0/1	R	34	-	chr11	5424246	1	26
Xbp1	unknown:7:5:12887:4029#0/1	L	15	+	chr11	5424265	3	unknown:7:5:12887:4029#0/1	R	62	+	chr11	5424306	0	26
Xbp1	unknown:7:5:12887:4029#0/1	L	16	+	chr11	5424265	1	unknown:7:5:12887:4029#0/1	R	61	+	chr11	5424307	0	26
Xbp1	unknown:7:5:12887:4029#0/1	L	17	+	chr11	5424265	1	unknown:7:5:12887:4029#0/1	R	60	+	chr11	5424308	1	26
Xbp1	unknown:7:5:12887:4029#0/1	L	18	+	chr11	5424265	1	unknown:7:5:12887:4029#0/1	R	59	+	chr11	5424309	1	26
Xbp1	unknown:7:5:12887:4029#0/1	L	19	+	chr11	5424265	1	unknown:7:5:12887:4029#0/1	R	58	+	chr11	5424310	1	26
Xbp1	unknown:7:5:12887:4029#0/1	L	20	+	chr11	5424265	1	unknown:7:5:12887:4029#0/1	R	57	+	chr11	5424311	1	26
Xbp1	unknown:7:91:8183:14717#0/1	L	20	+	chr11	5424260	1	unknown:7:91:8183:14717#0/1	R	57	+	chr11	5424306	0	26
Xbp1	unknown:7:5:12887:4029#0/1	L	21	+	chr11	5424265	1	unknown:7:5:12887:4029#0/1	R	56	+	chr11	5424312	3	26
Xbp1	unknown:7:91:8183:14717#0/1	L	21	+	chr11	5424260	1	unknown:7:91:8183:14717#0/1	R	56	+	chr11	5424307	0	26
Xbp1	unknown:7:91:8183:14717#0/1	L	22	+	chr11	5424260	1	unknown:7:91:8183:14717#0/1	R	55	+	chr11	5424308	1	26
Xbp1	unknown:7:91:8183:14717#0/1	L	23	+	chr11	5424260	1	unknown:7:91:8183:14717#0/1	R	54	+	chr11	5424309	1	26
Xbp1	unknown:7:91:8183:14717#0/1	L	24	+	chr11	5424260	1	unknown:7:91:8183:14717#0/1	R	53	+	chr11	5424310	1	26
Xbp1	unknown:7:91:8183:14717#0/1	L	25	+	chr11	5424260	1	unknown:7:91:8183:14717#0/1	R	52	+	chr11	5424311	1	26
Xbp1	unknown:7:91:8183:14717#0/1	L	26	+	chr11	5424260	1	unknown:7:91:8183:14717#0/1	R	51	+	chr11	5424312	3	26
Xbp1	unknown:7:83:13968:8866#0/1	L	35	+	chr11	5424245	1	unknown:7:83:13968:8866#0/1	R	42	+	chr11	5424306	0	26
Xbp1	unknown:7:83:13968:8866#0/1	L	36	+	chr11	5424245	1	unknown:7:83:13968:8866#0/1	R	41	+	chr11	5424307	0	26
Xbp1	unknown:7:83:13968:8866#0/1	L	37	+	chr11	5424245	1	unknown:7:83:13968:8866#0/1	R	40	+	chr11	5424308	1	26
Xbp1	unknown:7:83:13968:8866#0/1	L	38	+	chr11	5424245	1	unknown:7:83:13968:8866#0/1	R	39	+	chr11	5424309	1	26
Xbp1	unknown:7:83:13968:8866#0/1	L	39	+	chr11	5424245	1	unknown:7:83:13968:8866#0/1	R	38	+	chr11	5424310	1	26
Xbp1	unknown:7:83:13968:8866#0/1	L	40	+	chr11	5424245	1	unknown:7:83:13968:8866#0/1	R	37	+	chr11	5424311	1	26
Xbp1	unknown:7:83:13968:8866#0/1	L	41	+	chr11	5424245	1	unknown:7:83:13968:8866#0/1	R	36	+	chr11	5424312	3	26
Xbp1	unknown:7:111:16776:13031#0/1	L	49	-	chr11	5424312	3	unknown:7:111:16776:13031#0/1	R	28	-	chr11	5424258	1	26
Xbp1	unknown:7:111:16776:13031#0/1	L	50	-	chr11	5424311	1	unknown:7:111:16776:13031#0/1	R	27	-	chr11	5424258	1	26
Xbp1	unknown:7:111:16776:13031#0/1	L	51	-	chr11	5424310	1	unknown:7:111:16776:13031#0/1	R	26	-	chr11	5424258	1	26
Xbp1	unknown:7:111:16776:13031#0/1	L	52	-	chr11	5424309	1	unknown:7:111:16776:13031#0/1	R	25	-	chr11	5424258	1	26
Xbp1	unknown:7:111:16776:13031#0/1	L	53	-	chr11	5424308	1	unknown:7:111:16776:13031#0/1	R	24	-	chr11	5424258	1	26
Xbp1	unknown:7:111:16776:13031#0/1	L	54	-	chr11	5424307	0	unknown:7:111:16776:13031#0/1	R	23	-	chr11	5424258	1	26
Xbp1	unknown:7:111:16776:13031#0/1	L	55	-	chr11	5424306	0	unknown:7:111:16776:13031#0/1	R	22	-	chr11	5424258	1	26
Xbp1	unknown:7:82:5246:11262#0/1	L	25	+	chr11	5424255	1	unknown:7:82:5246:11262#0/1	R	52	+	chr11	5424306	0	26
Xbp1	unknown:7:82:5246:11262#0/1	L	26	+	chr11	5424255	1	unknown:7:82:5246:11262#0/1	R	51	+	chr11	5424307	0	26
Xbp1	unknown:7:82:5246:11262#0/1	L	27	+	chr11	5424255	1	unknown:7:82:5246:11262#0/1	R	50	+	chr11	5424308	1	26
Xbp1	unknown:7:82:5246:11262#0/1	L	28	+	chr11	5424255	1	unknown:7:82:5246:11262#0/1	R	49	+	chr11	5424309	1	26
Xbp1	unknown:7:82:5246:11262#0/1	L	29	+	chr11	5424255	1	unknown:7:82:5246:11262#0/1	R	48	+	chr11	5424310	1	26
Xbp1	unknown:7:82:5246:11262#0/1	L	30	+	chr11	5424255	1	unknown:7:82:5246:11262#0/1	R	47	+	chr11	5424311	1	26
Xbp1	unknown:7:82:5246:11262#0/1	L	31	+	chr11	5424255	1	unknown:7:82:5246:11262#0/1	R	46	+	chr11	5424312	3	26
Xbp1	unknown:7:27:12363:4255#0/1	L	20	+	chr11	5424260	1	unknown:7:27:12363:4255#0/1	R	57	+	chr11	5424306	0	26
Xbp1	unknown:7:27:12363:4255#0/1	L	21	+	chr11	5424260	1	unknown:7:27:12363:4255#0/1	R	56	+	chr11	5424307	0	26
Xbp1	unknown:7:27:12363:4255#0/1	L	22	+	chr11	5424260	1	unknown:7:27:12363:4255#0/1	R	55	+	chr11	5424308	1	26
Xbp1	unknown:7:27:12363:4255#0/1	L	23	+	chr11	5424260	1	unknown:7:27:12363:4255#0/1	R	54	+	chr11	5424309	1	26
Xbp1	unknown:7:27:12363:4255#0/1	L	24	+	chr11	5424260	1	unknown:7:27:12363:4255#0/1	R	53	+	chr11	5424310	1	26
Xbp1	unknown:7:27:12363:4255#0/1	L	25	+	chr11	5424260	1	unknown:7:27:12363:4255#0/1	R	52	+	chr11	5424311	1	26
Xbp1	unknown:7:27:12363:4255#0/1	L	26	+	chr11	5424260	1	unknown:7:27:12363:4255#0/1	R	51	+	chr11	5424312	3	26
Xbp1	unknown:7:2:15136:6343#0/1	L	50	-	chr11	5424312	3	unknown:7:2:15136:6343#0/1	R	27	-	chr11	5424259	1	26
Xbp1	unknown:7:2:15136:6343#0/1	L	51	-	chr11	5424311	1	unknown:7:2:15136:6343#0/1	R	26	-	chr11	5424259	1	26
Xbp1	unknown:7:2:15136:6343#0/1	L	52	-	chr11	5424310	1	unknown:7:2:15136:6343#0/1	R	25	-	chr11	5424259	1	26
Xbp1	unknown:7:2:15136:6343#0/1	L	53	-	chr11	5424309	1	unknown:7:2:15136:6343#0/1	R	24	-	chr11	5424259	1	26
Xbp1	unknown:7:2:15136:6343#0/1	L	54	-	chr11	5424308	1	unknown:7:2:15136:6343#0/1	R	23	-	chr11	5424259	1	26
Xbp1	unknown:7:2:15136:6343#0/1	L	55	-	chr11	5424307	0	unknown:7:2:15136:6343#0/1	R	22	-	chr11	5424259	1	26
Xbp1	unknown:7:2:15136:6343#0/1	L	56	-	chr11	5424306	0	unknown:7:2:15136:6343#0/1	R	21	-	chr11	5424259	1	26
Xbp1	unknown:7:42:10901:7057#0/1	L	50	-	chr11	5424312	3	unknown:7:42:10901:7057#0/1	R	27	-	chr11	5424259	1	26
Xbp1	unknown:7:42:10901:7057#0/1	L	51	-	chr11	5424311	1	unknown:7:42:10901:7057#0/1	R	26	-	chr11	5424259	1	26
Xbp1	unknown:7:42:10901:7057#0/1	L	52	-	chr11	5424310	1	unknown:7:42:10901:7057#0/1	R	25	-	chr11	5424259	1	26
Xbp1	unknown:7:42:10901:7057#0/1	L	53	-	chr11	5424309	1	unknown:7:42:10901:7057#0/1	R	24	-	chr11	5424259	1	26
Xbp1	unknown:7:42:10901:7057#0/1	L	54	-	chr11	5424308	1	unknown:7:42:10901:7057#0/1	R	23	-	chr11	5424259	1	26
Xbp1	unknown:7:42:10901:7057#0/1	L	55	-	chr11	5424307	0	unknown:7:42:10901:7057#0/1	R	22	-	chr11	5424259	1	26
Xbp1	unknown:7:42:10901:7057#0/1	L	56	-	chr11	5424306	0	unknown:7:42:10901:7057#0/1	R	21	-	chr11	5424259	1	26
Xbp1	unknown:7:32:18308:4872#0/1	L	18	+	chr11	5424262	1	unknown:7:32:18308:4872#0/1	R	59	+	chr11	5424306	0	26
Xbp1	unknown:7:32:18308:4872#0/1	L	19	+	chr11	5424262	1	unknown:7:32:18308:4872#0/1	R	58	+	chr11	5424307	0	26
Xbp1	unknown:7:32:18308:4872#0/1	L	20	+	chr11	5424262	1	unknown:7:32:18308:4872#0/1	R	57	+	chr11	5424308	1	26
Xbp1	unknown:7:32:18308:4872#0/1	L	21	+	chr11	5424262	1	unknown:7:32:18308:4872#0/1	R	56	+	chr11	5424309	1	26
Xbp1	unknown:7:32:18308:4872#0/1	L	22	+	chr11	5424262	1	unknown:7:32:18308:4872#0/1	R	55	+	chr11	5424310	1	26
Xbp1	unknown:7:32:18308:4872#0/1	L	23	+	chr11	5424262	1	unknown:7:32:18308:4872#0/1	R	54	+	chr11	5424311	1	26
Xbp1	unknown:7:32:18308:4872#0/1	L	24	+	chr11	5424262	1	unknown:7:32:18308:4872#0/1	R	53	+	chr11	5424312	3	26
Xbp1	unknown:7:9:11931:10148#0/1	L	23	+	chr11	5424257	1	unknown:7:9:11931:10148#0/1	R	54	+	chr11	5424306	0	26
Xbp1	unknown:7:9:11931:10148#0/1	L	24	+	chr11	5424257	1	unknown:7:9:11931:10148#0/1	R	53	+	chr11	5424307	0	26
Xbp1	unknown:7:9:11931:10148#0/1	L	25	+	chr11	5424257	1	unknown:7:9:11931:10148#0/1	R	52	+	chr11	5424308	1	26
Xbp1	unknown:7:9:11931:10148#0/1	L	26	+	chr11	5424257	1	unknown:7:9:11931:10148#0/1	R	51	+	chr11	5424309	1	26
Xbp1	unknown:7:9:11931:10148#0/1	L	27	+	chr11	5424257	1	unknown:7:9:11931:10148#0/1	R	50	+	chr11	5424310	1	26
Xbp1	unknown:7:9:11931:10148#0/1	L	28	+	chr11	5424257	1	unknown:7:9:11931:10148#0/1	R	49	+	chr11	5424311	1	26
Xbp1	unknown:7:9:11931:10148#0/1	L	29	+	chr11	5424257	1	unknown:7:9:11931:10148#0/1	R	48	+	chr11	5424312	3	26
Xbp1	unknown:7:79:17299:14684#0/1	L	17	+	chr11	5424263	1	unknown:7:79:17299:14684#0/1	R	60	+	chr11	5424306	0	26
Xbp1	unknown:7:79:17299:14684#0/1	L	18	+	chr11	5424263	1	unknown:7:79:17299:14684#0/1	R	59	+	chr11	5424307	0	26
Xbp1	unknown:7:79:17299:14684#0/1	L	19	+	chr11	5424263	1	unknown:7:79:17299:14684#0/1	R	58	+	chr11	5424308	1	26
Xbp1	unknown:7:79:17299:14684#0/1	L	20	+	chr11	5424263	1	unknown:7:79:17299:14684#0/1	R	57	+	chr11	5424309	1	26
Xbp1	unknown:7:79:17299:14684#0/1	L	21	+	chr11	5424263	1	unknown:7:79:17299:14684#0/1	R	56	+	chr11	5424310	1	26
Xbp1	unknown:7:79:17299:14684#0/1	L	22	+	chr11	5424263	1	unknown:7:79:17299:14684#0/1	R	55	+	chr11	5424311	1	26
Xbp1	unknown:7:79:17299:14684#0/1	L	23	+	chr11	5424263	1	unknown:7:79:17299:14684#0/1	R	54	+	chr11	5424312	3	26
Xbp1	unknown:7:97:16464:13651#0/1	L	15	+	chr11	5424265	3	unknown:7:97:16464:13651#0/1	R	62	+	chr11	5424306	0	26
Xbp1	unknown:7:97:16464:13651#0/1	L	16	+	chr11	5424265	1	unknown:7:97:16464:13651#0/1	R	61	+	chr11	5424307	0	26
Xbp1	unknown:7:97:16464:13651#0/1	L	17	+	chr11	5424265	1	unknown:7:97:16464:13651#0/1	R	60	+	chr11	5424308	1	26
Xbp1	unknown:7:97:16464:13651#0/1	L	18	+	chr11	5424265	1	unknown:7:97:16464:13651#0/1	R	59	+	chr11	5424309	1	26
Xbp1	unknown:7:97:16464:13651#0/1	L	19	+	chr11	5424265	1	unknown:7:97:16464:13651#0/1	R	58	+	chr11	5424310	1	26
Xbp1	unknown:7:97:16464:13651#0/1	L	20	+	chr11	5424265	1	unknown:7:97:16464:13651#0/1	R	57	+	chr11	5424311	1	26
Xbp1	unknown:7:97:16464:13651#0/1	L	21	+	chr11	5424265	1	unknown:7:97:16464:13651#0/1	R	56	+	chr11	5424312	3	26
Xbp1	unknown:7:44:15819:19999#0/1	L	15	+	chr11	5424265	3	unknown:7:44:15819:19999#0/1	R	62	+	chr11	5424306	0	26
Xbp1	unknown:7:110:16096:7548#0/1	L	15	+	chr11	5424265	3	unknown:7:110:16096:7548#0/1	R	62	+	chr11	5424306	0	26
Xbp1	unknown:7:44:15819:19999#0/1	L	16	+	chr11	5424265	1	unknown:7:44:15819:19999#0/1	R	61	+	chr11	5424307	0	26
Xbp1	unknown:7:110:16096:7548#0/1	L	16	+	chr11	5424265	1	unknown:7:110:16096:7548#0/1	R	61	+	chr11	5424307	0	26
Xbp1	unknown:7:44:15819:19999#0/1	L	17	+	chr11	5424265	1	unknown:7:44:15819:19999#0/1	R	60	+	chr11	5424308	1	26
Xbp1	unknown:7:110:16096:7548#0/1	L	17	+	chr11	5424265	1	unknown:7:110:16096:7548#0/1	R	60	+	chr11	5424308	1	26
Xbp1	unknown:7:44:15819:19999#0/1	L	18	+	chr11	5424265	1	unknown:7:44:15819:19999#0/1	R	59	+	chr11	5424309	1	26
Xbp1	unknown:7:110:16096:7548#0/1	L	18	+	chr11	5424265	1	unknown:7:110:16096:7548#0/1	R	59	+	chr11	5424309	1	26
Xbp1	unknown:7:44:15819:19999#0/1	L	19	+	chr11	5424265	1	unknown:7:44:15819:19999#0/1	R	58	+	chr11	5424310	1	26
Xbp1	unknown:7:110:16096:7548#0/1	L	19	+	chr11	5424265	1	unknown:7:110:16096:7548#0/1	R	58	+	chr11	5424310	1	26
Xbp1	unknown:7:44:15819:19999#0/1	L	20	+	chr11	5424265	1	unknown:7:44:15819:19999#0/1	R	57	+	chr11	5424311	1	26
Xbp1	unknown:7:110:16096:7548#0/1	L	20	+	chr11	5424265	1	unknown:7:110:16096:7548#0/1	R	57	+	chr11	5424311	1	26
Xbp1	unknown:7:44:15819:19999#0/1	L	21	+	chr11	5424265	1	unknown:7:44:15819:19999#0/1	R	56	+	chr11	5424312	3	26
Xbp1	unknown:7:110:16096:7548#0/1	L	21	+	chr11	5424265	1	unknown:7:110:16096:7548#0/1	R	56	+	chr11	5424312	3	26
Xbp1	unknown:7:14:12044:4886#0/1	L	23	+	chr11	5424257	1	unknown:7:14:12044:4886#0/1	R	54	+	chr11	5424306	0	26
Xbp1	unknown:7:14:12044:4886#0/1	L	24	+	chr11	5424257	1	unknown:7:14:12044:4886#0/1	R	53	+	chr11	5424307	0	26
Xbp1	unknown:7:14:12044:4886#0/1	L	25	+	chr11	5424257	1	unknown:7:14:12044:4886#0/1	R	52	+	chr11	5424308	1	26
Xbp1	unknown:7:14:12044:4886#0/1	L	26	+	chr11	5424257	1	unknown:7:14:12044:4886#0/1	R	51	+	chr11	5424309	1	26
Xbp1	unknown:7:14:12044:4886#0/1	L	27	+	chr11	5424257	1	unknown:7:14:12044:4886#0/1	R	50	+	chr11	5424310	1	26
Xbp1	unknown:7:14:12044:4886#0/1	L	28	+	chr11	5424257	1	unknown:7:14:12044:4886#0/1	R	49	+	chr11	5424311	1	26
Xbp1	unknown:7:64:4618:16390#0/1	L	28	+	chr11	5424252	1	unknown:7:64:4618:16390#0/1	R	49	+	chr11	5424306	0	26
Xbp1	unknown:7:14:12044:4886#0/1	L	29	+	chr11	5424257	1	unknown:7:14:12044:4886#0/1	R	48	+	chr11	5424312	3	26
Xbp1	unknown:7:64:4618:16390#0/1	L	29	+	chr11	5424252	1	unknown:7:64:4618:16390#0/1	R	48	+	chr11	5424307	0	26
Xbp1	unknown:7:64:4618:16390#0/1	L	30	+	chr11	5424252	1	unknown:7:64:4618:16390#0/1	R	47	+	chr11	5424308	1	26
Xbp1	unknown:7:64:4618:16390#0/1	L	31	+	chr11	5424252	1	unknown:7:64:4618:16390#0/1	R	46	+	chr11	5424309	1	26
Xbp1	unknown:7:64:4618:16390#0/1	L	32	+	chr11	5424252	1	unknown:7:64:4618:16390#0/1	R	45	+	chr11	5424310	1	26
Xbp1	unknown:7:64:4618:16390#0/1	L	33	+	chr11	5424252	1	unknown:7:64:4618:16390#0/1	R	44	+	chr11	5424311	1	26
Xbp1	unknown:7:64:4618:16390#0/1	L	34	+	chr11	5424252	1	unknown:7:64:4618:16390#0/1	R	43	+	chr11	5424312	3	26
Xbp1	unknown:7:118:6733:1380#0/1	L	36	-	chr11	5424312	3	unknown:7:118:6733:1380#0/1	R	41	-	chr11	5424245	1	26
Xbp1	unknown:7:118:6733:1380#0/1	L	37	-	chr11	5424311	1	unknown:7:118:6733:1380#0/1	R	40	-	chr11	5424245	1	26
Xbp1	unknown:7:118:6733:1380#0/1	L	38	-	chr11	5424310	1	unknown:7:118:6733:1380#0/1	R	39	-	chr11	5424245	1	26
Xbp1	unknown:7:118:6733:1380#0/1	L	39	-	chr11	5424309	1	unknown:7:118:6733:1380#0/1	R	38	-	chr11	5424245	1	26
Xbp1	unknown:7:118:6733:1380#0/1	L	40	-	chr11	5424308	1	unknown:7:118:6733:1380#0/1	R	37	-	chr11	5424245	1	26
Xbp1	unknown:7:118:6733:1380#0/1	L	41	-	chr11	5424307	0	unknown:7:118:6733:1380#0/1	R	36	-	chr11	5424245	1	26
Xbp1	unknown:7:118:6733:1380#0/1	L	42	-	chr11	5424306	0	unknown:7:118:6733:1380#0/1	R	35	-	chr11	5424245	1	26
