# Supplementary material for: Novel Bioinformatics Method for Identification of Genome-Wide Non-Canonical Spliced Regions Using RNA-Seq Data
Source: PLoS One. 2014 Jul 3;9(7):e100864. doi: 10.1371/journal.pone.0100864 (PMC4084626; doi:10.1371/journal.pone.0100864)
Supplement: Table S2 — A list of genes with novel spliced regions detected by RSW and their read supporting information. (XLSX) [file pone.0100864.s002.xlsx]

## Sheet: Tg
Het sample						KO sample
Gene_name	Chromosome	#_of_reads_mapped	Splice_length	Splcie_region	Known_sites_or_not	#_of_reads_mapped	Splice_length	Splcie_region	Known_sites_or_not
Xbp1	chr11	21	26	5424280--5424312	Novel	-	-	-	-
Fhl1	chrX	4	1797	54043221--54045021	Novel	-	-	-	-
Cyr61	chr3	3	2	145310282--145310291	Novel	-	-	-	-
Tatdn2	chr6	3	121	113659910--113660036	Novel	-	-	-	-
Clip3	chr7	3	312	31076859--31077174	Novel	-	-	-	-
Usp47	chr7	3	2198	119223745--119225943	Novel	-	-	-	-
Txndc9	chr1	2	1051	38052686--38053740	Novel	-	-	-	-
Wdr12	chr1	2	725	60144999--60145725	Novel	-	-	-	-
Best3	chr10	2	21870	116439048--116460919	Novel	-	-	-	-
Dohh	chr10	2	1092	80847369--80848465	Novel	-	-	-	-
Metap2	chr10	2	2439	93349843--93352282	Novel	-	-	-	-
Myl6	chr10	2	711	127928403--127929116	Novel	-	-	-	-
Slc1a6	chr10	2	8659	78254112--78262773	Novel	-	-	-	-
1110005A03Rik	chr11	2	2308	116707258--116709570	Novel	-	-	-	-
Igfbp4	chr11	2	811	98908727--98909539	Novel	-	-	-	-
Neurl4	chr11	2	89	69721507--69721596	Novel	-	-	-	-
Bag5	chr12	2	1114	112949623--112950737	Novel	-	-	-	-
Gstz1	chr12	2	1695	88498893--88500588	Novel	-	-	-	-
Rian	chr12	2	51	110899600--110899653	Novel	-	-	-	-
Pdcd6	chr13	2	4039	74443097--74447139	Novel	-	-	-	-
Ipo4	chr14	2	85	56247824--56247909	Novel	-	-	-	-
Zdhhc20	chr14	2	345	58458042--58458388	Novel	-	-	-	-
Parl	chr16	2	1106	20285886--20286995	Novel	-	-	-	-
Epb4.1l3	chr17	2	3436	69620002--69623440	Novel	-	-	-	-
Ltbp1	chr17	2	2520	75673371--75675892	Novel	-	-	-	-
Csnk1g3	chr18	2	11099	54096599--54107701	Novel	-	-	-	-
Ctdp1	chr18	2	3714	80638910--80642627	Novel	-	-	-	-
Malat1	chr19	2	603	5795783--5796390	Novel	-	-	-	-
2900010J23Rik	chr2	2	385	32143164--32143551	Novel	-	-	-	-
Acp2	chr2	2	5155	91048589--91053745	Novel	-	-	-	-
Csf1	chr3	2	2896	107560047--107562943	Novel	-	-	-	-
Psrc1	chr3	2	641	108187346--108187987	Novel	-	-	-	-
S100a6	chr3	2	360	90417302--90417664	Novel	-	-	-	-
Sike1	chr3	2	1275	102799888--102801165	Novel	-	-	-	-
Ttc39b	chr4	2	1455	82886091--82887546	Novel	-	-	-	-
9330129D05Rik	chr5	2	4470	122064310--122068782	Novel	-	-	-	-
Abcf2	chr5	2	2	24082354--24082358	Novel	-	-	-	-
Anxa3	chr5	2	88	97257278--97257367	Novel	-	-	-	-
Atxn2	chr5	2	4295	122247790--122252086	Novel	-	-	-	-
Dhx15	chr5	2	2660	52548810--52551471	Novel	-	-	-	-
N4bp2	chr5	2	1729	66175614--66177344	Novel	-	-	-	-
Tpst1	chr5	2	14604	130590774--130605378	Novel	-	-	-	-
Uso1	chr5	2	4382	92624461--92628843	Novel	-	-	-	-
Adamts9	chr6	2	3971	92791980--92795954	Novel	-	-	-	-
Atn1	chr6	2	1267	124697986--124699255	Novel	-	-	-	-
Atxn2l	chr7	2	233	133635729--133635964	Novel	-	-	-	-
Cd81	chr7	2	388	150252665--150253055	Novel	-	-	-	-
Nav2	chr7	2	1092	56838323--56839419	Novel	-	-	-	-
Uevld	chr7	2	3830	54186422--54190252	Novel	-	-	-	-
Fat1	chr8	2	4056	46131139--46135195	Novel	-	-	-	-
Gcsh	chr8	2	2364	119513105--119515470	Novel	-	-	-	-
Gpr124	chr8	2	278	28229321--28229602	Novel	-	-	-	-
Clasp2	chr9	2	7839	113763462--113771305	Novel	-	-	-	-
Myo5a	chr9	2	2383	75037806--75040190	Novel	-	-	-	-
Bgn	chrX	2	6105	70729098--70735203	Novel	-	-	-	-

## Sheet: Dtt
Het sample						KO sample
Gene_name	Chromosome	#_of_reads_mapped	Splice_length	Splcie_region	Known_sites_or_not	#_of_reads_mapped	Splice_length	Splcie_region	Known_sites_or_not
Xbp1	chr11	173	26	5424280--5424312	Novel	-	-	-	-
Rps9	chr7	80	4	3658432--3658436	Novel	-	-	-	-
1810013L24Rik	chr16	30	3	8858087--8858093	Novel	-	-	-	-
Sparc	chr11	23	2	55208920--55208938	Novel	-	-	-	-
Itpripl2	chr7	20	3	125629306--125629309	Novel	-	-	-	-
Wdr89	chr12	19	3	76732031--76732038	Novel	-	-	-	-
Actb	chr5	19	2	143665405--143665443	Novel	-	-	-	-
Poldip3	chr15	17	39	82957740--82957816	Novel	-	-	-	-
Col8a1	chr16	15	2	57624899--57624942	Novel	-	-	-	-
Actb	chr5	14	2	143665179--143665194	Novel	-	-	-	-
Capza2	chr6	14	8	17615665--17615682	Novel	-	-	-	-
Zfp498	chr5	12	2523	146044652--146047178	Novel	-	-	-	-
Maff	chr15	11	4	79189381--79189385	Novel	-	-	-	-
Igfbp4	chr11	10	2	98913019--98913062	Novel	-	-	-	-
Sparc	chr11	10	2	55208876--55208938	Novel	-	-	-	-
Trp53	chr11	10	398	69400475--69400873	Novel	-	-	-	-
Boc	chr16	10	3	44496541--44496549	Novel	-	-	-	-
Senp6	chr9	10	24694	79915377--79940073	Novel	-	-	-	-
Abi3bp	chr16	9	28768	56613832--56642601	Novel	-	-	-	-
Acta2	chr19	9	2	34316114--34316150	Novel	-	-	-	-
Epha4	chr1	8	2	77365606--77365683	Novel	-	-	-	-
Canx	chr11	8	139	50110636--50110776	Novel	-	-	-	-
Mrpl28	chr17	8	538	26261662--26262201	Novel	-	-	-	-
Acta2	chr19	8	2	34317930--34317956	Novel	-	-	-	-
Mtap7d1	chr4	8	2	125909747--125909761	Novel	-	-	-	-
Slc6a6	chr6	8	2	91708755--91708786	Novel	-	-	-	-
Bub3	chr7	8	691	138705118--138705812	Novel	-	-	-	-
AA408296	chr1	7	717	194940081--194940800	Novel	-	-	-	-
Igfbp2	chr1	7	23611	72872046--72895659	Novel	-	-	-	-
Tagln2	chr1	7	2	174436999--174437059	Novel	-	-	-	-
D10Ertd610e	chr10	7	157	126621290--126621449	Novel	-	-	-	-
Sf3a2	chr10	7	77	80266466--80266545	Novel	-	-	-	-
Cenph	chr13	7	3355	101530148--101533504	Novel	-	-	-	-
Dnttip1	chr2	7	1194	164583556--164584751	Novel	-	-	-	-
Thbs1	chr2	7	2	117952345--117952393	Novel	-	-	-	-
6820431F20Rik	chr8	7	6	19865857--19865864	Novel	-	-	-	-
Eya4	chr10	6	13844	22878960--22892806	Novel	-	-	-	-
Nab2	chr10	6	2	127098410--127098456	Novel	-	-	-	-
Zufsp	chr10	6	618	33669670--33670289	Novel	-	-	-	-
Arhgap23	chr11	6	2	97362872--97362917	Novel	-	-	-	-
Iars	chr13	6	2	49829193--49829252	Novel	-	-	-	-
Fam149b	chr14	6	6377	21187174--21193551	Novel	-	-	-	-
Nisch	chr14	6	2301	31995826--31998129	Novel	-	-	-	-
Myh9	chr15	6	22779	77643659--77666441	Novel	-	-	-	-
Tmem106c	chr15	6	515	97794754--97795271	Novel	-	-	-	-
Tctex1d2	chr16	6	616	32426325--32426943	Novel	-	-	-	-
Cxxc5	chr18	6	28153	35989892--36018046	Novel	-	-	-	-
Zfp532	chr18	6	1376	65845341--65846723	Novel	-	-	-	-
Sec31a	chr5	6	7800	100837132--100844932	Novel	-	-	-	-
Cav1	chr6	6	562	17257316--17257881	Novel	-	-	-	-
Mmp2	chr8	6	461	95376609--95377073	Novel	-	-	-	-
Qrich1	chr9	6	1526	108419570--108421097	Novel	-	-	-	-
Tagln	chr9	6	2	45738359--45738407	Novel	-	-	-	-
Usp19	chr9	6	84	108402337--108402422	Novel	-	-	-	-
Fam150a	chr1	5	1508	6351724--6353233	Novel	-	-	-	-
Fn1	chr1	5	2	71632481--71632531	Novel	-	-	-	-
Igfbp2	chr1	5	23599	72872059--72895659	Novel	-	-	-	-
Klhdc8a	chr1	5	1039	134199265--134200306	Novel	-	-	-	-
Cpsf6	chr10	5	413	116798416--116798831	Novel	-	-	-	-
Pofut2	chr10	5	95	76729837--76729934	Novel	-	-	-	-
Cbx1	chr11	5	4980	96664135--96669116	Novel	-	-	-	-
Chd3	chr11	5	185	69162026--69162213	Novel	-	-	-	-
Pacs2	chr12	5	392	114301652--114302046	Novel	-	-	-	-
Rin3	chr12	5	8732	103612085--103620820	Novel	-	-	-	-
Adamts6	chr13	5	704	105103006--105103712	Novel	-	-	-	-
Serpinb6a	chr13	5	3922	34023514--34027438	Novel	-	-	-	-
Eif3h	chr15	5	7499	51621659--51629158	Novel	-	-	-	-
Myh9	chr15	5	33	77594259--77594297	Novel	-	-	-	-
Pfkm	chr15	5	3493	97939089--97942584	Novel	-	-	-	-
Poldip3	chr15	5	3	82957740--82957816	Novel	-	-	-	-
Cd200	chr16	5	1134	45392500--45393636	Novel	-	-	-	-
Galnt1	chr18	5	26247	24364850--24391099	Novel	-	-	-	-
Hbegf	chr18	5	7482	36667258--36674742	Novel	-	-	-	-
Nhlrc2	chr19	5	619	56666296--56666917	Novel	-	-	-	-
Pdia3	chr2	5	2	121263493--121263521	Novel	-	-	-	-
Rabepk	chr2	5	4777	34641245--34646023	Novel	-	-	-	-
Rpl35	chr2	5	2966	38857284--38860251	Novel	-	-	-	-
Sdc4	chr2	5	2	164251374--164251416	Novel	-	-	-	-
Arhgef19	chr4	5	1032	140801055--140802090	Novel	-	-	-	-
Ctps	chr4	5	2443	120235483--120237926	Novel	-	-	-	-
Hspg2	chr4	5	1652	137064376--137066031	Novel	-	-	-	-
Itpripl2	chr7	5	4	125629305--125629309	Novel	-	-	-	-
Pvr	chr7	5	2267	20504033--20506302	Novel	-	-	-	-
Rps17	chr7	5	2	88489218--88489273	Novel	-	-	-	-
Rps5	chr7	5	452	13507868--13508322	Novel	-	-	-	-
Klhdc4	chr8	5	1082	124344120--124345204	Novel	-	-	-	-
Tnpo2	chr8	5	1043	87561189--87562233	Novel	-	-	-	-
Ets1	chr9	5	1065	32540611--32541677	Novel	-	-	-	-
Fam76b	chr9	5	475	13640625--13641104	Novel	-	-	-	-
Farsb	chr1	4	5558	78469208--78474769	Novel	-	-	-	-
Hdlbp	chr1	4	1404	95337357--95338763	Novel	-	-	-	-
Tpr	chr1	4	160	152293090--152293253	Novel	-	-	-	-
Apba3	chr10	4	125	80734281--80734407	Novel	-	-	-	-
Apba3	chr10	4	490	80731062--80731555	Novel	-	-	-	-
Gpr126	chr10	4	5473	14170470--14175944	Novel	-	-	-	-
Ipmk	chr10	4	1064	70835627--70836692	Novel	-	-	-	-
Mdm2	chr10	4	4	117126560--117126612	Novel	-	-	-	-
Rexo1	chr10	4	531	80011278--80011810	Novel	-	-	-	-
Aebp1	chr11	4	193	5768817--5769012	Novel	-	-	-	-
Arl16	chr11	4	832	120327135--120327968	Novel	-	-	-	-
Baiap2	chr11	4	3273	119864399--119867673	Novel	-	-	-	-
Foxk2	chr11	4	1130	121156210--121157342	Novel	-	-	-	-
Galk1	chr11	4	460	115871414--115871881	Novel	-	-	-	-
Hist3h2a	chr11	4	699	58768892--58769593	Novel	-	-	-	-
Jup	chr11	4	11232	100247702--100258935	Novel	-	-	-	-
Polm	chr11	4	113	5735518--5735633	Novel	-	-	-	-
Rai12	chr11	4	9087	69784240--69793332	Novel	-	-	-	-
Ramp3	chr11	4	5573	6558629--6564205	Novel	-	-	-	-
Sf3a1	chr11	4	1724	4071356--4073084	Novel	-	-	-	-
Sgsm2	chr11	4	1390	74677196--74678586	Novel	-	-	-	-
Brf1	chr12	4	3246	114204226--114207476	Novel	-	-	-	-
Frmd6	chr12	4	2	72003121--72003137	Novel	-	-	-	-
Gstz1	chr12	4	2136	88494143--88496282	Novel	-	-	-	-
Laptm4a	chr12	4	2	8945410--8945432	Novel	-	-	-	-
Serpina3g	chr12	4	876	105474526--105475404	Novel	-	-	-	-
Sipa1l1	chr12	4	2375	83547915--83550293	Novel	-	-	-	-
Cap2	chr13	4	4608	46735489--46740100	Novel	-	-	-	-
Rab24	chr13	4	75	55421597--55421676	Novel	-	-	-	-
Tdp2	chr13	4	4759	24923964--24928726	Novel	-	-	-	-
Zfp187	chr13	4	272	21539762--21540037	Novel	-	-	-	-
Pppde2	chr15	4	1205	81828729--81829935	Novel	-	-	-	-
Prkag1	chr15	4	5153	98656162--98661318	Novel	-	-	-	-
Rictor	chr15	4	2	6748286--6748321	Novel	-	-	-	-
Cd200	chr16	4	11560	45397408--45408969	Novel	-	-	-	-
Dnm1l	chr16	4	1985	16316868--16318858	Novel	-	-	-	-
Eif4g1	chr16	4	220	20684260--20684480	Novel	-	-	-	-
Eif4g1	chr16	4	247	20684254--20684501	Novel	-	-	-	-
Gtpbp8	chr16	4	2130	44743980--44746113	Novel	-	-	-	-
Itgb5	chr16	4	2333	33944289--33946624	Novel	-	-	-	-
Kcnj15	chr16	4	12349	95501068--95513418	Novel	-	-	-	-
Lztr1	chr16	4	1025	17519619--17520644	Novel	-	-	-	-
Pam16	chr16	4	7588	4617262--4624851	Novel	-	-	-	-
Pdia5	chr16	4	491	35410521--35411014	Novel	-	-	-	-
Scarf2	chr16	4	399	17804501--17804902	Novel	-	-	-	-
Bat2	chr17	4	554	35291181--35291737	Novel	-	-	-	-
Ddr1	chr17	4	3757	35830862--35834619	Novel	-	-	-	-
Ddr1	chr17	4	662	35821277--35821943	Novel	-	-	-	-
Ptprm	chr17	4	3726	67043266--67046996	Novel	-	-	-	-
Ercc3	chr18	4	7155	32417046--32424203	Novel	-	-	-	-
Lox	chr18	4	2	52677255--52677276	Novel	-	-	-	-
Synpo	chr18	4	8974	60764144--60773120	Novel	-	-	-	-
Cfl1	chr19	4	2	5493779--5493790	Novel	-	-	-	-
Hnrnpul2	chr19	4	2716	8895301--8898019	Novel	-	-	-	-
Mta2	chr19	4	2	9026260--9026272	Novel	-	-	-	-
2310003L22Rik	chr2	4	3405	140025194--140028604	Novel	-	-	-	-
4930525F21Rik	chr2	4	2	125915349--125915403	Novel	-	-	-	-
Myo3a	chr2	4	2	22443116--22443156	Novel	-	-	-	-
Naa20	chr2	4	8334	145729098--145737432	Novel	-	-	-	-
Nop56	chr2	4	378	130102387--130102770	Novel	-	-	-	-
Pigt	chr2	4	160	164333067--164333251	Novel	-	-	-	-
Slc39a13	chr2	4	501	90909810--90910312	Novel	-	-	-	-
Surf2	chr2	4	1333	26773051--26774384	Novel	-	-	-	-
Thbs1	chr2	4	2	117951241--117951293	Novel	-	-	-	-
Wdr85	chr2	4	212	24818328--24818542	Novel	-	-	-	-
Wdsub1	chr2	4	3869	59716587--59720457	Novel	-	-	-	-
Ywhab	chr2	4	15730	163821605--163837337	Novel	-	-	-	-
Gm129	chr3	4	365	95685512--95685879	Novel	-	-	-	-
Hdgf	chr3	4	5925	87711086--87717012	Novel	-	-	-	-
Pbxip1	chr3	4	3499	89243521--89247022	Novel	-	-	-	-
Srsf11	chr3	4	763	157686323--157687086	Novel	-	-	-	-
Ube2d3	chr3	4	773	135101834--135102608	Novel	-	-	-	-
Dcdc2b	chr4	4	238	129286087--129286328	Novel	-	-	-	-
F730047E07Rik	chr4	4	2	24529929--24529961	Novel	-	-	-	-
Gpr153	chr4	4	1671	151654200--151655878	Novel	-	-	-	-
Jun	chr4	4	3	94717323--94717360	Novel	-	-	-	-
Nadk	chr4	4	12748	154938087--154950836	Novel	-	-	-	-
Rbm12b	chr4	4	157	12067529--12067687	Novel	-	-	-	-
Tmem222	chr4	4	148	132826728--132826878	Novel	-	-	-	-
Ubap1	chr4	4	15325	41318879--41334211	Novel	-	-	-	-
Ythdf2	chr4	4	23804	131742861--131766667	Novel	-	-	-	-
Add1	chr5	4	2876	34941094--34943973	Novel	-	-	-	-
Git2	chr5	4	6105	115217217--115223323	Novel	-	-	-	-
Ppm1g	chr5	4	411	31506046--31506460	Novel	-	-	-	-
Srpk2	chr5	4	5769	23013537--23019309	Novel	-	-	-	-
Tbc1d19	chr5	4	1481	54222725--54224210	Novel	-	-	-	-
Tnrc18	chr5	4	2815	143551867--143554685	Novel	-	-	-	-
Trip6	chr5	4	195	137751632--137751829	Novel	-	-	-	-
Vps29	chr5	4	2600	122810211--122812813	Novel	-	-	-	-
Wfs1	chr5	4	2	37357986--37358022	Novel	-	-	-	-
Zkscan5	chr5	4	1332	145979587--145980922	Novel	-	-	-	-
Aak1	chr6	4	2	86952126--86952141	Novel	-	-	-	-
Arhgdib	chr6	4	2	136872510--136872530	Novel	-	-	-	-
Fbln2	chr6	4	1438	91220081--91221519	Novel	-	-	-	-
Itfg2	chr6	4	1972	128364302--128366276	Novel	-	-	-	-
Rad52	chr6	4	15751	119852853--119868604	Novel	-	-	-	-
Srgap3	chr6	4	6447	112673194--112679643	Novel	-	-	-	-
Axl	chr7	4	1427	26572006--26573434	Novel	-	-	-	-
Gas2	chr7	4	7401	59135878--59143283	Novel	-	-	-	-
Ifitm2	chr7	4	180	148141072--148141254	Novel	-	-	-	-
Josd2	chr7	4	146	51723528--51723677	Novel	-	-	-	-
Mgmt	chr7	4	31255	144111693--144142951	Novel	-	-	-	-
Pih1d1	chr7	4	150	52415159--52415311	Novel	-	-	-	-
Ppfia1	chr7	4	985	151738438--151739427	Novel	-	-	-	-
Scaf1	chr7	4	120	52260993--52261115	Novel	-	-	-	-
Tacc2	chr7	4	3417	137781748--137785170	Novel	-	-	-	-
Cfdp1	chr8	4	3092	114292685--114295781	Novel	-	-	-	-
Gpr124	chr8	4	102	28231370--28231473	Novel	-	-	-	-
Lphn1	chr8	4	1097	86447007--86448104	Novel	-	-	-	-
Mmp2	chr8	4	1339	95357139--95358480	Novel	-	-	-	-
Mthfsd	chr8	4	548	123630871--123631423	Novel	-	-	-	-
Sf3b3	chr8	4	1936	113353445--113355385	Novel	-	-	-	-
Anapc13	chr9	4	376	102531713--102532093	Novel	-	-	-	-
Eef1a1	chr9	4	2	78328119--78328156	Novel	-	-	-	-
Fam76b	chr9	4	120	13641158--13641280	Novel	-	-	-	-
Npat	chr9	4	171	53371086--53371259	Novel	-	-	-	-
Pcbp4	chr9	4	3561	106358773--106362335	Novel	-	-	-	-
Qrich1	chr9	4	969	108431246--108432220	Novel	-	-	-	-
Rpl4	chr9	4	257	64023107--64023364	Novel	-	-	-	-
Sema3f	chr9	4	567	107587107--107587676	Novel	-	-	-	-
Emd	chrX	4	178	71500368--71500548	Novel	-	-	-	-
Morf4l2	chrX	4	5587	133270158--133275750	Novel	-	-	-	-
4632411B12Rik	chr1	3	2097	36422497--36424594	Novel	-	-	-	-
Ahctf1	chr1	3	2275	181693731--181696010	Novel	-	-	-	-
Ankrd44	chr1	3	2068	54706442--54708513	Novel	-	-	-	-
Arpc2	chr1	3	1188	74309128--74310316	Novel	-	-	-	-
Atg4b	chr1	3	486	95682599--95683087	Novel	-	-	-	-
Capn2	chr1	3	893	184403119--184404012	Novel	-	-	-	-
Eif5b	chr1	3	1892	38090945--38092841	Novel	-	-	-	-
Epha4	chr1	3	2	77365627--77365683	Novel	-	-	-	-
Fam150a	chr1	3	4749	6379601--6384350	Novel	-	-	-	-
Gas5	chr1	3	271	162966981--162967254	Novel	-	-	-	-
Igfbp2	chr1	3	2	72871248--72871296	Novel	-	-	-	-
Klhdc8a	chr1	3	356	134199265--134199622	Novel	-	-	-	-
Lamc2	chr1	3	506	154976286--154976794	Novel	-	-	-	-
Lancl1	chr1	3	11483	67055948--67067432	Novel	-	-	-	-
Lbr	chr1	3	2	183746831--183746834	Novel	-	-	-	-
Mrpl30	chr1	3	770	37949015--37949789	Novel	-	-	-	-
Obfc2a	chr1	3	387	51534459--51534850	Novel	-	-	-	-
Obsl1	chr1	3	163	75488917--75489081	Novel	-	-	-	-
Pkp1	chr1	3	2	137769875--137769902	Novel	-	-	-	-
Ptprn	chr1	3	637	75250716--75251354	Novel	-	-	-	-
Rab3gap1	chr1	3	12575	129787672--129800248	Novel	-	-	-	-
Rnf149	chr1	3	2	39608776--39608800	Novel	-	-	-	-
Rqcd1	chr1	3	10855	74552785--74563643	Novel	-	-	-	-
Sdccag8	chr1	3	570	178942142--178942716	Novel	-	-	-	-
2011-09-02	chr1	3	2875	95397134--95400011	Novel	-	-	-	-
Trip12	chr1	3	726	84757711--84758438	Novel	-	-	-	-
Wdr26	chr1	3	2	183107808--183107823	Novel	-	-	-	-
1700052N19Rik	chr10	3	2223	5895894--5898118	Novel	-	-	-	-
3110056O03Rik	chr10	3	742	80329404--80330148	Novel	-	-	-	-
4930547N16Rik	chr10	3	203	87609393--87609598	Novel	-	-	-	-
Col6a2	chr10	3	2763	76059556--76062321	Novel	-	-	-	-
Ddx50	chr10	3	3072	62079260--62082335	Novel	-	-	-	-
Dnajb12	chr10	3	887	59357332--59358222	Novel	-	-	-	-
H2afy2	chr10	3	699	61203183--61203885	Novel	-	-	-	-
H2afy2	chr10	3	913	61202210--61203126	Novel	-	-	-	-
Jmjd1c	chr10	3	1416	66715781--66717202	Novel	-	-	-	-
Lrp1	chr10	3	1080	127032503--127033586	Novel	-	-	-	-
Lss	chr10	3	1203	75999108--76000314	Novel	-	-	-	-
Midn	chr10	3	2289	79614466--79616758	Novel	-	-	-	-
ORF61	chr10	3	334	79440598--79440934	Novel	-	-	-	-
Pcmt1	chr10	3	390	7368456--7368850	Novel	-	-	-	-
Sec63	chr10	3	11407	42536273--42547684	Novel	-	-	-	-
Stk11	chr10	3	168	79592853--79593027	Novel	-	-	-	-
Supv3l1	chr10	3	2132	61903993--61906127	Novel	-	-	-	-
Tcf3	chr10	3	2559	79873019--79875581	Novel	-	-	-	-
2210015D19Rik	chr11	3	17965	5662241--5680210	Novel	-	-	-	-
A730011L01Rik	chr11	3	420	119366478--119366901	Novel	-	-	-	-
Aarsd1	chr11	3	69	101272538--101272610	Novel	-	-	-	-
Actg1	chr11	3	2	120208540--120208550	Novel	-	-	-	-
Actg1	chr11	3	2	120209059--120209108	Novel	-	-	-	-
Aebp1	chr11	3	24	5771738--5771766	Novel	-	-	-	-
Anapc11	chr11	3	1310	120465283--120466597	Novel	-	-	-	-
Cltc	chr11	3	2	86508502--86508517	Novel	-	-	-	-
Cnot6	chr11	3	2	49492493--49492538	Novel	-	-	-	-
Col1a1	chr11	3	978	94809046--94810025	Novel	-	-	-	-
Copz2	chr11	3	1369	96712053--96713426	Novel	-	-	-	-
Ddx5	chr11	3	2	106643263--106643301	Novel	-	-	-	-
Drg2	chr11	3	112	60269938--60270052	Novel	-	-	-	-
Etaa1	chr11	3	253	17852331--17852586	Novel	-	-	-	-
Fam101b	chr11	3	2	75834507--75834519	Novel	-	-	-	-
Flot2	chr11	3	2303	77866951--77869260	Novel	-	-	-	-
Hdac5	chr11	3	222	102057630--102057854	Novel	-	-	-	-
Hnrnph1	chr11	3	456	50191302--50191760	Novel	-	-	-	-
Igf2bp1	chr11	3	1379	95840982--95842364	Novel	-	-	-	-
Msl1	chr11	3	1321	98659113--98660438	Novel	-	-	-	-
Mtmr4	chr11	3	1319	87409378--87410698	Novel	-	-	-	-
Ndel1	chr11	3	5696	68649825--68655523	Novel	-	-	-	-
Nfe2l1	chr11	3	317	96683632--96683952	Novel	-	-	-	-
P4ha2	chr11	3	807	53926825--53927640	Novel	-	-	-	-
Phf12	chr11	3	2233	77838586--77840821	Novel	-	-	-	-
Pip4k2b	chr11	3	7214	97598545--97605760	Novel	-	-	-	-
Plscr3	chr11	3	1507	69661875--69663384	Novel	-	-	-	-
Scpep1	chr11	3	5483	88786036--88791523	Novel	-	-	-	-
Sh3bp5l	chr11	3	138	58144615--58144755	Novel	-	-	-	-
Sparc	chr11	3	2	55208261--55208306	Novel	-	-	-	-
Tsen54	chr11	3	487	115683409--115683916	Novel	-	-	-	-
Txndc17	chr11	3	363	72021836--72022199	Novel	-	-	-	-
Vamp2	chr11	3	349	68902726--68903080	Novel	-	-	-	-
Xylt2	chr11	3	361	94527965--94528326	Novel	-	-	-	-
Zfp207	chr11	3	150	80199529--80199683	Novel	-	-	-	-
1200009I06Rik	chr12	3	116	112667508--112667626	Novel	-	-	-	-
Abcd4	chr12	3	3185	85946330--85949519	Novel	-	-	-	-
Actn1	chr12	3	998	81292356--81293356	Novel	-	-	-	-
Arf6	chr12	3	2	70474470--70474486	Novel	-	-	-	-
E2f6	chr12	3	650	16831520--16832173	Novel	-	-	-	-
Odc1	chr12	3	502	17554613--17555116	Novel	-	-	-	-
Rian	chr12	3	1070	110844553--110845623	Novel	-	-	-	-
Sptlc2	chr12	3	31343	88697651--88728998	Novel	-	-	-	-
Zfyve21	chr12	3	2437	113063317--113065757	Novel	-	-	-	-
Ccnb1	chr13	3	235	101551344--101551582	Novel	-	-	-	-
Cdkal1	chr13	3	7525	29930571--29938100	Novel	-	-	-	-
Fam120a	chr13	3	21330	49041392--49062725	Novel	-	-	-	-
Gdi2	chr13	3	2	3564301--3564309	Novel	-	-	-	-
Hmgcr	chr13	3	3739	97436662--97440403	Novel	-	-	-	-
Iars	chr13	3	2	49829193--49829249	Novel	-	-	-	-
Kif2a	chr13	3	1639	107778477--107780119	Novel	-	-	-	-
Mrps27	chr13	3	893	100170329--100171224	Novel	-	-	-	-
Mtap1b	chr13	3	2879	100214250--100217131	Novel	-	-	-	-
Papd4	chr13	3	1494	93954268--93955762	Novel	-	-	-	-
Slc30a5	chr13	3	2030	101579230--101581260	Novel	-	-	-	-
Slc30a5	chr13	3	776	101583774--101584552	Novel	-	-	-	-
Slc38a9	chr13	3	2125	113459937--113462064	Novel	-	-	-	-
Tbce	chr13	3	7832	14112153--14119988	Novel	-	-	-	-
Tdp2	chr13	3	4086	24923795--24927884	Novel	-	-	-	-
Tdp2	chr13	3	593	24923964--24924557	Novel	-	-	-	-
Trim27	chr13	3	468	21281990--21282461	Novel	-	-	-	-
Zcchc6	chr13	3	379	59902077--59902458	Novel	-	-	-	-
2310021P13Rik	chr14	3	166	21537479--21537648	Novel	-	-	-	-
4931414P19Rik	chr14	3	415	55214788--55215206	Novel	-	-	-	-
6720463M24Rik	chr14	3	1014	99471850--99472864	Novel	-	-	-	-
A2ld1	chr14	3	12332	123299753--123312090	Novel	-	-	-	-
Camk2g	chr14	3	126	21584699--21584828	Novel	-	-	-	-
Camk2g	chr14	3	9074	21589351--21598426	Novel	-	-	-	-
Dlg5	chr14	3	906	24954894--24955805	Novel	-	-	-	-
Extl3	chr14	3	19807	65697025--65716834	Novel	-	-	-	-
Farp1	chr14	3	11109	121643518--121654630	Novel	-	-	-	-
Fndc3a	chr14	3	2	72939323--72939374	Novel	-	-	-	-
Gm1821	chr14	3	117	46703936--46704061	Novel	-	-	-	-
Gpr180	chr14	3	13673	118539114--118552791	Novel	-	-	-	-
Ldb3	chr14	3	11027	35380752--35391782	Novel	-	-	-	-
Loxl2	chr14	3	201	70039778--70039983	Novel	-	-	-	-
Mettl3	chr14	3	63	52916275--52916339	Novel	-	-	-	-
Ncoa4	chr14	3	902	32986674--32987578	Novel	-	-	-	-
Otx2os1	chr14	3	2	49315488--49315492	Novel	-	-	-	-
Zfp219	chr14	3	723	52629733--52630458	Novel	-	-	-	-
Atf1	chr15	3	17162	100058512--100075678	Novel	-	-	-	-
Atp6v1c1	chr15	3	665	38603718--38604386	Novel	-	-	-	-
Cthrc1	chr15	3	7106	38908704--38915812	Novel	-	-	-	-
Fam113b	chr15	3	9875	97204580--97214455	Novel	-	-	-	-
Gm10052	chr15	3	1240	103073148--103074391	Novel	-	-	-	-
Gm10052	chr15	3	3	103075001--103075015	Novel	-	-	-	-
Kctd17	chr15	3	351	78267660--78268017	Novel	-	-	-	-
Nckap5l	chr15	3	175	99253709--99253885	Novel	-	-	-	-
Pabpc1	chr15	3	459	36525854--36526313	Novel	-	-	-	-
Pphln1	chr15	3	9574	93285957--93295536	Novel	-	-	-	-
Sun2	chr15	3	265	79558025--79558294	Novel	-	-	-	-
Tenc1	chr15	3	445	101936226--101936676	Novel	-	-	-	-
Tg	chr15	3	1093	66547596--66548689	Novel	-	-	-	-
Tuba1a	chr15	3	2	98780400--98780415	Novel	-	-	-	-
Wdr70	chr15	3	7288	7874305--7881595	Novel	-	-	-	-
Ap2m1	chr16	3	161	20540884--20541047	Novel	-	-	-	-
Atp5j	chr16	3	3377	84831684--84835064	Novel	-	-	-	-
BC024814	chr16	3	3926	8478420--8482350	Novel	-	-	-	-
BC024814	chr16	3	4149	8474055--8478209	Novel	-	-	-	-
Btbd12	chr16	3	1607	3999345--4000955	Novel	-	-	-	-
Chodl	chr16	3	1266	78949334--78950601	Novel	-	-	-	-
Col8a1	chr16	3	3857	57632752--57636611	Novel	-	-	-	-
Donson	chr16	3	273	91684054--91684331	Novel	-	-	-	-
Hmox2	chr16	3	5431	4757125--4762559	Novel	-	-	-	-
Hunk	chr16	3	4	90499588--90499597	Novel	-	-	-	-
Mina	chr16	3	1890	59487422--59489317	Novel	-	-	-	-
Phldb2	chr16	3	16981	45827338--45844321	Novel	-	-	-	-
Pigx	chr16	3	7006	32085423--32092431	Novel	-	-	-	-
Slc25a1	chr16	3	252	17927383--17927638	Novel	-	-	-	-
Tbccd1	chr16	3	3496	22814956--22818454	Novel	-	-	-	-
Tmem39a	chr16	3	2817	38575937--38578756	Novel	-	-	-	-
0610007P22Rik	chr17	3	335	25377606--25377943	Novel	-	-	-	-
Airn	chr17	3	6525	12977871--12984398	Novel	-	-	-	-
Atf6b	chr17	3	209	34790238--34790449	Novel	-	-	-	-
Clcn7	chr17	3	590	25290096--25290689	Novel	-	-	-	-
Clic1	chr17	3	1707	35187670--35189380	Novel	-	-	-	-
Ergic1	chr17	3	206	26791803--26792011	Novel	-	-	-	-
Itfg3	chr17	3	624	26353612--26354240	Novel	-	-	-	-
Ptprs	chr17	3	132	56568389--56568522	Novel	-	-	-	-
Rnaset2a	chr17	3	2166	8328586--8330753	Novel	-	-	-	-
Rpl10a	chr17	3	2	28467573--28467580	Novel	-	-	-	-
Tnfrsf12a	chr17	3	722	23813571--23814295	Novel	-	-	-	-
Trim26	chr17	3	13391	36974208--36987602	Novel	-	-	-	-
Yipf3	chr17	3	1372	46385984--46387360	Novel	-	-	-	-
Ypel5	chr17	3	6328	73189288--73195618	Novel	-	-	-	-
Zfp414	chr17	3	82	33766642--33766725	Novel	-	-	-	-
Brd8	chr18	3	2430	34759894--34762327	Novel	-	-	-	-
Eif1a	chr18	3	250	46757454--46757704	Novel	-	-	-	-
Elp2	chr18	3	2900	24777676--24780579	Novel	-	-	-	-
Pura	chr18	3	2	36447795--36447817	Novel	-	-	-	-
Slc14a2	chr18	3	113	78545944--78546059	Novel	-	-	-	-
Ttc39c	chr18	3	2328	12854071--12856399	Novel	-	-	-	-
Wac	chr18	3	1264	7916293--7917559	Novel	-	-	-	-
Zfp236	chr18	3	4853	82815632--82820487	Novel	-	-	-	-
Ahnak	chr19	3	2	9092172--9092192	Novel	-	-	-	-
Ddb1	chr19	3	874	10684317--10685192	Novel	-	-	-	-
Eef1g	chr19	3	81	9046913--9046998	Novel	-	-	-	-
Exosc1	chr19	3	1736	41999285--42001023	Novel	-	-	-	-
Fas	chr19	3	9277	34365235--34374514	Novel	-	-	-	-
Ltbp3	chr19	3	3790	5752139--5755931	Novel	-	-	-	-
Otub1	chr19	3	184	7278361--7278549	Novel	-	-	-	-
Rce1	chr19	3	249	4623576--4623829	Novel	-	-	-	-
Sfxn2	chr19	3	1799	46669356--46671160	Novel	-	-	-	-
Sssca1	chr19	3	113	5731325--5731440	Novel	-	-	-	-
Adnp	chr2	3	1799	168030272--168032075	Novel	-	-	-	-
Arpc5l	chr2	3	4792	38863843--38868637	Novel	-	-	-	-
Cdan1	chr2	3	369	120555835--120556205	Novel	-	-	-	-
Csrp2bp	chr2	3	13211	144201699--144214911	Novel	-	-	-	-
Dnajc5	chr2	3	20498	181260575--181281075	Novel	-	-	-	-
Elmo2	chr2	3	9515	165141850--165151369	Novel	-	-	-	-
Fam188a	chr2	3	8293	12319192--12327488	Novel	-	-	-	-
Fbxo18	chr2	3	3006	11665383--11668393	Novel	-	-	-	-
Fkbp1a	chr2	3	2559	151368600--151371160	Novel	-	-	-	-
Gabpb1	chr2	3	8827	126456117--126464946	Novel	-	-	-	-
Galk2	chr2	3	20351	125734943--125755298	Novel	-	-	-	-
Gnas	chr2	3	2	174171991--174172028	Novel	-	-	-	-
Ift52	chr2	3	7323	162859037--162866363	Novel	-	-	-	-
Lrrc8a	chr2	3	2630	30114737--30117367	Novel	-	-	-	-
Nsfl1c	chr2	3	553	151328193--151328751	Novel	-	-	-	-
Nup35	chr2	3	949	80497509--80498459	Novel	-	-	-	-
Pkp4	chr2	3	728	59187821--59188550	Novel	-	-	-	-
Prdm11	chr2	3	2445	92826943--92829388	Novel	-	-	-	-
Snap23	chr2	3	2	120425771--120425794	Novel	-	-	-	-
Snapc4	chr2	3	1878	26226400--26228282	Novel	-	-	-	-
Src	chr2	3	2	157297052--157297065	Novel	-	-	-	-
Thbs1	chr2	3	2	117944450--117944492	Novel	-	-	-	-
Thbs1	chr2	3	2	117949072--117949122	Novel	-	-	-	-
Thbs1	chr2	3	2	117951030--117951079	Novel	-	-	-	-
Thbs1	chr2	3	4	117951653--117951700	Novel	-	-	-	-
Tm9sf4	chr2	3	2963	153026553--153029518	Novel	-	-	-	-
Tm9sf4	chr2	3	4064	153030358--153034425	Novel	-	-	-	-
Tpx2	chr2	3	579	152717289--152717869	Novel	-	-	-	-
Trdmt1	chr2	3	18874	13447320--13466197	Novel	-	-	-	-
Vps16	chr2	3	789	130264566--130265357	Novel	-	-	-	-
Zfp335	chr2	3	66	164718120--164718189	Novel	-	-	-	-
Znf512b	chr2	3	95	181323221--181323321	Novel	-	-	-	-
Anxa9	chr3	3	560	95106347--95106911	Novel	-	-	-	-
Apoa1bp	chr3	3	195	87860697--87860897	Novel	-	-	-	-
Apoa1bp	chr3	3	586	87861055--87861643	Novel	-	-	-	-
Clcc1	chr3	3	1909	108477691--108479602	Novel	-	-	-	-
Dap3	chr3	3	7287	88746750--88754040	Novel	-	-	-	-
Exosc8	chr3	3	519	54536100--54536622	Novel	-	-	-	-
H2afz	chr3	3	446	137527649--137528097	Novel	-	-	-	-
Hax1	chr3	3	424	89802025--89802451	Novel	-	-	-	-
Lass2	chr3	3	430	95124677--95125111	Novel	-	-	-	-
Lrba	chr3	3	10	86475919--86475938	Novel	-	-	-	-
Plk4	chr3	3	693	40605016--40605710	Novel	-	-	-	-
Prpf38b	chr3	3	83	108708904--108708989	Novel	-	-	-	-
Scamp3	chr3	3	1037	88984809--88985847	Novel	-	-	-	-
Srsf11	chr3	3	1195	157680855--157682053	Novel	-	-	-	-
Wls	chr3	3	33933	159536145--159570079	Novel	-	-	-	-
BC002163	chr4	3	2054	123393301--123395357	Novel	-	-	-	-
Cap1	chr4	3	2377	122542517--122544896	Novel	-	-	-	-
Cap1	chr4	3	5873	122549699--122555574	Novel	-	-	-	-
Clspn	chr4	3	238	126270045--126270283	Novel	-	-	-	-
Clta	chr4	3	45	44025692--44025743	Novel	-	-	-	-
Ctps	chr4	3	5266	120225614--120230883	Novel	-	-	-	-
Fam92a	chr4	3	2651	12091338--12093992	Novel	-	-	-	-
Kdm4c	chr4	3	2763	74019654--74022418	Novel	-	-	-	-
Leprot	chr4	3	2	101331100--101331107	Novel	-	-	-	-
Lzic	chr4	3	265	148859699--148859966	Novel	-	-	-	-
Pnrc2	chr4	3	177	135429014--135429192	Novel	-	-	-	-
Ptprd	chr4	3	2202	75746656--75748858	Novel	-	-	-	-
Rad54l	chr4	3	162	115795921--115796084	Novel	-	-	-	-
Rpl11	chr4	3	252	135608632--135608885	Novel	-	-	-	-
Srrm1	chr4	3	2427	134893989--134896418	Novel	-	-	-	-
Sync	chr4	3	13665	128971619--128985286	Novel	-	-	-	-
Thrap3	chr4	3	2018	125853600--125855620	Novel	-	-	-	-
Tnc	chr4	3	6613	63654333--63660949	Novel	-	-	-	-
Zfp618	chr4	3	3105	62776471--62779579	Novel	-	-	-	-
0610007C21Rik	chr5	3	256	31356429--31356687	Novel	-	-	-	-
Fam193a	chr5	3	3067	34782880--34785949	Novel	-	-	-	-
Fosl2	chr5	3	2	32459066--32459081	Novel	-	-	-	-
Hip1	chr5	3	28610	135936340--135964951	Novel	-	-	-	-
Hnrnpd	chr5	3	103	100392899--100393003	Novel	-	-	-	-
Mapkapk5	chr5	3	1323	121975775--121977100	Novel	-	-	-	-
Mdh2	chr5	3	3	136266071--136266112	Novel	-	-	-	-
Mmp17	chr5	3	3397	130108126--130111527	Novel	-	-	-	-
Pmpcb	chr5	3	3021	21248774--21251797	Novel	-	-	-	-
Ptpn12	chr5	3	238	20498809--20499050	Novel	-	-	-	-
Rab35	chr5	3	2317	116087772--116090092	Novel	-	-	-	-
2011-09-11	chr5	3	2	93603796--93603806	Novel	-	-	-	-
2011-09-11	chr5	3	6093	93584080--93590177	Novel	-	-	-	-
Serpine1	chr5	3	2	137537584--137537614	Novel	-	-	-	-
Sumf2	chr5	3	2717	130335796--130338515	Novel	-	-	-	-
Tmed5	chr5	3	5258	108553777--108559036	Novel	-	-	-	-
Tmem129	chr5	3	1474	33998445--33999922	Novel	-	-	-	-
Tmem165	chr5	3	796	76628594--76629391	Novel	-	-	-	-
Ugdh	chr5	3	2273	65811600--65813874	Novel	-	-	-	-
Wdr1	chr5	3	102	38920907--38921012	Novel	-	-	-	-
Zdhhc4	chr5	3	106	144081968--144082080	Novel	-	-	-	-
Zkscan1	chr5	3	2	138548415--138548428	Novel	-	-	-	-
6720456B07Rik	chr6	3	10865	113554889--113565755	Novel	-	-	-	-
Arntl2	chr6	3	2870	146773748--146776620	Novel	-	-	-	-
Bms1	chr6	3	148	118342671--118342822	Novel	-	-	-	-
Cd9	chr6	3	738	125432718--125433459	Novel	-	-	-	-
Col1a2	chr6	3	2	4490894--4490913	Novel	-	-	-	-
Dusp11	chr6	3	1801	85903487--85905291	Novel	-	-	-	-
Osbpl3	chr6	3	6813	50295027--50301844	Novel	-	-	-	-
Smo	chr6	3	2	29710942--29711016	Novel	-	-	-	-
Smo	chr6	3	4	29710983--29711040	Novel	-	-	-	-
Sumf1	chr6	3	18321	108105028--108123349	Novel	-	-	-	-
Wbp11	chr6	3	1911	136774629--136776542	Novel	-	-	-	-
9930013L23Rik	chr7	3	1122	91145967--91147091	Novel	-	-	-	-
Ankrd27	chr7	3	4984	36405679--36410667	Novel	-	-	-	-
Ano1	chr7	3	495	151833981--151834480	Novel	-	-	-	-
Arhgap33	chr7	3	178	31311982--31312163	Novel	-	-	-	-
Arnt2	chr7	3	679	91493158--91493837	Novel	-	-	-	-
Bbc3	chr7	3	412	16897061--16897475	Novel	-	-	-	-
Bet1l	chr7	3	290	148041829--148042121	Novel	-	-	-	-
Ccdc114	chr7	3	361	53202326--53202694	Novel	-	-	-	-
Dmpk	chr7	3	381	19677382--19677768	Novel	-	-	-	-
Eed	chr7	3	2282	97110870--97113157	Novel	-	-	-	-
Eef2k	chr7	3	13554	127988301--128001858	Novel	-	-	-	-
Ehd2	chr7	3	3022	16549746--16552769	Novel	-	-	-	-
Eif3k	chr7	3	1141	29765558--29766703	Novel	-	-	-	-
Eif4g2	chr7	3	1184	118223836--118225022	Novel	-	-	-	-
Glrx3	chr7	3	6775	144629885--144636663	Novel	-	-	-	-
Idh2	chr7	3	6	87243218--87243240	Novel	-	-	-	-
Itpripl2	chr7	3	4	125630003--125630008	Novel	-	-	-	-
Kdelr1	chr7	3	497	53128630--53129129	Novel	-	-	-	-
Leng8	chr7	3	221	4094638--4094860	Novel	-	-	-	-
Mboat7	chr7	3	9673	3630450--3640127	Novel	-	-	-	-
Nav2	chr7	3	8368	56803908--56812282	Novel	-	-	-	-
Ndufa3	chr7	3	22	3569306--3569331	Novel	-	-	-	-
Pddc1	chr7	3	912	148596781--148597697	Novel	-	-	-	-
Pgap2	chr7	3	81	109371808--109371893	Novel	-	-	-	-
Picalm	chr7	3	11219	97297738--97308957	Novel	-	-	-	-
Ppp4c	chr7	3	770	133930860--133931632	Novel	-	-	-	-
Rps11	chr7	3	280	52377918--52378201	Novel	-	-	-	-
St5	chr7	3	6265	116713624--116719891	Novel	-	-	-	-
Strn4	chr7	3	207	17416485--17416694	Novel	-	-	-	-
Tbc1d17	chr7	3	546	52100697--52101248	Novel	-	-	-	-
Tfpt	chr7	3	7695	3572732--3580432	Novel	-	-	-	-
Trappc6a	chr7	3	664	20099884--20100552	Novel	-	-	-	-
Trim30d	chr7	3	101	111650223--111650324	Novel	-	-	-	-
Trim30d	chr7	3	35	111650324--111650359	Novel	-	-	-	-
Tsku	chr7	3	7168	105501637--105508810	Novel	-	-	-	-
Uevld	chr7	3	3510	54195645--54199160	Novel	-	-	-	-
Unc45a	chr7	3	1193	87476668--87477865	Novel	-	-	-	-
Zfp260	chr7	3	3025	30889297--30892324	Novel	-	-	-	-
2400003C14Rik	chr8	3	6213	112196540--112202755	Novel	-	-	-	-
2610005L07Rik	chr8	3	3862	19991124--19994988	Novel	-	-	-	-
6820431F20Rik	chr8	3	20	19865847--19865870	Novel	-	-	-	-
Brf2	chr8	3	705	28237991--28238697	Novel	-	-	-	-
Cars2	chr8	3	3119	11514699--11517820	Novel	-	-	-	-
Crlf1	chr8	3	1940	73025176--73027117	Novel	-	-	-	-
Cul4a	chr8	3	9185	13106282--13115470	Novel	-	-	-	-
Dlc1	chr8	3	13036	37662494--37675533	Novel	-	-	-	-
Efha2	chr8	3	9234	41442280--41451515	Novel	-	-	-	-
Galnt2	chr8	3	4733	126862466--126867202	Novel	-	-	-	-
Haus8	chr8	3	746	73779610--73780358	Novel	-	-	-	-
Hsbp1	chr8	3	613	121868902--121869517	Novel	-	-	-	-
Jak3	chr8	3	918	74206310--74207231	Novel	-	-	-	-
Katnb1	chr8	3	441	97611317--97611760	Novel	-	-	-	-
Lphn1	chr8	3	572	86461673--86462248	Novel	-	-	-	-
Mthfsd	chr8	3	266	123625435--123625703	Novel	-	-	-	-
Nrg1	chr8	3	370	32929150--32929526	Novel	-	-	-	-
Odz3	chr8	3	4201	49746686--49750888	Novel	-	-	-	-
Slc12a4	chr8	3	97	108468307--108468406	Novel	-	-	-	-
Slc9a5	chr8	3	506	107887328--107887840	Novel	-	-	-	-
Tfdp1	chr8	3	2711	13362375--13365090	Novel	-	-	-	-
Tom1	chr8	3	18095	77557725--77575821	Novel	-	-	-	-
Upf1	chr8	3	128	72856376--72856507	Novel	-	-	-	-
Zdhhc7	chr8	3	2	122605947--122605984	Novel	-	-	-	-
Amotl2	chr9	3	1972	102620437--102622413	Novel	-	-	-	-
Amotl2	chr9	3	2	102634836--102634889	Novel	-	-	-	-
C2cd2l	chr9	3	140	44122097--44122237	Novel	-	-	-	-
Cmtm7	chr9	3	10457	114680327--114690786	Novel	-	-	-	-
Cnn1	chr9	3	975	21911217--21912194	Novel	-	-	-	-
Eef1a1	chr9	3	2	78327133--78327162	Novel	-	-	-	-
Ets1	chr9	3	2	32564076--32564098	Novel	-	-	-	-
Glce	chr9	3	1437	61916384--61917823	Novel	-	-	-	-
Hspa8	chr9	3	2	40610060--40610106	Novel	-	-	-	-
Ilf3	chr9	3	3541	21193196--21196738	Novel	-	-	-	-
Mpi	chr9	3	998	57395335--57396336	Novel	-	-	-	-
Mrpl3	chr9	3	983	104977567--104978552	Novel	-	-	-	-
Mto1	chr9	3	2774	78305850--78308628	Novel	-	-	-	-
Plscr1	chr9	3	104	92161447--92161553	Novel	-	-	-	-
Pml	chr9	3	153	58067476--58067629	Novel	-	-	-	-
Ppib	chr9	3	2588	65908205--65910795	Novel	-	-	-	-
Qrich1	chr9	3	1514	108419582--108421097	Novel	-	-	-	-
Raver1	chr9	3	536	20884612--20885153	Novel	-	-	-	-
Rbm5	chr9	3	925	107671956--107672884	Novel	-	-	-	-
Rpsa	chr9	3	2	120037630--120037679	Novel	-	-	-	-
Sema3f	chr9	3	508	107587147--107587658	Novel	-	-	-	-
Slc25a38	chr9	3	301	120029072--120029374	Novel	-	-	-	-
Smad3	chr9	3	913	63514029--63514942	Novel	-	-	-	-
Thy1	chr9	3	498	43854921--43855421	Novel	-	-	-	-
Tpbg	chr9	3	2	85739093--85739108	Novel	-	-	-	-
Usp2	chr9	3	3783	43875312--43879097	Novel	-	-	-	-
Arhgef9	chrX	3	652	92249629--92250283	Novel	-	-	-	-
Armcx3	chrX	3	378	131291424--131291802	Novel	-	-	-	-
Bgn	chrX	3	14	70740808--70740858	Novel	-	-	-	-
Cask	chrX	3	5516	13126487--13132005	Novel	-	-	-	-
Emd	chrX	3	1130	71501212--71502346	Novel	-	-	-	-
Gla	chrX	3	1507	131126665--131128174	Novel	-	-	-	-
Klhl13	chrX	3	20849	22871405--22892256	Novel	-	-	-	-
Nono	chrX	3	2	98643256--98643305	Novel	-	-	-	-
Rpl39	chrX	3	666	34624083--34624749	Novel	-	-	-	-
Snx12	chrX	3	6695	98410917--98417614	Novel	-	-	-	-
Srpx2	chrX	3	10412	130449931--130460345	Novel	-	-	-	-
Adss	chr1	2	417	179700151--179700572	Novel	-	-	-	-
Aldh9a1	chr1	2	4676	169286858--169291535	Novel	-	-	-	-
Angel2	chr1	2	3962	192752781--192756745	Novel	-	-	-	-
Ankzf1	chr1	2	1695	75192521--75194220	Novel	-	-	-	-
Ankzf1	chr1	2	678	75194928--75195609	Novel	-	-	-	-
Arl8a	chr1	2	1624	137049126--137050754	Novel	-	-	-	-
Arpc2	chr1	2	6583	74294816--74301402	Novel	-	-	-	-
Atg16l1	chr1	2	248	89682567--89682816	Novel	-	-	-	-
Bat2l2	chr1	2	3462	164622947--164626410	Novel	-	-	-	-
Bat2l2	chr1	2	8116	164614387--164622505	Novel	-	-	-	-
Bcs1l	chr1	2	571	74636671--74637245	Novel	-	-	-	-
Bpnt1	chr1	2	2300	187173757--187176061	Novel	-	-	-	-
Camsap1l1	chr1	2	1637	138171476--138173117	Novel	-	-	-	-
Casp8	chr1	2	2	58880796--58880800	Novel	-	-	-	-
Ccnyl1	chr1	2	2239	64762464--64764706	Novel	-	-	-	-
Cdk18	chr1	2	177	134018710--134018889	Novel	-	-	-	-
Col5a2	chr1	2	2	45432950--45432954	Novel	-	-	-	-
Col5a2	chr1	2	95	45447037--45447135	Novel	-	-	-	-
Cr1l	chr1	2	2	196943776--196943780	Novel	-	-	-	-
Csrp1	chr1	2	831	137641004--137641835	Novel	-	-	-	-
Cyb5r1	chr1	2	528	136303619--136304152	Novel	-	-	-	-
Cyp20a1	chr1	2	7419	60436327--60443750	Novel	-	-	-	-
Dis3l2	chr1	2	2	88805529--88805531	Novel	-	-	-	-
Eef1b2	chr1	2	2	63223781--63223799	Novel	-	-	-	-
Eef1b2	chr1	2	351	63225470--63225822	Novel	-	-	-	-
Eif4e2	chr1	2	5297	89110857--89116155	Novel	-	-	-	-
Epha4	chr1	2	4	77365606--77365683	Novel	-	-	-	-
Eprs	chr1	2	4594	187198057--187202653	Novel	-	-	-	-
Exo1	chr1	2	3038	177826483--177829522	Novel	-	-	-	-
Fam135a	chr1	2	2722	24053246--24055970	Novel	-	-	-	-
Fam168b	chr1	2	101	34876609--34876713	Novel	-	-	-	-
Fastkd2	chr1	2	10251	63782163--63792417	Novel	-	-	-	-
Fhl2	chr1	2	3240	43185275--43188515	Novel	-	-	-	-
Fhl2	chr1	2	5187	43188664--43193853	Novel	-	-	-	-
Fn1	chr1	2	1030	71649203--71650236	Novel	-	-	-	-
Fn1	chr1	2	114	71632448--71632566	Novel	-	-	-	-
Fn1	chr1	2	24	71632461--71632490	Novel	-	-	-	-
Fn1	chr1	2	2	71632349--71632362	Novel	-	-	-	-
Fn1	chr1	2	2	71632776--71632797	Novel	-	-	-	-
Fn1	chr1	2	2	71645857--71645909	Novel	-	-	-	-
Fn1	chr1	2	2	71650268--71650293	Novel	-	-	-	-
Fn1	chr1	2	2	71651595--71651616	Novel	-	-	-	-
Fn1	chr1	2	2	71652553--71652575	Novel	-	-	-	-
Fn1	chr1	2	2	71659071--71659085	Novel	-	-	-	-
Fn1	chr1	2	683	71687042--71687726	Novel	-	-	-	-
Fn1	chr1	2	7	71632679--71632733	Novel	-	-	-	-
Fn1	chr1	2	828	71645035--71645865	Novel	-	-	-	-
Gls	chr1	2	4248	52272536--52276786	Novel	-	-	-	-
Hdac4	chr1	2	2110	93878844--93880957	Novel	-	-	-	-
Hdlbp	chr1	2	3310	95338827--95342138	Novel	-	-	-	-
Hdlbp	chr1	2	71	95305713--95305787	Novel	-	-	-	-
Hecw2	chr1	2	3108	53993977--53997085	Novel	-	-	-	-
Hhat	chr1	2	22031	194575142--194597176	Novel	-	-	-	-
Hhat	chr1	2	2	194337296--194337311	Novel	-	-	-	-
Hmcn1	chr1	2	6632	152420725--152427358	Novel	-	-	-	-
Hnrnpu	chr1	2	2	180259184--180259206	Novel	-	-	-	-
Iars2	chr1	2	964	187120387--187121354	Novel	-	-	-	-
Igfbp2	chr1	2	143	72898618--72898766	Novel	-	-	-	-
Igfbp2	chr1	2	16459	72879199--72895659	Novel	-	-	-	-
Igfbp2	chr1	2	24125	72871535--72895663	Novel	-	-	-	-
Ikbke	chr1	2	3121	133162525--133165649	Novel	-	-	-	-
Ilkap	chr1	2	2592	93278548--93281141	Novel	-	-	-	-
Insig2	chr1	2	12633	123203540--123216175	Novel	-	-	-	-
Itm2c	chr1	2	1018	87801977--87802996	Novel	-	-	-	-
Kcnk2	chr1	2	4859	191033984--191038848	Novel	-	-	-	-
Kctd3	chr1	2	1603	190805272--190806878	Novel	-	-	-	-
Kctd3	chr1	2	2361	190821770--190824133	Novel	-	-	-	-
Kctd3	chr1	2	88	190798076--190798166	Novel	-	-	-	-
Kif21b	chr1	2	339	138048990--138049331	Novel	-	-	-	-
Lamc1	chr1	2	4210	155089884--155094096	Novel	-	-	-	-
Mcm6	chr1	2	842	130231462--130232307	Novel	-	-	-	-
Mnda	chr1	2	1686	175833916--175835605	Novel	-	-	-	-
Mrpl30	chr1	2	3672	37950858--37954534	Novel	-	-	-	-
Mrps14	chr1	2	1498	162125575--162127077	Novel	-	-	-	-
Mtap2	chr1	2	4727	66448093--66452823	Novel	-	-	-	-
Ncl	chr1	2	2	88253950--88253958	Novel	-	-	-	-
Ncl	chr1	2	99	88253033--88253133	Novel	-	-	-	-
Ncstn	chr1	2	1212	174003190--174004406	Novel	-	-	-	-
Ndufs1	chr1	2	897	63222262--63223161	Novel	-	-	-	-
Nek2	chr1	2	1640	193653393--193655036	Novel	-	-	-	-
Nif3l1	chr1	2	270	58507390--58507664	Novel	-	-	-	-
Pam	chr1	2	91	99845691--99845784	Novel	-	-	-	-
Pam	chr1	2	9466	99718564--99728033	Novel	-	-	-	-
Pask	chr1	2	1913	95207459--95209374	Novel	-	-	-	-
Pea15a	chr1	2	2132	174134594--174136728	Novel	-	-	-	-
Pign	chr1	2	5911	107488338--107494251	Novel	-	-	-	-
Pkp1	chr1	2	1952	137770222--137772176	Novel	-	-	-	-
Ppil3	chr1	2	799	58501482--58502282	Novel	-	-	-	-
Ppp1r12b	chr1	2	4107	136762536--136766647	Novel	-	-	-	-
Ppp1r15b	chr1	2	12	135036021--135036046	Novel	-	-	-	-
Psmd1	chr1	2	671	88022359--88023032	Novel	-	-	-	-
Ptma	chr1	2	2	88426585--88426624	Novel	-	-	-	-
Ptma	chr1	2	2	88427003--88427013	Novel	-	-	-	-
Qsox1	chr1	2	6710	157650927--157657639	Novel	-	-	-	-
Rb1cc1	chr1	2	1136	6260517--6261654	Novel	-	-	-	-
Rev1	chr1	2	19784	38165312--38185097	Novel	-	-	-	-
Rnf25	chr1	2	159	74642278--74642443	Novel	-	-	-	-
Rnpepl1	chr1	2	240	94813833--94814078	Novel	-	-	-	-
Rnpepl1	chr1	2	716	94814701--94815420	Novel	-	-	-	-
Scyl3	chr1	2	775	165870113--165870889	Novel	-	-	-	-
Sdpr	chr1	2	2	51359653--51359697	Novel	-	-	-	-
Serpine2	chr1	2	2	79807251--79807255	Novel	-	-	-	-
Sh3bp4	chr1	2	36295	90967535--91003833	Novel	-	-	-	-
Slc19a2	chr1	2	2	166194102--166194115	Novel	-	-	-	-
Stk16	chr1	2	569	75209580--75210150	Novel	-	-	-	-
Stk25	chr1	2	1900	95523710--95525612	Novel	-	-	-	-
Sulf1	chr1	2	2306	12838534--12840841	Novel	-	-	-	-
Tagln2	chr1	2	2	174437112--174437134	Novel	-	-	-	-
Tagln2	chr1	2	36	174436999--174437053	Novel	-	-	-	-
Tagln2	chr1	2	38	174437006--174437055	Novel	-	-	-	-
Tagln2	chr1	2	6	174437018--174437059	Novel	-	-	-	-
Terf1	chr1	2	571	15809162--15809735	Novel	-	-	-	-
Tgfb2	chr1	2	2	188447338--188447347	Novel	-	-	-	-
Timm17a	chr1	2	3712	137206447--137210159	Novel	-	-	-	-
Tmem63a	chr1	2	219	182890644--182890865	Novel	-	-	-	-
Tnfsf18	chr1	2	2	163434520--163434534	Novel	-	-	-	-
Tns1	chr1	2	8960	74000524--74009485	Novel	-	-	-	-
Trip12	chr1	2	154	84748288--84748443	Novel	-	-	-	-
Tsn	chr1	2	770	120206442--120207215	Novel	-	-	-	-
Ube2w	chr1	2	2681	16572083--16574764	Novel	-	-	-	-
Ube2w	chr1	2	546	16574810--16575358	Novel	-	-	-	-
Unc50	chr1	2	1014	37487125--37488141	Novel	-	-	-	-
Usp40	chr1	2	294	89846212--89846508	Novel	-	-	-	-
Usp40	chr1	2	8209	89864173--89872382	Novel	-	-	-	-
Uxs1	chr1	2	5336	43807205--43812544	Novel	-	-	-	-
Wdr26	chr1	2	1522	183116214--183117740	Novel	-	-	-	-
Zfp451	chr1	2	4859	33822754--33827613	Novel	-	-	-	-
1700021F05Rik	chr10	2	3943	43246460--43250404	Novel	-	-	-	-
3110003A17Rik	chr10	2	3	17731260--17731267	Novel	-	-	-	-
Actr6	chr10	2	683	89188698--89189382	Novel	-	-	-	-
Apba3	chr10	2	192	80735135--80735329	Novel	-	-	-	-
Appl2	chr10	2	844	83091578--83092423	Novel	-	-	-	-
Atg5	chr10	2	3	44083108--44083111	Novel	-	-	-	-
Atp2b1	chr10	2	2	98465886--98465890	Novel	-	-	-	-
Atp5b	chr10	2	442	127520508--127520951	Novel	-	-	-	-
Atp5d	chr10	2	1318	79605348--79606671	Novel	-	-	-	-
BC030307	chr10	2	896	86192677--86193576	Novel	-	-	-	-
Bcr	chr10	2	7702	74623149--74630852	Novel	-	-	-	-
Ccdc138	chr10	2	5437	57970388--57975826	Novel	-	-	-	-
Cct2	chr10	2	990	116493239--116494234	Novel	-	-	-	-
Cdk1	chr10	2	605	68812905--68813513	Novel	-	-	-	-
Cdk1	chr10	2	856	68812905--68813764	Novel	-	-	-	-
Cnot2	chr10	2	11589	115974499--115986091	Novel	-	-	-	-
Ctgf	chr10	2	2	24315834--24315838	Novel	-	-	-	-
Ctgf	chr10	2	2	24317569--24317599	Novel	-	-	-	-
Ctgf	chr10	2	2	24318117--24318147	Novel	-	-	-	-
Dapk3	chr10	2	1112	80653390--80654503	Novel	-	-	-	-
Ddx50	chr10	2	3	62090322--62090328	Novel	-	-	-	-
Dos	chr10	2	2	79593542--79593545	Novel	-	-	-	-
Dos	chr10	2	349	79599682--79600033	Novel	-	-	-	-
Eef2	chr10	2	2	80643802--80643805	Novel	-	-	-	-
Eef2	chr10	2	3	80640495--80640499	Novel	-	-	-	-
Fam108a	chr10	2	569	80047780--80048354	Novel	-	-	-	-
Fam108a	chr10	2	75	80046808--80046883	Novel	-	-	-	-
Fbxo7	chr10	2	2423	85484886--85487312	Novel	-	-	-	-
Frs2	chr10	2	2968	116522177--116525147	Novel	-	-	-	-
Fyn	chr10	2	12773	39174940--39187716	Novel	-	-	-	-
Gm16517	chr10	2	5402	79132741--79138145	Novel	-	-	-	-
Gns	chr10	2	5473	120802726--120808199	Novel	-	-	-	-
Hcfc2	chr10	2	11376	82174984--82186363	Novel	-	-	-	-
Hcfc2	chr10	2	914	82173660--82174580	Novel	-	-	-	-
Herc4	chr10	2	18577	62708194--62726773	Novel	-	-	-	-
Hsp90b1	chr10	2	2	86153798--86153833	Novel	-	-	-	-
Hsp90b1	chr10	2	2	86158638--86158641	Novel	-	-	-	-
Hsp90b1	chr10	2	795	86158668--86159465	Novel	-	-	-	-
Ikbip	chr10	2	1412	90563085--90564499	Novel	-	-	-	-
Ikbip	chr10	2	2596	90555999--90558598	Novel	-	-	-	-
Ilvbl	chr10	2	110	78039788--78039900	Novel	-	-	-	-
Lims1	chr10	2	2	57886036--57886088	Novel	-	-	-	-
Lims1	chr10	2	6388	57861926--57868317	Novel	-	-	-	-
Lrp11	chr10	2	5325	7318644--7323971	Novel	-	-	-	-
Lsm7	chr10	2	231	80317452--80317685	Novel	-	-	-	-
Mars	chr10	2	2299	126737566--126739869	Novel	-	-	-	-
Midn	chr10	2	1347	79613058--79614405	Novel	-	-	-	-
Midn	chr10	2	53	79620375--79620432	Novel	-	-	-	-
Myl6	chr10	2	536	127929458--127929996	Novel	-	-	-	-
Myl6	chr10	2	789	127929801--127930592	Novel	-	-	-	-
Nab2	chr10	2	6	127098410--127098456	Novel	-	-	-	-
Nrbf2	chr10	2	8280	66738401--66746683	Novel	-	-	-	-
Nuak1	chr10	2	2	83835800--83835802	Novel	-	-	-	-
Nuak1	chr10	2	8060	83843611--83851671	Novel	-	-	-	-
Nup107	chr10	2	412	117227110--117227522	Novel	-	-	-	-
Nup37	chr10	2	2797	87634828--87637627	Novel	-	-	-	-
ORF61	chr10	2	75	79441064--79441140	Novel	-	-	-	-
Obfc2b	chr10	2	158	127846404--127846562	Novel	-	-	-	-
Pan2	chr10	2	138	127751094--127751235	Novel	-	-	-	-
Pan2	chr10	2	579	127755421--127756003	Novel	-	-	-	-
Pan2	chr10	2	911	127755087--127756003	Novel	-	-	-	-
Pcbp3	chr10	2	3905	76263658--76267566	Novel	-	-	-	-
Pcbp3	chr10	2	4479	76226128--76230608	Novel	-	-	-	-
Pcmt1	chr10	2	1049	7358791--7359842	Novel	-	-	-	-
Pdss2	chr10	2	23	43176272--43176297	Novel	-	-	-	-
Pdss2	chr10	2	2	43176274--43176319	Novel	-	-	-	-
Phlda1	chr10	2	2	110945267--110945301	Novel	-	-	-	-
Phlda1	chr10	2	3	110944038--110944050	Novel	-	-	-	-
R3hdm2	chr10	2	2534	126896627--126899165	Novel	-	-	-	-
Rab3ip	chr10	2	10783	116376530--116387317	Novel	-	-	-	-
Rbms2	chr10	2	3049	127580608--127583659	Novel	-	-	-	-
Rdh5	chr10	2	192	128350998--128351190	Novel	-	-	-	-
Rexo1	chr10	2	562	80006465--80007027	Novel	-	-	-	-
Rnf126	chr10	2	118	79224056--79224177	Novel	-	-	-	-
Rpl41	chr10	2	252	127985751--127986004	Novel	-	-	-	-
Rrp1	chr10	2	1796	77873767--77875568	Novel	-	-	-	-
Sbno2	chr10	2	1590	79543768--79545362	Novel	-	-	-	-
Sbno2	chr10	2	7434	79535262--79542699	Novel	-	-	-	-
Sgta	chr10	2	1017	80507917--80508935	Novel	-	-	-	-
Sgta	chr10	2	7654	80514996--80522652	Novel	-	-	-	-
Slc1a6	chr10	2	1925	78254108--78256034	Novel	-	-	-	-
Snrpd3	chr10	2	3030	74994972--74998005	Novel	-	-	-	-
Stxbp5	chr10	2	5220	9498765--9503988	Novel	-	-	-	-
Sumo3	chr10	2	2073	77076795--77078870	Novel	-	-	-	-
Tab2	chr10	2	22592	7653005--7675599	Novel	-	-	-	-
Tbpl1	chr10	2	113	22425385--22425498	Novel	-	-	-	-
Tcf3	chr10	2	564	79878031--79878598	Novel	-	-	-	-
Tmpo	chr10	2	2	90614193--90614214	Novel	-	-	-	-
Traf3ip2	chr10	2	5044	39360317--39365363	Novel	-	-	-	-
Txnrd1	chr10	2	364	82347306--82347670	Novel	-	-	-	-
Unc5b	chr10	2	24	60225861--60225909	Novel	-	-	-	-
Vta1	chr10	2	12086	14375650--14387739	Novel	-	-	-	-
Vta1	chr10	2	2702	14404717--14407419	Novel	-	-	-	-
Zwint	chr10	2	1260	72117725--72118985	Novel	-	-	-	-
1110002N22Rik	chr11	2	1506	79954072--79955580	Novel	-	-	-	-
1110036O03Rik	chr11	2	594	100272510--100273106	Novel	-	-	-	-
1500010J02Rik	chr11	2	282	68848724--68849007	Novel	-	-	-	-
1700113I22Rik	chr11	2	213	101282965--101283180	Novel	-	-	-	-
1700113I22Rik	chr11	2	2374	101280499--101282876	Novel	-	-	-	-
2210015D19Rik	chr11	2	3580	5680312--5683897	Novel	-	-	-	-
2410006H16Rik	chr11	2	177	62417966--62418145	Novel	-	-	-	-
2610507B11Rik	chr11	2	4823	78093415--78098241	Novel	-	-	-	-
5730455P16Rik	chr11	2	1335	80187672--80189010	Novel	-	-	-	-
9530068E07Rik	chr11	2	6487	52210104--52216592	Novel	-	-	-	-
Aatf	chr11	2	12135	84268827--84280964	Novel	-	-	-	-
Acbd4	chr11	2	1706	102964409--102966118	Novel	-	-	-	-
Acox1	chr11	2	2114	116036696--116038814	Novel	-	-	-	-
Actg1	chr11	2	2	120207273--120207283	Novel	-	-	-	-
Actg1	chr11	2	2	120207549--120207558	Novel	-	-	-	-
Actg1	chr11	2	2	120208357--120208399	Novel	-	-	-	-
Actg1	chr11	2	3	120207185--120207194	Novel	-	-	-	-
Actg1	chr11	2	3	120207778--120207783	Novel	-	-	-	-
Aebp1	chr11	2	404	5770842--5771247	Novel	-	-	-	-
Aebp1	chr11	2	591	5770654--5771247	Novel	-	-	-	-
Aebp1	chr11	2	72	5767001--5767075	Novel	-	-	-	-
Aftph	chr11	2	3426	20608740--20612167	Novel	-	-	-	-
Ankfy1	chr11	2	993	72570970--72571965	Novel	-	-	-	-
Arf1	chr11	2	13770	59027023--59040798	Novel	-	-	-	-
Arhgap23	chr11	2	122	97324821--97324947	Novel	-	-	-	-
Armc7	chr11	2	542	115339016--115339568	Novel	-	-	-	-
BC030867	chr11	2	334	102115933--102116268	Novel	-	-	-	-
Bahcc1	chr11	2	566	120140820--120141386	Novel	-	-	-	-
Becn1	chr11	2	819	101155528--101156350	Novel	-	-	-	-
Bptf	chr11	2	6835	106897151--106903989	Novel	-	-	-	-
C1qbp	chr11	2	2043	70793628--70795671	Novel	-	-	-	-
Cacnb1	chr11	2	1489	97871690--97873180	Novel	-	-	-	-
Cbr2	chr11	2	423	120591634--120592062	Novel	-	-	-	-
Cbx1	chr11	2	2454	96659628--96662084	Novel	-	-	-	-
Ccdc57	chr11	2	7680	120714033--120721717	Novel	-	-	-	-
Ccng1	chr11	2	744	40564861--40565607	Novel	-	-	-	-
Cdc42se2	chr11	2	2	54531845--54531849	Novel	-	-	-	-
Cdr2l	chr11	2	4	115250457--115250481	Novel	-	-	-	-
Cdr2l	chr11	2	519	115254136--115254656	Novel	-	-	-	-
Clint1	chr11	2	3	45719847--45719851	Novel	-	-	-	-
Col1a1	chr11	2	2	94809242--94809247	Novel	-	-	-	-
Col1a1	chr11	2	2	94811691--94811701	Novel	-	-	-	-
Col1a1	chr11	2	2	94813030--94813068	Novel	-	-	-	-
Col1a1	chr11	2	338	94809681--94810024	Novel	-	-	-	-
Col1a1	chr11	2	676	94806910--94807589	Novel	-	-	-	-
Dcaf7	chr11	2	90	105918734--105918826	Novel	-	-	-	-
Ddx42	chr11	2	1850	106094223--106096074	Novel	-	-	-	-
Ddx56	chr11	2	500	6166919--6167421	Novel	-	-	-	-
Ddx5	chr11	2	1212	106644060--106645273	Novel	-	-	-	-
Eif4enif1	chr11	2	10793	3130104--3140897	Novel	-	-	-	-
Eif4enif1	chr11	2	9299	3130104--3139404	Novel	-	-	-	-
Eif4enif1	chr11	2	947	3134646--3135596	Novel	-	-	-	-
Ewsr1	chr11	2	1695	4991988--4993685	Novel	-	-	-	-
Fam161a	chr11	2	360	22921129--22921494	Novel	-	-	-	-
Fam20a	chr11	2	1043	109534877--109535921	Novel	-	-	-	-
Fasn	chr11	2	387	120671362--120671754	Novel	-	-	-	-
Fkbp10	chr11	2	324	100282652--100282978	Novel	-	-	-	-
Foxk2	chr11	2	3921	121152202--121156127	Novel	-	-	-	-
Foxk2	chr11	2	5332	121152202--121157541	Novel	-	-	-	-
G3bp1	chr11	2	1379	55299240--55300622	Novel	-	-	-	-
Gga3	chr11	2	920	115447798--115448719	Novel	-	-	-	-
Ggnbp2	chr11	2	4059	84667882--84671942	Novel	-	-	-	-
Gm16515	chr11	2	754	60719628--60720382	Novel	-	-	-	-
Gosr2	chr11	2	8035	103550632--103558669	Novel	-	-	-	-
Hdac5	chr11	2	4379	102075352--102079732	Novel	-	-	-	-
Hoxb9	chr11	2	2	96137201--96137213	Novel	-	-	-	-
Hspa4	chr11	2	2	53074524--53074527	Novel	-	-	-	-
Jmjd6	chr11	2	491	116699811--116700305	Novel	-	-	-	-
Jup	chr11	2	9497	100247702--100257201	Novel	-	-	-	-
Kif18b	chr11	2	433	102773783--102774217	Novel	-	-	-	-
Kpnb1	chr11	2	126	97026140--97026268	Novel	-	-	-	-
Kpnb1	chr11	2	2589	97034473--97037064	Novel	-	-	-	-
Larp1	chr11	2	1553	57861645--57863201	Novel	-	-	-	-
Lrrc45	chr11	2	180	120579632--120579816	Novel	-	-	-	-
Luc7l3	chr11	2	973	94154592--94155567	Novel	-	-	-	-
Mafg	chr11	2	104	120491195--120491302	Novel	-	-	-	-
Mapk7	chr11	2	1219	61305188--61306407	Novel	-	-	-	-
Mbtd1	chr11	2	6372	93773772--93780145	Novel	-	-	-	-
Mgat1	chr11	2	4018	49061032--49065053	Novel	-	-	-	-
Morc2a	chr11	2	1041	3588300--3589344	Novel	-	-	-	-
Mprip	chr11	2	204	59541204--59541410	Novel	-	-	-	-
Mrc2	chr11	2	153	105208785--105208940	Novel	-	-	-	-
Mrpl12	chr11	2	481	120346079--120346563	Novel	-	-	-	-
Mrpl38	chr11	2	78	115996426--115996505	Novel	-	-	-	-
Mtif2	chr11	2	3071	29430152--29433225	Novel	-	-	-	-
Myo19	chr11	2	147	84710712--84710859	Novel	-	-	-	-
Myo1c	chr11	2	100	75485552--75485653	Novel	-	-	-	-
Myo1c	chr11	2	158	75474240--75474401	Novel	-	-	-	-
Naglu	chr11	2	1804	100933353--100935161	Novel	-	-	-	-
Nek8	chr11	2	375	77980276--77980651	Novel	-	-	-	-
Neurl4	chr11	2	99	69720386--69720485	Novel	-	-	-	-
Nfe2l1	chr11	2	2	96683567--96683572	Novel	-	-	-	-
Nmt1	chr11	2	1662	102919727--102921391	Novel	-	-	-	-
Nmt1	chr11	2	347	102918328--102918678	Novel	-	-	-	-
Nmt1	chr11	2	625	102912892--102913520	Novel	-	-	-	-
Npepps	chr11	2	5544	97119665--97125212	Novel	-	-	-	-
Nr1d1	chr11	2	448	98632657--98633106	Novel	-	-	-	-
Nudcd3	chr11	2	2	6006615--6006621	Novel	-	-	-	-
Patz1	chr11	2	1290	3206360--3207655	Novel	-	-	-	-
Pfn1	chr11	2	2	70465667--70465670	Novel	-	-	-	-
Plcd3	chr11	2	1713	102936314--102938029	Novel	-	-	-	-
Pld2	chr11	2	8084	70356594--70364683	Novel	-	-	-	-
Plscr3	chr11	2	1642	69661875--69663519	Novel	-	-	-	-
Pold2	chr11	2	310	5773757--5774070	Novel	-	-	-	-
Poldip2	chr11	2	674	78331710--78332386	Novel	-	-	-	-
Prpf8	chr11	2	2	75322093--75322107	Novel	-	-	-	-
Prpsap2	chr11	2	3020	61563345--61566368	Novel	-	-	-	-
Psme3	chr11	2	2	101184281--101184294	Novel	-	-	-	-
Ptrf	chr11	2	2	100819752--100819758	Novel	-	-	-	-
Rab34	chr11	2	498	78002012--78002512	Novel	-	-	-	-
Rab5c	chr11	2	19495	100579896--100599392	Novel	-	-	-	-
Rad51l3	chr11	2	329	82694773--82695103	Novel	-	-	-	-
Rai1	chr11	2	281	59953866--59954153	Novel	-	-	-	-
Rai1	chr11	2	3258	60007532--60010792	Novel	-	-	-	-
Rara	chr11	2	733	98833098--98833834	Novel	-	-	-	-
Rhbdf1	chr11	2	178	32110217--32110399	Novel	-	-	-	-
Rnf185	chr11	2	25530	3326681--3352213	Novel	-	-	-	-
Rnft1	chr11	2	843	86298719--86299563	Novel	-	-	-	-
Rpl38	chr11	2	2	114533123--114533146	Novel	-	-	-	-
Sap30bp	chr11	2	3040	115818771--115821814	Novel	-	-	-	-
Sap30bp	chr11	2	8490	115813322--115821814	Novel	-	-	-	-
Senp3	chr11	2	301	69488106--69488411	Novel	-	-	-	-
Slc16a13	chr11	2	1148	70032831--70033980	Novel	-	-	-	-
Slc35b1	chr11	2	589	95247218--95247807	Novel	-	-	-	-
Slc38a10	chr11	2	2978	119996190--119999170	Novel	-	-	-	-
Smarce1	chr11	2	718	99074627--99075348	Novel	-	-	-	-
Smg6	chr11	2	646	74802922--74803572	Novel	-	-	-	-
Smurf2	chr11	2	2245	106689988--106692236	Novel	-	-	-	-
Smurf2	chr11	2	5012	106692371--106697384	Novel	-	-	-	-
Smyd4	chr11	2	2257	75204726--75206987	Novel	-	-	-	-
Snf8	chr11	2	3431	95903041--95906474	Novel	-	-	-	-
Snx11	chr11	2	695	96631257--96631954	Novel	-	-	-	-
Spag5	chr11	2	3944	78129541--78133487	Novel	-	-	-	-
Sparc	chr11	2	2	55208705--55208739	Novel	-	-	-	-
Sparc	chr11	2	2	55208992--55209016	Novel	-	-	-	-
Sphk1	chr11	2	530	116395630--116396162	Novel	-	-	-	-
Sqstm1	chr11	2	2	50014394--50014412	Novel	-	-	-	-
Stat5b	chr11	2	2	100642364--100642379	Novel	-	-	-	-
Strada	chr11	2	13319	106035094--106048415	Novel	-	-	-	-
Supt4h1	chr11	2	496	87551172--87551668	Novel	-	-	-	-
Supt6h	chr11	2	1099	78034750--78035851	Novel	-	-	-	-
Taf15	chr11	2	8116	83302545--83310664	Novel	-	-	-	-
Taf15	chr11	2	8848	83302545--83311397	Novel	-	-	-	-
Timp2	chr11	2	34755	118181523--118216278	Novel	-	-	-	-
Tmem49	chr11	2	4442	86457166--86461611	Novel	-	-	-	-
Tnip1	chr11	2	16285	54753236--54769523	Novel	-	-	-	-
Tnip1	chr11	2	52	54724882--54724942	Novel	-	-	-	-
Tns3	chr11	2	2	8332848--8332892	Novel	-	-	-	-
Trim11	chr11	2	578	58800554--58801134	Novel	-	-	-	-
Trim25	chr11	2	514	88877131--88877647	Novel	-	-	-	-
Tubg1	chr11	2	2	100987709--100987711	Novel	-	-	-	-
Tubg2	chr11	2	1488	101018832--101020324	Novel	-	-	-	-
Ubb	chr11	2	393	62365949--62366347	Novel	-	-	-	-
Ube2g1	chr11	2	1480	72491388--72492870	Novel	-	-	-	-
Ube2o	chr11	2	300	116406132--116406436	Novel	-	-	-	-
Unc119	chr11	2	313	78161719--78162032	Novel	-	-	-	-
Usp22	chr11	2	2	60966647--60966666	Novel	-	-	-	-
Usp32	chr11	2	1794	84806092--84807888	Novel	-	-	-	-
Usp34	chr11	2	386	23326245--23326631	Novel	-	-	-	-
Vps25	chr11	2	762	101115490--101116252	Novel	-	-	-	-
Xpo1	chr11	2	2	23196600--23196616	Novel	-	-	-	-
Ywhae	chr11	2	1137	75569183--75570320	Novel	-	-	-	-
Zfp867	chr11	2	6012	59279830--59285843	Novel	-	-	-	-
Zmat5	chr11	2	6095	4622490--4628587	Novel	-	-	-	-
Zmiz2	chr11	2	1088	6301256--6302346	Novel	-	-	-	-
0610007P14Rik	chr12	2	2973	87157384--87160357	Novel	-	-	-	-
1110018G07Rik	chr12	2	19316	86292330--86311648	Novel	-	-	-	-
1810048J11Rik	chr12	2	919	73655504--73656425	Novel	-	-	-	-
2610021K21Rik	chr12	2	3908	101117063--101120973	Novel	-	-	-	-
Actn1	chr12	2	2	81284446--81284450	Novel	-	-	-	-
Actn1	chr12	2	3	81269229--81269236	Novel	-	-	-	-
Actn1	chr12	2	415	81272299--81272716	Novel	-	-	-	-
Adam17	chr12	2	2638	21348843--21351483	Novel	-	-	-	-
Adi1	chr12	2	2409	29360235--29362646	Novel	-	-	-	-
Ap4s1	chr12	2	6950	52831949--52838902	Novel	-	-	-	-
Atp6v1d	chr12	2	1222	79949485--79950710	Novel	-	-	-	-
Atxn3	chr12	2	4709	103175617--103180328	Novel	-	-	-	-
Calm1	chr12	2	2	101444705--101444713	Novel	-	-	-	-
Calm1	chr12	2	2	101445355--101445359	Novel	-	-	-	-
Dnajb9	chr12	2	2	45307438--45307490	Novel	-	-	-	-
Dus4l	chr12	2	1015	32326613--32327630	Novel	-	-	-	-
Dync1h1	chr12	2	179	111897472--111897653	Novel	-	-	-	-
Dync1h1	chr12	2	2	111887816--111887819	Novel	-	-	-	-
Eif5	chr12	2	2	112780445--112780449	Novel	-	-	-	-
Fam179b	chr12	2	2027	66115438--66117468	Novel	-	-	-	-
Fam179b	chr12	2	2502	66117655--66120159	Novel	-	-	-	-
Fbln5	chr12	2	2	102988438--102988443	Novel	-	-	-	-
Fcf1	chr12	2	1039	86320415--86321456	Novel	-	-	-	-
Inf2	chr12	2	1270	113845268--113846540	Novel	-	-	-	-
Inf2	chr12	2	330	113845268--113845599	Novel	-	-	-	-
Inf2	chr12	2	791	113841431--113842224	Novel	-	-	-	-
Jdp2	chr12	2	4059	86945135--86949194	Novel	-	-	-	-
Klc1	chr12	2	2	113027618--113027622	Novel	-	-	-	-
Mta1	chr12	2	241	114365999--114366242	Novel	-	-	-	-
Mta1	chr12	2	2704	114371786--114374492	Novel	-	-	-	-
Mta1	chr12	2	72	114369677--114369750	Novel	-	-	-	-
Ncapg2	chr12	2	2339	117679112--117681454	Novel	-	-	-	-
Nol10	chr12	2	10	17436544--17436568	Novel	-	-	-	-
Pomt2	chr12	2	132	88451118--88451253	Novel	-	-	-	-
Ppil5	chr12	2	9517	70270047--70279567	Novel	-	-	-	-
Ralgapa1	chr12	2	938	56818125--56819063	Novel	-	-	-	-
Ralgapa1	chr12	2	950	56818125--56819075	Novel	-	-	-	-
Rhob	chr12	2	160	8505289--8505453	Novel	-	-	-	-
Rhob	chr12	2	2	8505007--8505012	Novel	-	-	-	-
Rian	chr12	2	359	110883109--110883471	Novel	-	-	-	-
Rian	chr12	2	798	110855558--110856357	Novel	-	-	-	-
Sav1	chr12	2	219	71082077--71082298	Novel	-	-	-	-
Sec23a	chr12	2	6516	60079602--60086120	Novel	-	-	-	-
Sel1l	chr12	2	358	93063378--93063737	Novel	-	-	-	-
Serpina3g	chr12	2	1416	105474525--105475946	Novel	-	-	-	-
Serpina3g	chr12	2	448	105475492--105475946	Novel	-	-	-	-
Sipa1l1	chr12	2	15004	83458348--83473354	Novel	-	-	-	-
Srsf5	chr12	2	539	82049542--82050082	Novel	-	-	-	-
Tgfb3	chr12	2	203	87400536--87400741	Novel	-	-	-	-
Tgfb3	chr12	2	2	87398087--87398097	Novel	-	-	-	-
Tgfb3	chr12	2	2	87419389--87419422	Novel	-	-	-	-
Ttll5	chr12	2	1407	87365290--87366699	Novel	-	-	-	-
Ttll5	chr12	2	5654	87274620--87280279	Novel	-	-	-	-
Vti1b	chr12	2	2725	80263208--80265935	Novel	-	-	-	-
Wdr20a	chr12	2	13223	112018097--112031323	Novel	-	-	-	-
Xrcc3	chr12	2	3	113044553--113044579	Novel	-	-	-	-
Ywhaq	chr12	2	11514	21404224--21415739	Novel	-	-	-	-
Zbtb25	chr12	2	991	77457055--77458049	Novel	-	-	-	-
1110007C09Rik	chr13	2	4015	49299357--49303374	Novel	-	-	-	-
2010111I01Rik	chr13	2	13839	63384323--63398167	Novel	-	-	-	-
2010111I01Rik	chr13	2	392	63341638--63342032	Novel	-	-	-	-
4732471D19Rik	chr13	2	1351	54641217--54642568	Novel	-	-	-	-
9330111N05Rik	chr13	2	2	81204619--81204645	Novel	-	-	-	-
9330111N05Rik	chr13	2	2	81205021--81205064	Novel	-	-	-	-
Adamts6	chr13	2	1922	105188100--105190022	Novel	-	-	-	-
Adarb2	chr13	2	3	8288989--8288993	Novel	-	-	-	-
Ankrd55	chr13	2	175	113126243--113126423	Novel	-	-	-	-
Ccnh	chr13	2	2403	85348494--85350898	Novel	-	-	-	-
Cdk13	chr13	2	1980	17893289--17895273	Novel	-	-	-	-
Cenph	chr13	2	6630	101530148--101536780	Novel	-	-	-	-
Cenph	chr13	2	94	101534187--101534281	Novel	-	-	-	-
Cwc27	chr13	2	1720	105580858--105582580	Novel	-	-	-	-
Enc1	chr13	2	287	98020204--98020491	Novel	-	-	-	-
Ero1lb	chr13	2	2	12701351--12701355	Novel	-	-	-	-
Fgd3	chr13	2	4418	49376643--49381065	Novel	-	-	-	-
Fst	chr13	2	606	115244718--115245327	Novel	-	-	-	-
Gfm2	chr13	2	1503	97921677--97923183	Novel	-	-	-	-
Gmds	chr13	2	79	31912078--31912159	Novel	-	-	-	-
Gpbp1	chr13	2	2	112216217--112216219	Novel	-	-	-	-
Hivep1	chr13	2	12122	42264676--42276800	Novel	-	-	-	-
Hmgcr	chr13	2	1493	97421119--97422614	Novel	-	-	-	-
Hmgcr	chr13	2	3692	97436662--97440357	Novel	-	-	-	-
Iars	chr13	2	2	49829486--49829498	Novel	-	-	-	-
Iars	chr13	2	4	49829176--49829218	Novel	-	-	-	-
Idi1	chr13	2	1018	8886148--8887170	Novel	-	-	-	-
Itga1	chr13	2	11166	115880511--115891679	Novel	-	-	-	-
Lgals8	chr13	2	479	12545044--12545525	Novel	-	-	-	-
Lpcat1	chr13	2	2818	73648447--73651267	Novel	-	-	-	-
Lyst	chr13	2	1360	13741231--13742595	Novel	-	-	-	-
Mtx3	chr13	2	1092	93617848--93618940	Novel	-	-	-	-
Nid1	chr13	2	4	13603831--13603837	Novel	-	-	-	-
Papd4	chr13	2	6816	93947217--93954035	Novel	-	-	-	-
Papd4	chr13	2	6820	93947212--93954035	Novel	-	-	-	-
Parp8	chr13	2	2616	117653065--117655683	Novel	-	-	-	-
Pde4d	chr13	2	2	109461097--109461099	Novel	-	-	-	-
Pitrm1	chr13	2	2096	6564350--6566450	Novel	-	-	-	-
Plk2	chr13	2	3	111190436--111190456	Novel	-	-	-	-
Prelid1	chr13	2	63	55426389--55426456	Novel	-	-	-	-
Ptdss1	chr13	2	17141	67077746--67094889	Novel	-	-	-	-
Sfxn1	chr13	2	12978	54167837--54180818	Novel	-	-	-	-
Sfxn1	chr13	2	13178	54167636--54180818	Novel	-	-	-	-
Slc30a5	chr13	2	3695	101591160--101594856	Novel	-	-	-	-
Snrnp48	chr13	2	9378	38309362--38318743	Novel	-	-	-	-
Sptlc1	chr13	2	2	53428890--53428895	Novel	-	-	-	-
Srsf12	chr13	2	3	104532776--104532780	Novel	-	-	-	-
Tbca	chr13	2	17175	95585139--95602314	Novel	-	-	-	-
Tbce	chr13	2	70	14098139--14098210	Novel	-	-	-	-
Tdp2	chr13	2	4925	24923796--24928725	Novel	-	-	-	-
Tmem161b	chr13	2	10187	84411932--84422119	Novel	-	-	-	-
Txndc5	chr13	2	2	38593489--38593546	Novel	-	-	-	-
Zfp346	chr13	2	8559	55215129--55223690	Novel	-	-	-	-
Zfp367	chr13	2	2	64234436--64234440	Novel	-	-	-	-
Zkscan3	chr13	2	7765	21486773--21494541	Novel	-	-	-	-
1300010F03Rik	chr14	2	15527	79541351--79556878	Novel	-	-	-	-
1810063B07Rik	chr14	2	4894	20896865--20901760	Novel	-	-	-	-
2310021P13Rik	chr14	2	1233	21539158--21540393	Novel	-	-	-	-
2610027L16Rik	chr14	2	587	56368278--56368868	Novel	-	-	-	-
Abhd6	chr14	2	3290	8878136--8881431	Novel	-	-	-	-
Actr8	chr14	2	3456	30792326--30795784	Novel	-	-	-	-
Bmp4	chr14	2	1063	47006954--47008019	Novel	-	-	-	-
Cdkn3	chr14	2	1865	47380322--47382188	Novel	-	-	-	-
Cdkn3	chr14	2	1894	47382303--47384199	Novel	-	-	-	-
Comtd1	chr14	2	267	22666147--22666417	Novel	-	-	-	-
Comtd1	chr14	2	658	22667340--22668001	Novel	-	-	-	-
Dcaf11	chr14	2	574	56182334--56182910	Novel	-	-	-	-
Dcp1a	chr14	2	20959	31297772--31318731	Novel	-	-	-	-
Dnajc9	chr14	2	104	21204914--21205023	Novel	-	-	-	-
Dzip1	chr14	2	8153	119291054--119299207	Novel	-	-	-	-
E130112L23Rik	chr14	2	483	52623790--52624274	Novel	-	-	-	-
Entpd4	chr14	2	1715	69975163--69976879	Novel	-	-	-	-
Entpd4	chr14	2	472	69967325--69967799	Novel	-	-	-	-
Ercc6	chr14	2	3343	33326784--33330128	Novel	-	-	-	-
Exoc5	chr14	2	796	49657453--49658253	Novel	-	-	-	-
Fam149b	chr14	2	4033	21198104--21202140	Novel	-	-	-	-
Flnb	chr14	2	2	8783786--8783880	Novel	-	-	-	-
Flnb	chr14	2	6	8783831--8783877	Novel	-	-	-	-
Gcap14	chr14	2	10531	37692948--37703480	Novel	-	-	-	-
Ghitm	chr14	2	1512	37944844--37946356	Novel	-	-	-	-
Gm1821	chr14	2	229	46704040--46704278	Novel	-	-	-	-
Loxl2	chr14	2	3667	70082142--70085812	Novel	-	-	-	-
Loxl2	chr14	2	962	70092229--70093194	Novel	-	-	-	-
Mettl6	chr14	2	7760	32292996--32300758	Novel	-	-	-	-
Mrpl52	chr14	2	934	55047484--55048420	Novel	-	-	-	-
Mtmr9	chr14	2	2657	64143053--64145711	Novel	-	-	-	-
Mudeng	chr14	2	2937	49700595--49703533	Novel	-	-	-	-
Mycbp2	chr14	2	15799	103555982--103571785	Novel	-	-	-	-
Ncoa4	chr14	2	4477	32979454--32983934	Novel	-	-	-	-
Nisch	chr14	2	15508	32000904--32016412	Novel	-	-	-	-
Nudt13	chr14	2	371	21129952--21130326	Novel	-	-	-	-
Nudt13	chr14	2	9160	21114014--21123174	Novel	-	-	-	-
Nufip1	chr14	2	728	76514847--76515576	Novel	-	-	-	-
Nupl1	chr14	2	7030	60840514--60847547	Novel	-	-	-	-
Osgep	chr14	2	3271	51536378--51539652	Novel	-	-	-	-
Oxa1l	chr14	2	196	54987638--54987834	Novel	-	-	-	-
Prmt5	chr14	2	292	55135039--55135335	Novel	-	-	-	-
Psmd6	chr14	2	526	14952706--14953232	Novel	-	-	-	-
Psme1	chr14	2	264	56199263--56199528	Novel	-	-	-	-
Pspc1	chr14	2	13546	57383081--57396628	Novel	-	-	-	-
R3hcc1	chr14	2	215	70106987--70107204	Novel	-	-	-	-
Rft1	chr14	2	656	31490215--31490875	Novel	-	-	-	-
Ripk3	chr14	2	131	56404187--56404321	Novel	-	-	-	-
Rpp14	chr14	2	109	8916321--8916430	Novel	-	-	-	-
Rps24	chr14	2	906	25309979--25310886	Novel	-	-	-	-
Samd8	chr14	2	12222	22599401--22611625	Novel	-	-	-	-
Sec24c	chr14	2	1220	21493958--21495181	Novel	-	-	-	-
Slc22a17	chr14	2	136	55531565--55531703	Novel	-	-	-	-
Slc4a7	chr14	2	5235	15592854--15598090	Novel	-	-	-	-
Sorbs3	chr14	2	71	70591382--70591455	Novel	-	-	-	-
Tgds	chr14	2	1253	118512281--118513537	Novel	-	-	-	-
Tgds	chr14	2	4352	118527513--118531865	Novel	-	-	-	-
Tkt	chr14	2	1032	31370873--31371906	Novel	-	-	-	-
Tm9sf2	chr14	2	1079	122550105--122551188	Novel	-	-	-	-
Tm9sf2	chr14	2	3	122554622--122554626	Novel	-	-	-	-
Tmtc4	chr14	2	647	123344081--123344731	Novel	-	-	-	-
Tnfrsf10b	chr14	2	2584	70173292--70175878	Novel	-	-	-	-
Vcl	chr14	2	4639	21797156--21801796	Novel	-	-	-	-
Vcl	chr14	2	703	21843509--21844216	Novel	-	-	-	-
Wnt5a	chr14	2	9090	29326575--29335667	Novel	-	-	-	-
Xkr6	chr14	2	1658	64279762--64281423	Novel	-	-	-	-
Zmiz1	chr14	2	27660	26427696--26455358	Novel	-	-	-	-
Zmym2	chr14	2	1467	57566877--57568344	Novel	-	-	-	-
2410089E03Rik	chr15	2	2188	8173149--8175338	Novel	-	-	-	-
Adcy6	chr15	2	308	98427908--98428216	Novel	-	-	-	-
Alg12	chr15	2	2713	88646683--88649397	Novel	-	-	-	-
Arf3	chr15	2	19895	98573259--98593157	Novel	-	-	-	-
Atad2	chr15	2	1392	57945833--57947229	Novel	-	-	-	-
Atf1	chr15	2	2	100090555--100090558	Novel	-	-	-	-
Bop1	chr15	2	283	76289227--76289511	Novel	-	-	-	-
Brd1	chr15	2	90	88543194--88543285	Novel	-	-	-	-
Cct5	chr15	2	1284	31520810--31522097	Novel	-	-	-	-
Creld2	chr15	2	3	88650170--88650187	Novel	-	-	-	-
Dgat1	chr15	2	376	76334402--76334779	Novel	-	-	-	-
Dgat1	chr15	2	95	76334402--76334500	Novel	-	-	-	-
E430025E21Rik	chr15	2	3672	59166795--59170470	Novel	-	-	-	-
Eif3h	chr15	2	11044	51674168--51685216	Novel	-	-	-	-
Eif3h	chr15	2	36868	51630905--51667776	Novel	-	-	-	-
Eif3l	chr15	2	1014	78906247--78907263	Novel	-	-	-	-
Eif4b	chr15	2	203	101925206--101925412	Novel	-	-	-	-
Fam105b	chr15	2	10834	27549378--27560212	Novel	-	-	-	-
Fmnl3	chr15	2	103	99159606--99159711	Novel	-	-	-	-
Fmnl3	chr15	2	927	99158594--99159525	Novel	-	-	-	-
Fyb	chr15	2	9553	6560191--6569748	Novel	-	-	-	-
Fzd6	chr15	2	4553	38863374--38867932	Novel	-	-	-	-
Gga1	chr15	2	3430	78708035--78711467	Novel	-	-	-	-
Golph3	chr15	2	27411	12251709--12279125	Novel	-	-	-	-
Gramd4	chr15	2	906	85959142--85960049	Novel	-	-	-	-
Grina	chr15	2	328	76079078--76079407	Novel	-	-	-	-
Gtse1	chr15	2	1103	85704301--85705409	Novel	-	-	-	-
Gxylt1	chr15	2	8912	93096392--93105309	Novel	-	-	-	-
Hdac10	chr15	2	131	88954682--88954816	Novel	-	-	-	-
Hdac7	chr15	2	2032	97624495--97626530	Novel	-	-	-	-
Itga5	chr15	2	5	103175477--103175484	Novel	-	-	-	-
Itga5	chr15	2	712	103183765--103184478	Novel	-	-	-	-
Lgals1	chr15	2	2	78760149--78760174	Novel	-	-	-	-
Lrrc14	chr15	2	890	76542405--76543298	Novel	-	-	-	-
Maff	chr15	2	3	79189381--79189384	Novel	-	-	-	-
Mkl1	chr15	2	2	80843382--80843385	Novel	-	-	-	-
Mtbp	chr15	2	2294	55415571--55417865	Novel	-	-	-	-
Myg1	chr15	2	1232	102164790--102166025	Novel	-	-	-	-
Myh9	chr15	2	847	77599441--77600290	Novel	-	-	-	-
Myo10	chr15	2	1712	25704062--25705775	Novel	-	-	-	-
Npcd	chr15	2	2272	79620873--79623152	Novel	-	-	-	-
Nsmce2	chr15	2	2	59210544--59210556	Novel	-	-	-	-
Nup155	chr15	2	2	8109402--8109427	Novel	-	-	-	-
Osmr	chr15	2	13094	6797197--6810294	Novel	-	-	-	-
Osmr	chr15	2	7320	6787068--6794389	Novel	-	-	-	-
Pabpc1	chr15	2	1295	36529052--36530347	Novel	-	-	-	-
Pacsin2	chr15	2	2	83206961--83206965	Novel	-	-	-	-
Pcbp2	chr15	2	1659	102314669--102316332	Novel	-	-	-	-
Pcbp2	chr15	2	1712	102314668--102316386	Novel	-	-	-	-
Plxnb2	chr15	2	253	88989133--88989389	Novel	-	-	-	-
Plxnb2	chr15	2	664	88993777--88994443	Novel	-	-	-	-
Pphln1	chr15	2	11198	93229924--93241122	Novel	-	-	-	-
Pppde2	chr15	2	2	81824832--81824837	Novel	-	-	-	-
Pvt1	chr15	2	38626	62007479--62046110	Novel	-	-	-	-
Rabl2	chr15	2	3934	89416769--89420703	Novel	-	-	-	-
Rbfox2	chr15	2	3	76912849--76912868	Novel	-	-	-	-
Rnasen	chr15	2	3392	12760190--12763583	Novel	-	-	-	-
Rrp7a	chr15	2	297	82950022--82950322	Novel	-	-	-	-
Slc38a2	chr15	2	95	96522851--96522946	Novel	-	-	-	-
Srebf2	chr15	2	21560	81978606--82000167	Novel	-	-	-	-
Sun2	chr15	2	174	79569089--79569264	Novel	-	-	-	-
Tarbp2	chr15	2	1872	102349031--102350907	Novel	-	-	-	-
Tcfcp2	chr15	2	615	100342763--100343381	Novel	-	-	-	-
Tmem184b	chr15	2	2358	79200418--79202778	Novel	-	-	-	-
Tmem65	chr15	2	1489	58618770--58620260	Novel	-	-	-	-
Tnfrsf11b	chr15	2	1076	54108691--54109770	Novel	-	-	-	-
Tnfrsf11b	chr15	2	7678	54091725--54099405	Novel	-	-	-	-
Trabd	chr15	2	906	88911472--88912380	Novel	-	-	-	-
Triobp	chr15	2	145	78824579--78824727	Novel	-	-	-	-
Troap	chr15	2	86	98909126--98909214	Novel	-	-	-	-
Ttc35	chr15	2	13554	43345392--43358951	Novel	-	-	-	-
Ttc35	chr15	2	1924	43343366--43345290	Novel	-	-	-	-
Ubr5	chr15	2	1686	37919365--37921051	Novel	-	-	-	-
Wdr67	chr15	2	1681	57785193--57786877	Novel	-	-	-	-
Wnt10b	chr15	2	227	98604614--98604843	Novel	-	-	-	-
Ywhaz	chr15	2	68	36701632--36701709	Novel	-	-	-	-
Zfr	chr15	2	2	12079437--12079441	Novel	-	-	-	-
1810013L24Rik	chr16	2	8	8845389--8845419	Novel	-	-	-	-
2610528E23Rik	chr16	2	2	57572253--57572257	Novel	-	-	-	-
4930455C21Rik	chr16	2	3793	38518616--38522410	Novel	-	-	-	-
4930455C21Rik	chr16	2	3835	38518573--38522410	Novel	-	-	-	-
Abcc1	chr16	2	1054	14458060--14459116	Novel	-	-	-	-
Abcc1	chr16	2	12418	14445560--14457983	Novel	-	-	-	-
Abi3bp	chr16	2	29235	56613365--56642601	Novel	-	-	-	-
Abi3bp	chr16	2	31404	56611196--56642601	Novel	-	-	-	-
Adamts5	chr16	2	2	85862677--85862681	Novel	-	-	-	-
Alg1	chr16	2	361	5238825--5239189	Novel	-	-	-	-
Anks3	chr16	2	2942	4947763--4950706	Novel	-	-	-	-
Anks3	chr16	2	401	4947763--4948166	Novel	-	-	-	-
Arvcf	chr16	2	146	18403614--18403763	Novel	-	-	-	-
Atg3	chr16	2	808	45174551--45175363	Novel	-	-	-	-
Atp13a3	chr16	2	4145	30357360--30361505	Novel	-	-	-	-
Atp5j	chr16	2	119	84834119--84834240	Novel	-	-	-	-
Atp5o	chr16	2	838	91925865--91926703	Novel	-	-	-	-
Ccdc50	chr16	2	2	27450473--27450475	Novel	-	-	-	-
Ccdc80	chr16	2	2976	45113381--45116358	Novel	-	-	-	-
Ccdc80	chr16	2	2	45096791--45096794	Novel	-	-	-	-
Cdc45	chr16	2	220	18794967--18795188	Novel	-	-	-	-
Clec16a	chr16	2	4902	10571690--10576595	Novel	-	-	-	-
Cryzl1	chr16	2	4	91691215--91691238	Novel	-	-	-	-
Dcbld2	chr16	2	2	58467118--58467125	Novel	-	-	-	-
Dgcr14	chr16	2	576	17910348--17910925	Novel	-	-	-	-
Dgcr14	chr16	2	787	17905202--17905991	Novel	-	-	-	-
Dnm1l	chr16	2	178	16323889--16324067	Novel	-	-	-	-
Dzip3	chr16	2	196	48927457--48927658	Novel	-	-	-	-
Eif4a2	chr16	2	713	23112526--23113239	Novel	-	-	-	-
Eif4g1	chr16	2	113	20682001--20682115	Novel	-	-	-	-
Eif4g1	chr16	2	178	20681626--20681806	Novel	-	-	-	-
Eif4g1	chr16	2	2	20692682--20692693	Novel	-	-	-	-
Fam100a	chr16	2	2961	4876421--4879383	Novel	-	-	-	-
Gabpa	chr16	2	199	84857418--84857618	Novel	-	-	-	-
Glyr1	chr16	2	814	5019541--5020356	Novel	-	-	-	-
Gsk3b	chr16	2	3	38241621--38241627	Novel	-	-	-	-
Itsn1	chr16	2	1331	91801950--91803282	Novel	-	-	-	-
Lrch3	chr16	2	2403	32986111--32988516	Novel	-	-	-	-
Masp1	chr16	2	2	23469772--23469776	Novel	-	-	-	-
Mgrn1	chr16	2	2	4935497--4935553	Novel	-	-	-	-
Mrpl39	chr16	2	1787	84732726--84734514	Novel	-	-	-	-
Mylk	chr16	2	2	35001164--35001169	Novel	-	-	-	-
Mylk	chr16	2	481	34958369--34958854	Novel	-	-	-	-
Mylk	chr16	2	900	34957393--34958294	Novel	-	-	-	-
Nagpa	chr16	2	2	5195578--5195598	Novel	-	-	-	-
Nit2	chr16	2	1785	57157745--57159531	Novel	-	-	-	-
Nlrc3	chr16	2	1026	3948343--3949369	Novel	-	-	-	-
Pigx	chr16	2	2224	32090204--32092431	Novel	-	-	-	-
Rpl24	chr16	2	2	55969695--55969719	Novel	-	-	-	-
Rsl1d1	chr16	2	728	11193830--11194558	Novel	-	-	-	-
Scarf2	chr16	2	1110	17801348--17802459	Novel	-	-	-	-
Scarf2	chr16	2	4636	17797822--17802459	Novel	-	-	-	-
Sdf2l1	chr16	2	2	17130382--17130393	Novel	-	-	-	-
Senp2	chr16	2	479	22028134--22028613	Novel	-	-	-	-
Snx4	chr16	2	3684	33294839--33298527	Novel	-	-	-	-
Synj1	chr16	2	1203	90947106--90948312	Novel	-	-	-	-
Tbc1d23	chr16	2	1673	57212603--57214277	Novel	-	-	-	-
Tfg	chr16	2	2986	56694597--56697586	Novel	-	-	-	-
Tmem44	chr16	2	251	30528986--30529239	Novel	-	-	-	-
Tmem45a	chr16	2	3122	56806887--56810013	Novel	-	-	-	-
Tnk2	chr16	2	18632	32645192--32663827	Novel	-	-	-	-
Tnk2	chr16	2	23112	32645191--32668308	Novel	-	-	-	-
Tnk2	chr16	2	24278	32645191--32669474	Novel	-	-	-	-
Tnk2	chr16	2	98	32680892--32680992	Novel	-	-	-	-
Trap1	chr16	2	412	4052933--4053349	Novel	-	-	-	-
Trmt2a	chr16	2	134	18252358--18252494	Novel	-	-	-	-
Trmt2a	chr16	2	160	18249078--18249241	Novel	-	-	-	-
Ube2l3	chr16	2	3053	17173450--17176504	Novel	-	-	-	-
Ufd1l	chr16	2	490	18815454--18815944	Novel	-	-	-	-
Umps	chr16	2	3241	33957020--33960262	Novel	-	-	-	-
Yeats2	chr16	2	2322	20177251--20179575	Novel	-	-	-	-
Zc3h7a	chr16	2	537	11151421--11151958	Novel	-	-	-	-
Zdhhc8	chr16	2	184	18227966--18228151	Novel	-	-	-	-
Zdhhc8	chr16	2	587	18227279--18227871	Novel	-	-	-	-
0610007P22Rik	chr17	2	196	25379166--25379364	Novel	-	-	-	-
2310014H01Rik	chr17	2	1019	36009651--36010670	Novel	-	-	-	-
2700099C18Rik	chr17	2	5938	95155861--95161801	Novel	-	-	-	-
2900073G15Rik	chr17	2	3	71343861--71343903	Novel	-	-	-	-
2900073G15Rik	chr17	2	5311	71346136--71351448	Novel	-	-	-	-
5730437N04Rik	chr17	2	12426	5421015--5433441	Novel	-	-	-	-
Abcc10	chr17	2	1561	46445425--46446987	Novel	-	-	-	-
Abcf1	chr17	2	213	36100985--36101201	Novel	-	-	-	-
Agpat1	chr17	2	1146	34747589--34748737	Novel	-	-	-	-
Agpat4	chr17	2	2696	12403657--12406354	Novel	-	-	-	-
Airn	chr17	2	106	12977603--12977709	Novel	-	-	-	-
Akap8l	chr17	2	9270	32460153--32469424	Novel	-	-	-	-
Alkbh7	chr17	2	88	57137983--57138073	Novel	-	-	-	-
Axin1	chr17	2	2	26279766--26279770	Novel	-	-	-	-
Bak1	chr17	2	2977	27159760--27162738	Novel	-	-	-	-
Bat1a	chr17	2	1167	35388319--35389491	Novel	-	-	-	-
Bat1a	chr17	2	181	35381207--35381389	Novel	-	-	-	-
Birc6	chr17	2	299	75047162--75047465	Novel	-	-	-	-
Birc6	chr17	2	8741	75076717--75085461	Novel	-	-	-	-
Bnip1	chr17	2	1081	26926787--26927871	Novel	-	-	-	-
Brd4	chr17	2	640	32361167--32361808	Novel	-	-	-	-
Brp44l	chr17	2	3039	8486359--8489399	Novel	-	-	-	-
Ccdc94	chr17	2	1234	56100206--56101444	Novel	-	-	-	-
Cd2ap	chr17	2	2	42930789--42930793	Novel	-	-	-	-
Clcn7	chr17	2	604	25294210--25294817	Novel	-	-	-	-
Crim1	chr17	2	31757	78680704--78712463	Novel	-	-	-	-
Crim1	chr17	2	3	78600173--78600189	Novel	-	-	-	-
Daxx	chr17	2	227	34050669--34050899	Novel	-	-	-	-
Daxx	chr17	2	734	34046640--34047376	Novel	-	-	-	-
Dhx16	chr17	2	129	36026301--36026434	Novel	-	-	-	-
Dom3z	chr17	2	115	34974729--34974846	Novel	-	-	-	-
Dpp9	chr17	2	188	56330248--56330439	Novel	-	-	-	-
Epb4.1l3	chr17	2	3651	69602236--69605889	Novel	-	-	-	-
Ergic1	chr17	2	221	26766622--26766845	Novel	-	-	-	-
Ergic1	chr17	2	3008	26742526--26745539	Novel	-	-	-	-
Ezr	chr17	2	2	6943386--6943388	Novel	-	-	-	-
Fbxl17	chr17	2	2	63485756--63485759	Novel	-	-	-	-
Fez2	chr17	2	3060	78781013--78784075	Novel	-	-	-	-
Fez2	chr17	2	4486	78812311--78816800	Novel	-	-	-	-
Fgfr1op	chr17	2	1486	8379442--8380934	Novel	-	-	-	-
Foxp4	chr17	2	23403	48017839--48041248	Novel	-	-	-	-
Hmga1-rs1	chr17	2	1228	27696646--27697876	Novel	-	-	-	-
Hsp90ab1	chr17	2	2	45705847--45705886	Novel	-	-	-	-
Hsp90ab1	chr17	2	522	45708860--45709382	Novel	-	-	-	-
Lbh	chr17	2	20677	73267917--73288595	Novel	-	-	-	-
Lbh	chr17	2	2597	73267917--73270515	Novel	-	-	-	-
Lbh	chr17	2	42	73289599--73289645	Novel	-	-	-	-
Ltbp1	chr17	2	10420	75748208--75758629	Novel	-	-	-	-
Ltbp1	chr17	2	2	75578270--75578293	Novel	-	-	-	-
Ltbp1	chr17	2	4	75578270--75578293	Novel	-	-	-	-
Mapk8ip3	chr17	2	1458	25053574--25055033	Novel	-	-	-	-
Mapk8ip3	chr17	2	198	25037278--25037477	Novel	-	-	-	-
Mea1	chr17	2	249	46818315--46818565	Novel	-	-	-	-
Mea1	chr17	2	590	46819056--46819650	Novel	-	-	-	-
Msh6	chr17	2	3940	88375586--88379530	Novel	-	-	-	-
Ndufa7	chr17	2	3949	33962661--33966612	Novel	-	-	-	-
Nfkbie	chr17	2	614	45695543--45696160	Novel	-	-	-	-
Pkmyt1	chr17	2	951	23872337--23873290	Novel	-	-	-	-
Ppp1r10	chr17	2	1918	36054661--36056579	Novel	-	-	-	-
Ppp1r10	chr17	2	5594	36054661--36060255	Novel	-	-	-	-
Psmb1	chr17	2	2	15613097--15613100	Novel	-	-	-	-
Rab11fip3	chr17	2	9129	26141587--26150720	Novel	-	-	-	-
Ralbp1	chr17	2	1930	66199529--66201459	Novel	-	-	-	-
Ranbp3	chr17	2	202	56846385--56846590	Novel	-	-	-	-
Rpusd1	chr17	2	404	25864789--25865196	Novel	-	-	-	-
Rrp36	chr17	2	1352	46809793--46811146	Novel	-	-	-	-
Slc29a1	chr17	2	3533	45729210--45732744	Novel	-	-	-	-
Slc8a1	chr17	2	20362	82048976--82069343	Novel	-	-	-	-
Smoc2	chr17	2	2799	14481379--14484180	Novel	-	-	-	-
Srbd1	chr17	2	12192	86502340--86514534	Novel	-	-	-	-
Srf	chr17	2	100	46687748--46687852	Novel	-	-	-	-
Srrm2	chr17	2	1410	23956726--23958138	Novel	-	-	-	-
Srsf3	chr17	2	2	29178669--29178721	Novel	-	-	-	-
Stk19	chr17	2	11581	34961792--34973375	Novel	-	-	-	-
Ston1	chr17	2	156	89036061--89036218	Novel	-	-	-	-
Synj2	chr17	2	5586	6013698--6019285	Novel	-	-	-	-
Tbc1d22b	chr17	2	2	29742631--29742644	Novel	-	-	-	-
Tbc1d24	chr17	2	2	24315504--24315517	Novel	-	-	-	-
Tcp1	chr17	2	2	13115051--13115055	Novel	-	-	-	-
Thada	chr17	2	1961	84733497--84735460	Novel	-	-	-	-
Thumpd2	chr17	2	8006	81455248--81463258	Novel	-	-	-	-
Traf7	chr17	2	336	24655738--24656076	Novel	-	-	-	-
Trim26	chr17	2	3508	36989633--36993147	Novel	-	-	-	-
Ttc7	chr17	2	1989	87746041--87748031	Novel	-	-	-	-
Tubb5	chr17	2	1723	35973216--35974943	Novel	-	-	-	-
Tubb5	chr17	2	2	35972121--35972177	Novel	-	-	-	-
Ube2i	chr17	2	120	25406219--25406340	Novel	-	-	-	-
Usp49	chr17	2	2795	47817770--47820568	Novel	-	-	-	-
Vegfa	chr17	2	24	46154476--46154521	Novel	-	-	-	-
Wtap	chr17	2	1265	13176376--13177645	Novel	-	-	-	-
Zfp13	chr17	2	499	23721903--23722406	Novel	-	-	-	-
Zfp36l2	chr17	2	78	84585526--84585608	Novel	-	-	-	-
Zfp523	chr17	2	660	28338381--28339045	Novel	-	-	-	-
Zfp52	chr17	2	93	21675632--21675727	Novel	-	-	-	-
Zfp944	chr17	2	15111	22480678--22495794	Novel	-	-	-	-
Zfp945	chr17	2	7870	22994342--23002215	Novel	-	-	-	-
Zfp959	chr17	2	2960	56032283--56035244	Novel	-	-	-	-
0610010O12Rik	chr18	2	4115	36546502--36550620	Novel	-	-	-	-
Ankhd1	chr18	2	245	36792114--36792359	Novel	-	-	-	-
Ccny	chr18	2	2403	9330378--9332781	Novel	-	-	-	-
Cdc25c	chr18	2	2199	34904677--34906877	Novel	-	-	-	-
Cndp2	chr18	2	4063	84840304--84844370	Novel	-	-	-	-
Colec12	chr18	2	4090	9842693--9846784	Novel	-	-	-	-
Commd10	chr18	2	29972	47120158--47150132	Novel	-	-	-	-
D030074E01Rik	chr18	2	2022	20983568--20985593	Novel	-	-	-	-
Dnajc18	chr18	2	430	35862249--35862681	Novel	-	-	-	-
Dym	chr18	2	15238	75343576--75358816	Novel	-	-	-	-
Eif1a	chr18	2	2	46768916--46768933	Novel	-	-	-	-
Etf1	chr18	2	17266	35073829--35091096	Novel	-	-	-	-
Hars2	chr18	2	849	36948936--36949787	Novel	-	-	-	-
Hbegf	chr18	2	707	36666395--36667104	Novel	-	-	-	-
Hsd17b4	chr18	2	2	50294875--50294878	Novel	-	-	-	-
Hspa9	chr18	2	1171	35098678--35099850	Novel	-	-	-	-
Impact	chr18	2	177	13133043--13133221	Novel	-	-	-	-
Kctd1	chr18	2	475	15147504--15147980	Novel	-	-	-	-
Kif20a	chr18	2	290	34784819--34785111	Novel	-	-	-	-
Lars	chr18	2	2834	42378297--42381134	Novel	-	-	-	-
Lman1	chr18	2	3464	66143942--66147409	Novel	-	-	-	-
Lox	chr18	2	2	52677384--52677408	Novel	-	-	-	-
Lox	chr18	2	2	52677715--52677752	Novel	-	-	-	-
Lox	chr18	2	2	52678360--52678364	Novel	-	-	-	-
Me2	chr18	2	6866	73964822--73971690	Novel	-	-	-	-
Mppe1	chr18	2	88	67387578--67387668	Novel	-	-	-	-
Napg	chr18	2	13776	63137678--63151456	Novel	-	-	-	-
Nars	chr18	2	1595	64661528--64663124	Novel	-	-	-	-
Nars	chr18	2	2765	64671702--64674469	Novel	-	-	-	-
Nars	chr18	2	3	64664556--64664562	Novel	-	-	-	-
Paip2	chr18	2	10753	35759769--35770526	Novel	-	-	-	-
Paip2	chr18	2	5164	35770688--35775854	Novel	-	-	-	-
Pfdn1	chr18	2	51	36563938--36563989	Novel	-	-	-	-
Ppic	chr18	2	2196	53568962--53571161	Novel	-	-	-	-
Ppic	chr18	2	389	53570734--53571123	Novel	-	-	-	-
Psmg2	chr18	2	4939	67808598--67813539	Novel	-	-	-	-
Pura	chr18	2	797	36445887--36446685	Novel	-	-	-	-
Rnf14	chr18	2	11066	38456450--38467518	Novel	-	-	-	-
Rnf14	chr18	2	667	38456449--38457119	Novel	-	-	-	-
Rnmt	chr18	2	661	68464769--68465433	Novel	-	-	-	-
Rock1	chr18	2	2	10065838--10065855	Novel	-	-	-	-
Rps14	chr18	2	2	60936078--60936125	Novel	-	-	-	-
Slc14a2	chr18	2	26014	78519084--78545099	Novel	-	-	-	-
Slc35a4	chr18	2	2	36842453--36842457	Novel	-	-	-	-
Smad4	chr18	2	8415	73800120--73808540	Novel	-	-	-	-
Tcf4	chr18	2	2	69844979--69845005	Novel	-	-	-	-
Thoc1	chr18	2	1095	9992229--9993325	Novel	-	-	-	-
Tubb6	chr18	2	2	67561215--67561219	Novel	-	-	-	-
Wdr36	chr18	2	3	33025803--33025823	Novel	-	-	-	-
Yipf5	chr18	2	2	40365844--40365873	Novel	-	-	-	-
Zbtb7c	chr18	2	9	76296961--76296975	Novel	-	-	-	-
1700028P14Rik	chr19	2	2	23694684--23694710	Novel	-	-	-	-
Acta2	chr19	2	1675	34321238--34322914	Novel	-	-	-	-
Acta2	chr19	2	2	34319529--34319545	Novel	-	-	-	-
Acta2	chr19	2	2	34320287--34320319	Novel	-	-	-	-
Actr1a	chr19	2	4	46451971--46451977	Novel	-	-	-	-
Ahnak	chr19	2	2	9093055--9093122	Novel	-	-	-	-
Ankrd1	chr19	2	2	36186802--36186840	Novel	-	-	-	-
Banf1	chr19	2	2	5364840--5364854	Novel	-	-	-	-
Btrc	chr19	2	2	45525133--45525174	Novel	-	-	-	-
Cdc42bpg	chr19	2	130	6314361--6314495	Novel	-	-	-	-
Coro1b	chr19	2	280	4149984--4150266	Novel	-	-	-	-
Cox15	chr19	2	5005	43818273--43823279	Novel	-	-	-	-
Cpsf7	chr19	2	258	10606488--10606747	Novel	-	-	-	-
Cutc	chr19	2	4194	43837493--43841691	Novel	-	-	-	-
D19Wsu162e	chr19	2	2	46728939--46728950	Novel	-	-	-	-
Dagla	chr19	2	8417	10349851--10358268	Novel	-	-	-	-
Ddb1	chr19	2	1319	10682960--10684281	Novel	-	-	-	-
Ddb1	chr19	2	2	10702023--10702055	Novel	-	-	-	-
Ddb1	chr19	2	2	10703775--10703792	Novel	-	-	-	-
Dpcd	chr19	2	3826	45635571--45639401	Novel	-	-	-	-
Dpf2	chr19	2	467	5903772--5904239	Novel	-	-	-	-
Dusp5	chr19	2	2	53614586--53614617	Novel	-	-	-	-
Efemp2	chr19	2	563	5475455--5476020	Novel	-	-	-	-
Eif1ad	chr19	2	1211	5367209--5368423	Novel	-	-	-	-
Fads2	chr19	2	1370	10157179--10158551	Novel	-	-	-	-
Fosl1	chr19	2	96	5447776--5447874	Novel	-	-	-	-
Fth1	chr19	2	2	10059386--10059390	Novel	-	-	-	-
Gbf1	chr19	2	2	46359221--46359226	Novel	-	-	-	-
Gbf1	chr19	2	303	46342605--46342909	Novel	-	-	-	-
Grk5	chr19	2	29995	61077659--61107654	Novel	-	-	-	-
Gstp1	chr19	2	1172	4035930--4037104	Novel	-	-	-	-
Gstp1	chr19	2	245	4037620--4037868	Novel	-	-	-	-
Hells	chr19	2	172	39005706--39005881	Novel	-	-	-	-
Hells	chr19	2	541	39021356--39021899	Novel	-	-	-	-
Hells	chr19	2	789	39021356--39022147	Novel	-	-	-	-
Ighmbp2	chr19	2	3372	3262142--3265518	Novel	-	-	-	-
Jak2	chr19	2	1276	29384201--29385478	Novel	-	-	-	-
Kank1	chr19	2	1625	25500841--25502466	Novel	-	-	-	-
Lipo1	chr19	2	2	33630383--33630387	Novel	-	-	-	-
Malat1	chr19	2	143	5797892--5798036	Novel	-	-	-	-
Map3k11	chr19	2	4650	5690506--5695160	Novel	-	-	-	-
Minpp1	chr19	2	6648	32581811--32588464	Novel	-	-	-	-
Noc3l	chr19	2	460	38869513--38869980	Novel	-	-	-	-
Patl1	chr19	2	2359	12011869--12014228	Novel	-	-	-	-
Ppp1ca	chr19	2	2	4194521--4194524	Novel	-	-	-	-
Ppp1r14b	chr19	2	2	7050887--7050891	Novel	-	-	-	-
Pprc1	chr19	2	3	46138541--46138564	Novel	-	-	-	-
Prkg1	chr19	2	27816	31348958--31376775	Novel	-	-	-	-
Psat1	chr19	2	119	15991446--15991568	Novel	-	-	-	-
Rbm4	chr19	2	2087	4790310--4792399	Novel	-	-	-	-
Rpp30	chr19	2	1105	36158449--36159555	Novel	-	-	-	-
Rps6kb2	chr19	2	1603	4159457--4161065	Novel	-	-	-	-
Scyl1	chr19	2	4051	5765414--5769472	Novel	-	-	-	-
Sf1	chr19	2	2	6376124--6376136	Novel	-	-	-	-
Sf3b2	chr19	2	628	5283945--5284575	Novel	-	-	-	-
Sfxn3	chr19	2	227	45126669--45126900	Novel	-	-	-	-
Smarca2	chr19	2	11006	26834418--26845427	Novel	-	-	-	-
Smarca2	chr19	2	1348	26822992--26824341	Novel	-	-	-	-
Syt12	chr19	2	420	4450508--4450931	Novel	-	-	-	-
Trpm3	chr19	2	25097	22770239--22795339	Novel	-	-	-	-
Trub1	chr19	2	11173	57527684--57538859	Novel	-	-	-	-
Trub1	chr19	2	1961	57559701--57561663	Novel	-	-	-	-
Uhrf2	chr19	2	1701	30152626--30154330	Novel	-	-	-	-
Uhrf2	chr19	2	859	30160805--30161667	Novel	-	-	-	-
Zfyve27	chr19	2	632	42257259--42257893	Novel	-	-	-	-
2310001A20Rik	chr2	2	2192	150409924--150412118	Novel	-	-	-	-
2310001A20Rik	chr2	2	3190	150430932--150434125	Novel	-	-	-	-
4930578N16Rik	chr2	2	14243	69599943--69614189	Novel	-	-	-	-
5430417L22Rik	chr2	2	2	118572980--118572994	Novel	-	-	-	-
5730494N06Rik	chr2	2	5329	132066361--132071694	Novel	-	-	-	-
5930434B04Rik	chr2	2	4	26875414--26875441	Novel	-	-	-	-
9430008C03Rik	chr2	2	1195	158185067--158186262	Novel	-	-	-	-
Abi1	chr2	2	1045	22802283--22803328	Novel	-	-	-	-
Abl1	chr2	2	960	31646356--31647319	Novel	-	-	-	-
Acp2	chr2	2	352	91046432--91046787	Novel	-	-	-	-
Adnp	chr2	2	2	168008465--168008467	Novel	-	-	-	-
Adnp	chr2	2	8568	168014894--168023464	Novel	-	-	-	-
Anapc1	chr2	2	996	128461847--128462844	Novel	-	-	-	-
Apbb1ip	chr2	2	1507	22707078--22708587	Novel	-	-	-	-
Arfgap1	chr2	2	621	180707544--180708165	Novel	-	-	-	-
Arfrp1	chr2	2	1439	181094267--181095707	Novel	-	-	-	-
Ass1	chr2	2	2594	31353756--31356350	Novel	-	-	-	-
Atf2	chr2	2	9323	73657205--73666531	Novel	-	-	-	-
Atg13	chr2	2	913	91519582--91520501	Novel	-	-	-	-
BC029214	chr2	2	292	25316014--25316306	Novel	-	-	-	-
BC029214	chr2	2	93	25315435--25315531	Novel	-	-	-	-
BC052040	chr2	2	21581	115407718--115429302	Novel	-	-	-	-
Bat2l	chr2	2	2775	32079687--32082464	Novel	-	-	-	-
Brd3	chr2	2	2	27317148--27317151	Novel	-	-	-	-
Bub1b	chr2	2	2188	118433328--118435519	Novel	-	-	-	-
Bub1b	chr2	2	819	118447981--118448802	Novel	-	-	-	-
Cables2	chr2	2	597	179995184--179995782	Novel	-	-	-	-
Camsap1	chr2	2	35	25794737--25794777	Novel	-	-	-	-
Catsper2	chr2	2	165	121235947--121236113	Novel	-	-	-	-
Chac1	chr2	2	2	119179910--119179942	Novel	-	-	-	-
Chchd5	chr2	2	324	128955593--128955918	Novel	-	-	-	-
Cobra1	chr2	2	142	25059501--25059646	Novel	-	-	-	-
Cse1l	chr2	2	871	166754522--166755395	Novel	-	-	-	-
Csnk2a1	chr2	2	9321	152089042--152098363	Novel	-	-	-	-
Ctnnd1	chr2	2	10020	84464715--84474737	Novel	-	-	-	-
Ctnnd1	chr2	2	5207	84443909--84449118	Novel	-	-	-	-
Dennd1a	chr2	2	11715	37660720--37672435	Novel	-	-	-	-
Dnajc17	chr2	2	2026	119009738--119011765	Novel	-	-	-	-
Dnajc1	chr2	2	839	18136222--18137066	Novel	-	-	-	-
Dnm1	chr2	2	2492	32165153--32167649	Novel	-	-	-	-
Dnttip1	chr2	2	1433	164587132--164588568	Novel	-	-	-	-
Dstn	chr2	2	1267	143764427--143765695	Novel	-	-	-	-
Dstn	chr2	2	2	143768079--143768131	Novel	-	-	-	-
Dtwd1	chr2	2	1611	125980593--125982208	Novel	-	-	-	-
Dut	chr2	2	145	125074756--125074901	Novel	-	-	-	-
Edem2	chr2	2	2050	155541949--155544002	Novel	-	-	-	-
Eif2s2	chr2	2	6491	154703555--154710049	Novel	-	-	-	-
Eif3j	chr2	2	11820	121855069--121866892	Novel	-	-	-	-
Epb4.1l1	chr2	2	4313	156355205--156359519	Novel	-	-	-	-
Fastkd5	chr2	2	13210	130442441--130455656	Novel	-	-	-	-
Fkbp7	chr2	2	1516	76503867--76505384	Novel	-	-	-	-
Fmn1	chr2	2	2339	113235534--113237874	Novel	-	-	-	-
Fmn1	chr2	2	29716	113403526--113433243	Novel	-	-	-	-
Fnbp4	chr2	2	1056	90615005--90616063	Novel	-	-	-	-
Fnbp4	chr2	2	4149	90593344--90597496	Novel	-	-	-	-
Fpgs	chr2	2	1060	32539208--32540272	Novel	-	-	-	-
Fpgs	chr2	2	3174	32543533--32546711	Novel	-	-	-	-
Fpgs	chr2	2	79	32542178--32542259	Novel	-	-	-	-
Fubp3	chr2	2	249	31467752--31468005	Novel	-	-	-	-
Fubp3	chr2	2	3216	31450839--31454057	Novel	-	-	-	-
Fubp3	chr2	2	363	31467259--31467622	Novel	-	-	-	-
Galk2	chr2	2	13013	125742281--125755298	Novel	-	-	-	-
Galk2	chr2	2	8521	125763998--125772521	Novel	-	-	-	-
Gmeb2	chr2	2	17550	180995103--181012654	Novel	-	-	-	-
Gpr107	chr2	2	809	31027600--31028410	Novel	-	-	-	-
Gpsm1	chr2	2	766	26200876--26201645	Novel	-	-	-	-
H13	chr2	2	718	152506866--152507587	Novel	-	-	-	-
H13	chr2	2	850	152513548--152514398	Novel	-	-	-	-
Harbi1	chr2	2	1104	91551130--91552236	Novel	-	-	-	-
Hspa5	chr2	2	2	34629767--34629823	Novel	-	-	-	-
Hspa5	chr2	2	2	34631145--34631191	Novel	-	-	-	-
Hspa5	chr2	2	2	34631324--34631342	Novel	-	-	-	-
Hspa5	chr2	2	2	34631616--34631656	Novel	-	-	-	-
Hspa5	chr2	2	2	34631761--34631765	Novel	-	-	-	-
Idh3b	chr2	2	825	130105171--130106000	Novel	-	-	-	-
Il1rn	chr2	2	3843	24201088--24204935	Novel	-	-	-	-
Ino80	chr2	2	1779	119205866--119207646	Novel	-	-	-	-
Jmjd7	chr2	2	2566	119853311--119855879	Novel	-	-	-	-
Jmjd7	chr2	2	702	119856608--119857310	Novel	-	-	-	-
Lama5	chr2	2	57	179912138--179912197	Novel	-	-	-	-
Lime1	chr2	2	554	181117406--181117962	Novel	-	-	-	-
Med27	chr2	2	2794	29202569--29205365	Novel	-	-	-	-
Mrps2	chr2	2	270	28324468--28324741	Novel	-	-	-	-
Mtap1a	chr2	2	145	121133108--121133253	Novel	-	-	-	-
Mtch2	chr2	2	2	90706525--90706529	Novel	-	-	-	-
Mybl2	chr2	2	2016	162901511--162903527	Novel	-	-	-	-
Myo3a	chr2	2	2	22444516--22444521	Novel	-	-	-	-
Ncoa6	chr2	2	2510	155241662--155244175	Novel	-	-	-	-
Ndor1	chr2	2	84	25102115--25102201	Novel	-	-	-	-
Ndufs3	chr2	2	1474	90743101--90744575	Novel	-	-	-	-
Npepl1	chr2	2	336	173936777--173937114	Novel	-	-	-	-
Npepl1	chr2	2	567	173945157--173945728	Novel	-	-	-	-
Nphp1	chr2	2	3400	127583497--127586901	Novel	-	-	-	-
Nr6a1	chr2	2	24645	38615949--38640596	Novel	-	-	-	-
Nsun6	chr2	2	1691	14968929--14970621	Novel	-	-	-	-
Nudt5	chr2	2	2735	5766428--5769166	Novel	-	-	-	-
Nusap1	chr2	2	1276	119456240--119457517	Novel	-	-	-	-
Orc4	chr2	2	395	48788674--48789070	Novel	-	-	-	-
Pank2	chr2	2	4713	131114419--131119134	Novel	-	-	-	-
Pax8	chr2	2	1425	24298660--24300087	Novel	-	-	-	-
Pcna	chr2	2	2	132078797--132078802	Novel	-	-	-	-
Pdss1	chr2	2	5591	22762444--22768036	Novel	-	-	-	-
Pfkfb3	chr2	2	5565	11396170--11401735	Novel	-	-	-	-
Phospho2	chr2	2	2051	69628377--69630429	Novel	-	-	-	-
Pldn	chr2	2	2	122573005--122573031	Novel	-	-	-	-
Plekha3	chr2	2	30	76533619--76533662	Novel	-	-	-	-
Plxdc2	chr2	2	10	16332231--16332242	Novel	-	-	-	-
Pmpca	chr2	2	571	26246695--26247272	Novel	-	-	-	-
Ppp2r4	chr2	2	1304	30293879--30295183	Novel	-	-	-	-
Ppp2r4	chr2	2	896	30297910--30298809	Novel	-	-	-	-
Prdm11	chr2	2	3710	92829809--92833522	Novel	-	-	-	-
Prkra	chr2	2	4487	76481359--76485851	Novel	-	-	-	-
Prrx2	chr2	2	12885	30721042--30733930	Novel	-	-	-	-
Prrx2	chr2	2	864	30734111--30734975	Novel	-	-	-	-
Ptgis	chr2	2	8995	167040488--167049487	Novel	-	-	-	-
Ptpla	chr2	2	88	13966880--13966970	Novel	-	-	-	-
Ptrh1	chr2	2	186	32632042--32632229	Novel	-	-	-	-
Rabepk	chr2	2	1989	34652952--34654943	Novel	-	-	-	-
Raly	chr2	2	26159	154646824--154672984	Novel	-	-	-	-
Raly	chr2	2	2850	154617283--154620135	Novel	-	-	-	-
Rbms1	chr2	2	2433	60591039--60593474	Novel	-	-	-	-
Rbms1	chr2	2	340	60590595--60590938	Novel	-	-	-	-
Rrbp1	chr2	2	409	143773661--143774074	Novel	-	-	-	-
Rsu1	chr2	2	10100	12999234--13009336	Novel	-	-	-	-
Rsu1	chr2	2	39231	13099163--13138397	Novel	-	-	-	-
Rtel1	chr2	2	885	181089143--181090033	Novel	-	-	-	-
Rtf1	chr2	2	2755	119543144--119545901	Novel	-	-	-	-
Rtf1	chr2	2	5011	119512145--119517159	Novel	-	-	-	-
Sdc4	chr2	2	3	164249786--164249804	Novel	-	-	-	-
Sec16a	chr2	2	1666	26266689--26268358	Novel	-	-	-	-
Sec16a	chr2	2	693	26294341--26295037	Novel	-	-	-	-
Sec61a2	chr2	2	1941	5795463--5797405	Novel	-	-	-	-
Slc25a12	chr2	2	4318	71162172--71166492	Novel	-	-	-	-
Slc9a8	chr2	2	7674	167269030--167276706	Novel	-	-	-	-
Snapc4	chr2	2	442	26222812--26223257	Novel	-	-	-	-
Snx5	chr2	2	1861	144082931--144084792	Novel	-	-	-	-
Sp3	chr2	2	8790	72799420--72808213	Novel	-	-	-	-
Spg11	chr2	2	1487	121906103--121907592	Novel	-	-	-	-
Src	chr2	2	413	157250147--157250563	Novel	-	-	-	-
Src	chr2	2	7195	157250148--157257347	Novel	-	-	-	-
Srsf6	chr2	2	881	162757878--162758763	Novel	-	-	-	-
Stam2	chr2	2	5155	52568724--52573880	Novel	-	-	-	-
Strbp	chr2	2	7949	37483046--37490997	Novel	-	-	-	-
Suv39h2	chr2	2	3681	3376059--3379742	Novel	-	-	-	-
Tgif2	chr2	2	3065	156666826--156669892	Novel	-	-	-	-
Thbd	chr2	2	2	148231875--148231888	Novel	-	-	-	-
Thbs1	chr2	2	2	117939144--117939152	Novel	-	-	-	-
Thbs1	chr2	2	2	117945087--117945117	Novel	-	-	-	-
Thbs1	chr2	2	2	117945651--117945672	Novel	-	-	-	-
Thbs1	chr2	2	2	117946934--117946939	Novel	-	-	-	-
Thbs1	chr2	2	2	117948688--117948736	Novel	-	-	-	-
Thbs1	chr2	2	2	117950808--117950813	Novel	-	-	-	-
Thbs1	chr2	2	2	117951748--117951784	Novel	-	-	-	-
Thbs1	chr2	2	2	117951944--117952003	Novel	-	-	-	-
Thbs1	chr2	2	2	117952076--117952090	Novel	-	-	-	-
Thbs1	chr2	2	320	117945208--117945530	Novel	-	-	-	-
Thbs1	chr2	2	3	117951904--117951938	Novel	-	-	-	-
Thbs1	chr2	2	3	117952300--117952315	Novel	-	-	-	-
Thbs1	chr2	2	505	117943392--117943898	Novel	-	-	-	-
Top1	chr2	2	258	160546409--160546667	Novel	-	-	-	-
Tpd52l2	chr2	2	4572	181232036--181236611	Novel	-	-	-	-
Traf2	chr2	2	2	25392639--25392644	Novel	-	-	-	-
Ubac1	chr2	2	8651	25854587--25863239	Novel	-	-	-	-
Uckl1	chr2	2	75	181304937--181305015	Novel	-	-	-	-
Urm1	chr2	2	246	29698288--29698535	Novel	-	-	-	-
Vapb	chr2	2	12124	173587769--173599894	Novel	-	-	-	-
Vim	chr2	2	2	13496211--13496217	Novel	-	-	-	-
Vim	chr2	2	2	13496488--13496506	Novel	-	-	-	-
Vim	chr2	2	2	13501474--13501478	Novel	-	-	-	-
Vim	chr2	2	2	13501718--13501748	Novel	-	-	-	-
Vim	chr2	2	47	13500135--13500182	Novel	-	-	-	-
Vps39	chr2	2	9750	120154451--120164202	Novel	-	-	-	-
Yme1l1	chr2	2	434	23019582--23020020	Novel	-	-	-	-
Ywhab	chr2	2	12	163820990--163821009	Novel	-	-	-	-
Ywhab	chr2	2	2104	163837639--163839744	Novel	-	-	-	-
Zfp106	chr2	2	13620	120357956--120371580	Novel	-	-	-	-
Zfp334	chr2	2	3527	165208896--165212428	Novel	-	-	-	-
Zfp408	chr2	2	124	91489183--91489309	Novel	-	-	-	-
Zmynd8	chr2	2	6166	165611238--165617405	Novel	-	-	-	-
2500003M10Rik	chr3	2	1601	90304436--90306039	Novel	-	-	-	-
2810403A07Rik	chr3	2	356	88503927--88504286	Novel	-	-	-	-
Ahcyl1	chr3	2	715	107472097--107472815	Novel	-	-	-	-
Ankrd13c	chr3	2	16386	157638256--157654645	Novel	-	-	-	-
Arnt	chr3	2	163	95293623--95293787	Novel	-	-	-	-
Atp11b	chr3	2	7557	35738133--35745696	Novel	-	-	-	-
Atp11b	chr3	2	7592	35711237--35718830	Novel	-	-	-	-
Atp8b2	chr3	2	338	89749065--89749403	Novel	-	-	-	-
BC023814	chr3	2	263	87731582--87731847	Novel	-	-	-	-
Car13	chr3	2	2	14661568--14661571	Novel	-	-	-	-
Cdc42se1	chr3	2	832	95036580--95037415	Novel	-	-	-	-
Cyr61	chr3	2	2	145311255--145311309	Novel	-	-	-	-
Dbt	chr3	2	10160	116216108--116226269	Novel	-	-	-	-
Dph5	chr3	2	986	115628628--115629614	Novel	-	-	-	-
Ecm1	chr3	2	2	95540439--95540442	Novel	-	-	-	-
Eif4e	chr3	2	2	138213886--138213891	Novel	-	-	-	-
Fam164a	chr3	2	3038	7536037--7539075	Novel	-	-	-	-
Fam164a	chr3	2	7236	7528683--7535920	Novel	-	-	-	-
Fam198b	chr3	2	996	79712723--79713721	Novel	-	-	-	-
Fam40a	chr3	2	2570	107424972--107427544	Novel	-	-	-	-
Fam48a	chr3	2	3385	54499128--54502514	Novel	-	-	-	-
Fdps	chr3	2	126	88899393--88899522	Novel	-	-	-	-
Gba	chr3	2	391	89010289--89010682	Novel	-	-	-	-
Gon4l	chr3	2	418	88712702--88713125	Novel	-	-	-	-
Gyg	chr3	2	4296	20050585--20054886	Novel	-	-	-	-
Hbxip	chr3	2	757	107082031--107082788	Novel	-	-	-	-
Kirrel	chr3	2	1063	86961817--86962885	Novel	-	-	-	-
Lhfp	chr3	2	4176	53035749--53039927	Novel	-	-	-	-
Magi3	chr3	2	12128	103825800--103837930	Novel	-	-	-	-
Magi3	chr3	2	24	103819408--103819438	Novel	-	-	-	-
Mbnl1	chr3	2	6864	60400749--60407615	Novel	-	-	-	-
Mbnl1	chr3	2	954	60399685--60400640	Novel	-	-	-	-
Mef2d	chr3	2	652	87962390--87963043	Novel	-	-	-	-
Mrpl24	chr3	2	86	87725969--87726056	Novel	-	-	-	-
Mtmr11	chr3	2	502	95972064--95972568	Novel	-	-	-	-
Naa15	chr3	2	878	51275502--51276382	Novel	-	-	-	-
Nmd3	chr3	2	1860	69545574--69547435	Novel	-	-	-	-
Notch2	chr3	2	2	97942373--97942375	Novel	-	-	-	-
Pde4dip	chr3	2	1604	97501137--97502743	Novel	-	-	-	-
Pdlim5	chr3	2	688	141966218--141966906	Novel	-	-	-	-
Phc3	chr3	2	116	30813223--30813343	Novel	-	-	-	-
Pi4kb	chr3	2	5222	94802921--94808144	Novel	-	-	-	-
Pmf1	chr3	2	94	88199732--88199829	Novel	-	-	-	-
Postn	chr3	2	2498	54181528--54184026	Novel	-	-	-	-
Prpf3	chr3	2	633	95652983--95653618	Novel	-	-	-	-
Psmb4	chr3	2	221	94690142--94690365	Novel	-	-	-	-
Rapgef2	chr3	2	1913	78885205--78887121	Novel	-	-	-	-
Rnf115	chr3	2	2549	96589943--96592492	Novel	-	-	-	-
S100a11	chr3	2	2	93328029--93328056	Novel	-	-	-	-
S100a3	chr3	2	196	90405502--90405701	Novel	-	-	-	-
Sclt1	chr3	2	1647	41465639--41467286	Novel	-	-	-	-
Sec24b	chr3	2	4674	129728773--129733451	Novel	-	-	-	-
Shc1	chr3	2	133	89230996--89231129	Novel	-	-	-	-
Shc1	chr3	2	738	89227735--89228477	Novel	-	-	-	-
Siah2	chr3	2	5673	58489644--58495319	Novel	-	-	-	-
Siah2	chr3	2	9106	58480365--58489473	Novel	-	-	-	-
Slc30a7	chr3	2	454	115684225--115684681	Novel	-	-	-	-
Slc44a3	chr3	2	2577	121171393--121173971	Novel	-	-	-	-
Smc4	chr3	2	2	68832475--68832479	Novel	-	-	-	-
Smg5	chr3	2	1514	88151517--88153032	Novel	-	-	-	-
Smg5	chr3	2	986	88149380--88150366	Novel	-	-	-	-
Spata1	chr3	2	5697	146120450--146126150	Novel	-	-	-	-
Syde2	chr3	2	7041	145652130--145659174	Novel	-	-	-	-
Synpo2	chr3	2	872	122824188--122825062	Novel	-	-	-	-
Taf13	chr3	2	766	108375029--108375797	Novel	-	-	-	-
Tbx15	chr3	2	2	99156920--99156929	Novel	-	-	-	-
Tbx15	chr3	2	33699	99079050--99112752	Novel	-	-	-	-
Tmem144	chr3	2	1201	79625351--79626555	Novel	-	-	-	-
Tpm3	chr3	2	2	89904502--89904506	Novel	-	-	-	-
Ubqln4	chr3	2	7450	88360838--88368292	Novel	-	-	-	-
Vps45	chr3	2	13038	95823663--95836703	Novel	-	-	-	-
Wdr47	chr3	2	4033	108422209--108426243	Novel	-	-	-	-
Wdr77	chr3	2	115	105767428--105767545	Novel	-	-	-	-
Wdr77	chr3	2	1833	105764980--105766815	Novel	-	-	-	-
Znhit6	chr3	2	13934	145241494--145255428	Novel	-	-	-	-
Znhit6	chr3	2	3295	145259163--145262461	Novel	-	-	-	-
Znhit6	chr3	2	761	145262659--145263424	Novel	-	-	-	-
Zranb2	chr3	2	525	157209110--157209639	Novel	-	-	-	-
Zzz3	chr3	2	4	152125030--152125070	Novel	-	-	-	-
2310028O11Rik	chr4	2	25822	138661013--138686839	Novel	-	-	-	-
2310030N02Rik	chr4	2	1348	10993853--10995202	Novel	-	-	-	-
2310030N02Rik	chr4	2	2817	10997467--11000284	Novel	-	-	-	-
2510006D16Rik	chr4	2	569	129278869--129279438	Novel	-	-	-	-
AI314180	chr4	2	1415	58813189--58814608	Novel	-	-	-	-
Acot7	chr4	2	6	151552366--151552381	Novel	-	-	-	-
Akr1a4	chr4	2	9361	116314578--116323945	Novel	-	-	-	-
Arhgef10l	chr4	2	1147	140147859--140149008	Novel	-	-	-	-
Arhgef19	chr4	2	702	140801386--140802090	Novel	-	-	-	-
Atad3a	chr4	2	220	155124755--155124975	Novel	-	-	-	-
Atad3a	chr4	2	4358	155123317--155127676	Novel	-	-	-	-
Atp6v1g1	chr4	2	1017	63206033--63207050	Novel	-	-	-	-
Atp6v1g1	chr4	2	3741	63205874--63209619	Novel	-	-	-	-
B4galt2	chr4	2	102	117549588--117549693	Novel	-	-	-	-
BC002163	chr4	2	2026	123393324--123395350	Novel	-	-	-	-
Bag1	chr4	2	1146	40893607--40894754	Novel	-	-	-	-
Btbd19	chr4	2	552	116793464--116794021	Novel	-	-	-	-
C430048L16Rik	chr4	2	157	12016651--12016809	Novel	-	-	-	-
Capzb	chr4	2	2	138847335--138847369	Novel	-	-	-	-
Ccdc163	chr4	2	1189	116385429--116386621	Novel	-	-	-	-
Ccnl2	chr4	2	362	155194075--155194438	Novel	-	-	-	-
Cdk11b	chr4	2	7673	155004954--155012628	Novel	-	-	-	-
Clcn6	chr4	2	1849	147400807--147402659	Novel	-	-	-	-
Clspn	chr4	2	3	126253183--126253188	Novel	-	-	-	-
Cpne3	chr4	2	2	19447924--19447937	Novel	-	-	-	-
Cyp2j8-ps	chr4	2	25712	96111461--96137176	Novel	-	-	-	-
D4Bwg0951e	chr4	2	2	80556739--80556754	Novel	-	-	-	-
D4Ertd22e	chr4	2	672	140671778--140672455	Novel	-	-	-	-
Ddi2	chr4	2	6623	141241546--141248172	Novel	-	-	-	-
Ddi2	chr4	2	809	141264371--141265180	Novel	-	-	-	-
Ddost	chr4	2	2	137867379--137867382	Novel	-	-	-	-
Dnajc11	chr4	2	16275	151331311--151347588	Novel	-	-	-	-
Dnajc8	chr4	2	2040	132092059--132094103	Novel	-	-	-	-
Dvl1	chr4	2	792	155229447--155230240	Novel	-	-	-	-
Echdc2	chr4	2	1619	107844779--107846399	Novel	-	-	-	-
Efcab7	chr4	2	1835	99496242--99498080	Novel	-	-	-	-
Eif4g3	chr4	2	1128	137727354--137728487	Novel	-	-	-	-
Eif4g3	chr4	2	24836	137613992--137638828	Novel	-	-	-	-
Eps15	chr4	2	6977	109050944--109057923	Novel	-	-	-	-
Erp44	chr4	2	21768	48232399--48254168	Novel	-	-	-	-
Erp44	chr4	2	2573	48221948--48224522	Novel	-	-	-	-
Eya3	chr4	2	7723	132228946--132236672	Novel	-	-	-	-
Fbxo10	chr4	2	3	45048974--45048977	Novel	-	-	-	-
Fbxo42	chr4	2	18886	140704738--140723627	Novel	-	-	-	-
Fhl3	chr4	2	1611	124381244--124382857	Novel	-	-	-	-
Ftl2	chr4	2	2	125181682--125181691	Novel	-	-	-	-
Ggh	chr4	2	2775	19985374--19988151	Novel	-	-	-	-
Gm5506	chr4	2	742	149620814--149621559	Novel	-	-	-	-
Gng10	chr4	2	3504	59048594--59052100	Novel	-	-	-	-
Gnl2	chr4	2	675	124720132--124720810	Novel	-	-	-	-
Hmgcl	chr4	2	423	135509347--135509771	Novel	-	-	-	-
Inpp5b	chr4	2	708	124475620--124476333	Novel	-	-	-	-
Ints8	chr4	2	774	11140076--11140850	Novel	-	-	-	-
Lepre1	chr4	2	310	118920190--118920501	Novel	-	-	-	-
Lrrc47	chr4	2	100	153394211--153394323	Novel	-	-	-	-
Lrrc47	chr4	2	52	153394311--153394385	Novel	-	-	-	-
Mad2l2	chr4	2	398	147518834--147519234	Novel	-	-	-	-
Miip	chr4	2	595	147239379--147239975	Novel	-	-	-	-
Mrto4	chr4	2	261	138904659--138904924	Novel	-	-	-	-
Mtap	chr4	2	840	88783642--88784484	Novel	-	-	-	-
Mthfr	chr4	2	52	147429655--147429718	Novel	-	-	-	-
Mul1	chr4	2	1300	137990792--137992094	Novel	-	-	-	-
Nbl1	chr4	2	5378	138641563--138646942	Novel	-	-	-	-
Ncbp1	chr4	2	844	46175036--46175882	Novel	-	-	-	-
Necap2	chr4	2	2	140622741--140622743	Novel	-	-	-	-
Nfyc	chr4	2	3331	120430901--120434235	Novel	-	-	-	-
Nsmaf	chr4	2	7803	6326103--6333912	Novel	-	-	-	-
Nsun4	chr4	2	1977	115721268--115723252	Novel	-	-	-	-
Oma1	chr4	2	2	103038876--103038888	Novel	-	-	-	-
Otud3	chr4	2	3572	138454053--138457627	Novel	-	-	-	-
Palm2	chr4	2	36118	57624743--57660861	Novel	-	-	-	-
Pars2	chr4	2	1969	106323752--106325725	Novel	-	-	-	-
Phactr4	chr4	2	34506	131934478--131968985	Novel	-	-	-	-
Phc2	chr4	2	14045	128405112--128419160	Novel	-	-	-	-
Pigo	chr4	2	207	43032313--43032520	Novel	-	-	-	-
Pigv	chr4	2	780	133224870--133225655	Novel	-	-	-	-
Pink1	chr4	2	1764	137872046--137873810	Novel	-	-	-	-
Plaa	chr4	2	359	94253614--94253973	Novel	-	-	-	-
Plekhm2	chr4	2	701	141184292--141184996	Novel	-	-	-	-
Polr1e	chr4	2	528	45031615--45032145	Novel	-	-	-	-
Pomgnt1	chr4	2	92	115827874--115827968	Novel	-	-	-	-
Ppcs	chr4	2	166	119094288--119094454	Novel	-	-	-	-
Prdm2	chr4	2	3155	142732136--142735293	Novel	-	-	-	-
Ptp4a2	chr4	2	3	129525708--129525745	Novel	-	-	-	-
Ptprd	chr4	2	841	75745509--75746351	Novel	-	-	-	-
Pum1	chr4	2	2899	130318931--130321835	Novel	-	-	-	-
Rab2a	chr4	2	6901	8509638--8516545	Novel	-	-	-	-
Rer1	chr4	2	2965	154457348--154460315	Novel	-	-	-	-
Rnf220	chr4	2	815	116968870--116969688	Novel	-	-	-	-
Rnf38	chr4	2	3983	44142527--44146511	Novel	-	-	-	-
Rps20	chr4	2	2	3761706--3761731	Novel	-	-	-	-
Rps6	chr4	2	140	86501908--86502052	Novel	-	-	-	-
Runx3	chr4	2	2	134732280--134732318	Novel	-	-	-	-
Rusc2	chr4	2	30194	43397301--43427501	Novel	-	-	-	-
Sdhb	chr4	2	5167	140517241--140522409	Novel	-	-	-	-
Serinc2	chr4	2	9856	129942473--129952331	Novel	-	-	-	-
Sf3a3	chr4	2	2001	124395661--124397665	Novel	-	-	-	-
Sh3bgrl3	chr4	2	116	133683720--133683837	Novel	-	-	-	-
Shb	chr4	2	145	45502044--45502193	Novel	-	-	-	-
Slc35a1	chr4	2	1101	34621177--34622279	Novel	-	-	-	-
Slc35a1	chr4	2	1415	34614759--34616174	Novel	-	-	-	-
Srrm1	chr4	2	2230	134885405--134887636	Novel	-	-	-	-
Stmn1	chr4	2	326	134028908--134029236	Novel	-	-	-	-
Stx17	chr4	2	6698	48137937--48144638	Novel	-	-	-	-
Taf12	chr4	2	8041	131830666--131838708	Novel	-	-	-	-
Tinagl1	chr4	2	146	129844837--129844986	Novel	-	-	-	-
Tinagl1	chr4	2	88	129843201--129843291	Novel	-	-	-	-
Tle1	chr4	2	8912	71821241--71830156	Novel	-	-	-	-
Tmco4	chr4	2	4218	138528903--138533122	Novel	-	-	-	-
Tmem39b	chr4	2	2733	129371255--129373990	Novel	-	-	-	-
Tmem53	chr4	2	15755	116924739--116940495	Novel	-	-	-	-
Tmem55a	chr4	2	6818	14813828--14820647	Novel	-	-	-	-
Tmem57	chr4	2	13686	134368612--134382299	Novel	-	-	-	-
Tmem68	chr4	2	3023	3491402--3494428	Novel	-	-	-	-
Tnc	chr4	2	12617	63643957--63656576	Novel	-	-	-	-
Tnc	chr4	2	4206	63656738--63660949	Novel	-	-	-	-
Tstd2	chr4	2	1726	46148466--46150195	Novel	-	-	-	-
Ttc39b	chr4	2	2766	82883253--82886022	Novel	-	-	-	-
Txn1	chr4	2	2	57956782--57956795	Novel	-	-	-	-
Ubxn2b	chr4	2	1344	6129587--6130935	Novel	-	-	-	-
Usp48	chr4	2	2181	137162729--137164915	Novel	-	-	-	-
Usp48	chr4	2	9334	137190923--137200257	Novel	-	-	-	-
Vps13d	chr4	2	491	144700240--144700734	Novel	-	-	-	-
Yars	chr4	2	3283	128880086--128883373	Novel	-	-	-	-
Ybx1	chr4	2	3	118967038--118967050	Novel	-	-	-	-
Yipf1	chr4	2	2	107017683--107017685	Novel	-	-	-	-
Ythdf2	chr4	2	3638	131742861--131746501	Novel	-	-	-	-
Zcchc11	chr4	2	1058	108220773--108221833	Novel	-	-	-	-
Zcchc7	chr4	2	1707	44937136--44938846	Novel	-	-	-	-
Zfp37	chr4	2	2969	61866142--61869114	Novel	-	-	-	-
Zfp46	chr4	2	2	135849219--135849277	Novel	-	-	-	-
0610007L01Rik	chr5	2	7176	130705494--130712673	Novel	-	-	-	-
Actb	chr5	2	2	143664900--143664921	Novel	-	-	-	-
Actb	chr5	2	2	143666205--143666232	Novel	-	-	-	-
Actb	chr5	2	2	143667091--143667134	Novel	-	-	-	-
Agap3	chr5	2	1917	23986163--23988083	Novel	-	-	-	-
Alkbh2	chr5	2	129	114575737--114575869	Novel	-	-	-	-
Alkbh2	chr5	2	1589	114575945--114577535	Novel	-	-	-	-
Anxa3	chr5	2	292	97226127--97226419	Novel	-	-	-	-
Anxa3	chr5	2	3376	97253988--97257367	Novel	-	-	-	-
Ap1s1	chr5	2	2270	137519112--137521385	Novel	-	-	-	-
Ap4m1	chr5	2	534	138613664--138614200	Novel	-	-	-	-
Bcl7b	chr5	2	2499	135644457--135646957	Novel	-	-	-	-
Bmp2k	chr5	2	1794	97490672--97492469	Novel	-	-	-	-
Bre	chr5	2	1560	32358322--32359883	Novel	-	-	-	-
Cct6a	chr5	2	134	130296561--130296696	Novel	-	-	-	-
Cct6a	chr5	2	99	130297816--130297917	Novel	-	-	-	-
Cdk5	chr5	2	402	23926146--23926550	Novel	-	-	-	-
Cenpa	chr5	2	2624	30969484--30972110	Novel	-	-	-	-
Chek2	chr5	2	665	111269559--111270226	Novel	-	-	-	-
Chfr	chr5	2	15592	110564952--110580545	Novel	-	-	-	-
Chfr	chr5	2	7356	110565211--110572569	Novel	-	-	-	-
Denr	chr5	2	13965	124358221--124372188	Novel	-	-	-	-
Depdc5	chr5	2	266	33206389--33206658	Novel	-	-	-	-
Dhx37	chr5	2	264	125904729--125904995	Novel	-	-	-	-
Epha5	chr5	2	2	84552714--84552717	Novel	-	-	-	-
Ept1	chr5	2	1494	30582763--30584257	Novel	-	-	-	-
Evc2	chr5	2	2780	37778378--37781159	Novel	-	-	-	-
Evi5	chr5	2	7304	108219527--108226833	Novel	-	-	-	-
Fam114a1	chr5	2	3076	65397150--65400227	Novel	-	-	-	-
Fam185a	chr5	2	21998	20939601--20961599	Novel	-	-	-	-
Fam20c	chr5	2	6	139278129--139278140	Novel	-	-	-	-
Fbxl13	chr5	2	16683	21049535--21066220	Novel	-	-	-	-
Fbxw8	chr5	2	14247	118528257--118542506	Novel	-	-	-	-
Fbxw8	chr5	2	2	118563725--118563727	Novel	-	-	-	-
Fis1	chr5	2	2864	137438096--137440962	Novel	-	-	-	-
Fosl2	chr5	2	9333	32439863--32449197	Novel	-	-	-	-
Fryl	chr5	2	971	73460149--73461123	Novel	-	-	-	-
Gbas	chr5	2	4946	130245637--130250584	Novel	-	-	-	-
Gcn1l1	chr5	2	682	116053341--116054025	Novel	-	-	-	-
Gnb2	chr5	2	250	137969514--137969768	Novel	-	-	-	-
Gpr125	chr5	2	176	50442199--50442377	Novel	-	-	-	-
Gtf2h3	chr5	2	1434	125032533--125033970	Novel	-	-	-	-
Gtf2i	chr5	2	1350	134714762--134716114	Novel	-	-	-	-
Gtf2ird1	chr5	2	612	134838439--134839051	Novel	-	-	-	-
Hadha	chr5	2	2	30467553--30467555	Novel	-	-	-	-
Hadha	chr5	2	2	30471856--30471858	Novel	-	-	-	-
Hsph1	chr5	2	117	150434749--150434868	Novel	-	-	-	-
Iqce	chr5	2	98	141167622--141167722	Novel	-	-	-	-
Klhl5	chr5	2	1233	65533242--65534477	Novel	-	-	-	-
Lrrc8c	chr5	2	21187	105973287--105994477	Novel	-	-	-	-
Lrrc8d	chr5	2	31666	106129580--106161249	Novel	-	-	-	-
Man2b2	chr5	2	1363	37207431--37208796	Novel	-	-	-	-
Mapkapk5	chr5	2	2449	121985952--121988405	Novel	-	-	-	-
Med13l	chr5	2	4259	119184067--119188326	Novel	-	-	-	-
Mfsd10	chr5	2	64	34978191--34978258	Novel	-	-	-	-
Mrps17	chr5	2	765	130221834--130222604	Novel	-	-	-	-
Ncapg	chr5	2	734	46085162--46085900	Novel	-	-	-	-
Ncor2	chr5	2	462	125510593--125511060	Novel	-	-	-	-
Ncor2	chr5	2	858	125522256--125523114	Novel	-	-	-	-
Nrbp1	chr5	2	166	31552749--31552918	Novel	-	-	-	-
Nub1	chr5	2	6784	24191840--24198625	Novel	-	-	-	-
Nup54	chr5	2	3629	92853495--92857127	Novel	-	-	-	-
Nup54	chr5	2	729	92850778--92851507	Novel	-	-	-	-
Ogfod2	chr5	2	950	124563534--124564487	Novel	-	-	-	-
Paics	chr5	2	266	77380526--77380793	Novel	-	-	-	-
Pan3	chr5	2	1968	148348849--148350821	Novel	-	-	-	-
Pdgfa	chr5	2	1157	139469337--139470496	Novel	-	-	-	-
Pgm1	chr5	2	1890	64495102--64496993	Novel	-	-	-	-
Pitpnb	chr5	2	2	111815661--111815676	Novel	-	-	-	-
Rchy1	chr5	2	4979	92386675--92391657	Novel	-	-	-	-
Rell1	chr5	2	13586	64302387--64315974	Novel	-	-	-	-
Rfc5	chr5	2	112	117829913--117830028	Novel	-	-	-	-
Rnf4	chr5	2	2	34694701--34694704	Novel	-	-	-	-
Rpl6	chr5	2	2	121655516--121655555	Novel	-	-	-	-
Rpl6	chr5	2	528	121654884--121655414	Novel	-	-	-	-
Rplp0	chr5	2	203	116010965--116011170	Novel	-	-	-	-
Sec31a	chr5	2	1133	100791261--100792395	Novel	-	-	-	-
Sema3a	chr5	2	1433	13555092--13556527	Novel	-	-	-	-
Sema3a	chr5	2	1828	13433345--13435174	Novel	-	-	-	-
Sirt4	chr5	2	2049	115930534--115932585	Novel	-	-	-	-
[truncated: 535 more rows]
