# Supplementary material for: Novel Bioinformatics Method for Identification of Genome-Wide Non-Canonical Spliced Regions Using RNA-Seq Data
Source: PLoS One. 2014 Jul 3;9(7):e100864. doi: 10.1371/journal.pone.0100864 (PMC4084626; doi:10.1371/journal.pone.0100864)
Supplement: Table S3 — A list of reads supporting Xbp1 26 bp spliced region identified by BWA. (XLSX) [file pone.0100864.s003.xlsx]

## Sheet: Supplementary_file_4.txt
QNAME	FLAG	RNAME	POS	MAPQ	CIAGR	MRNM	MPOS	ISIZE	SEQ	QUAL
unknown:7:10:7856:9794#0	16	chr11	5424258	37	23M26D56M	*	0	0	TGGTGGCCGGGTCTGCTGAGTCCGCAGCAGGTGCAGGCCCAGTTGTCACCTCCCCAGAACATCTTCCCATGGACTCTGA	3EDCFBEDEFDCFGFGEG?GEFGEEGGGGGGGGGGFGDEGEGDFGGGCDGGGGDEBGGGDFGGDDGFFGGGGFGFFFGG
unknown:7:104:3452:2631#0	0	chr11	5424247	37	34M26D45M	*	0	0	TGGAGTAAGGCTGGTGGCCGGGTCTGCTGAGTCCGCAGCAGGTGCAGGCCCAGTTGTCACCTCCCCAGAACATCTTCCC	CEEDFFEFFFEFFFDFFDEEEE@ABCCEC@C5DDCEBCB=AC+@?=?@@BB@E?@:@@@@B2B?B##############
unknown:7:106:6707:17148#0	0	chr11	5424247	37	34M26D45M	*	0	0	TGGAGTAAGGCTGGTGGCCGGGTCTGCTGAGTCCGCAGCAGGTGCAGGCCCAGTTGTCACCTCCCCAGAACATCTTCCC	GGGGGFGGGGGGGGEGGGGGGGDFFGEGGEGCGEGEFFFEFFBEDFDDEEDDEBEB?DDDDDEDDCBDDD?CDCDCDAC
unknown:7:111:16776:13031#0	16	chr11	5424257	37	24M26D55M	*	0	0	CTGGTGGCCGGGTCTGCTGAGTCCGCAGCAGGTGCAGGCCCAGTTGTCACCTCCCCAGAACATCTTCCCATGGACTCTG	?AE=EEDDADEDDEGDGEFFEFGGGEGGGGFGEFGFGGGFFGGGDGGGCGGFGGGGGGGGGGFGGFGGGGGGGGGGGFG
unknown:7:116:12025:17600#0	16	chr11	5424245	37	36M26D43M	*	0	0	AGTGGAGTAAGGCTGGTGGCCGGGTCTGCTGAGTCCGCAGCAGGTGCAGGCCCAGTTGTCACCTCCCCAGAACATCTTC	@CEDDCEDCDFFE=EEEGEEEFDGGBGFGGFEGGGDGGGGGGGFGEEEGGDDFEGGGGGGCDGGGGGFGGGFFGGGGGF
unknown:7:116:16886:17167#0	16	chr11	5424245	37	36M26D43M	*	0	0	AGTGGAGTAAGGCTGGTGGCCGGGTCTGCTGAGTCCGCAGCAGGTGCAGGCCCAGTTGTCACCTCCCCAGAACATCTTC	BCBDBCDEDDCBDECDBECBEDDDEGGEFFFEEEFGEGFFGGGGGFGGGFGEFEGGGGGGCGGGDGFGGGGGGGGGFFG
unknown:7:116:18845:5441#0	0	chr11	5424258	37	23M26D56M	*	0	0	TGGTGGCCGGGTCTGCTGAGTCCGCAGCAGGTGCAGGCCCAGTTGTCACCTCCCCAGAACATCTTCCCATGGACTCTGA	GGGGGG?GGFGFGEGFGGGFEGGGGGGGEGGBFGFGEGGGBEDFFAFBEFDEFAD=DDDB5BEE?EFEDDF@BDDDDBB
unknown:7:118:4430:19903#0	0	chr11	5424256	37	25M26D54M	*	0	0	GCTGGTGGCCGGGTCTGCTGAGTCCGCAGCAGGTGCAGGCCCAGTTGTCACCTCCCCAGAACATCTTCCCATGGACTCT	GGGGGCGFGGGGGDGGGGFGEGBEDFFEEECDE?DDEDEEADEEAEEADDCCCDDECBCCDDDCCCCCDCCCCCCBBC@
unknown:7:118:6733:1380#0	16	chr11	5424244	37	37M26D42M	*	0	0	GAGTGGAGTAAGGCTGGTGGCCGGGTCTGCTGAGTCCGCAGCAGGTGCAGGCCCAGTTGTCACCTCCCCAGAACATCTT	CBC?CCCDCBAD?@CDC?C@DBFDDEEEFFEDEFEFGGGGGGGGDGGGDFGGGGFEGGGGGAGGGGGGGGGGGGGGGGG
unknown:7:120:10716:12903#0	16	chr11	5424238	37	43M26D36M	*	0	0	CAAGGGGAGTGGAGTAAGGCTGGTGGCCGGGTCTGCTGAGTCCGCAGCAGGTGCAGGCCCAGTTGTCACCTCCCCAGAA	DCBECDBDBEEDEDEDCDDDEEDDFEEFGBGFEGFFFFGGGFGFGEGGGFGFGGGGGEDGGGGGGEGBGGGGGGGGEGG
unknown:7:14:12044:4886#0	0	chr11	5424258	37	23M26D56M	*	0	0	TGGTGGCCGGGTCTGCTGAGTCCGCAGCAGGTGCAGGCCCAGTTGTCACCTCCCCAGAACATCTTCCCATGGACTCTGA	GGGGGGGGGGGGGGGGGGGGGGGGGGGGGGGDGGFAFFFGGGEGFGGFGGGFGGDDGFGGFFGGGGFGFDEFFGEGFFF
unknown:7:16:12245:1269#0	16	chr11	5424258	37	23M26D56M	*	0	0	GGGTGGCCGGGTCTGCTGAGTCCGCAGCAGGTGCAGGCCCAGTTGTCACCTCCCCAGAACATCTTCCCATGGACTCTGA	#BBBBBD:FFD?DEFEEFDEEDFFDFFFFFEFFFFFFFAEFFFFFFFCEFDFAFEFFFFFFFEFBFFFFFFEFF?EEDE
unknown:7:18:2490:7645#0	0	chr11	5424247	37	34M26D45M	*	0	0	TGGAGTAAGGCTGGTGGCCGGGTCTGCTGAGTCCGCAGCAGGTGCAGGCCCAGTTGTCACCTCCCCAGAACATCTTCCC	FFFEGFGGGGGGGFDFGGFGFGCFFGEGEDFCEEGECEDCEDBDDCDDEDCBDBCDBCCCCCDCE@=BB=A<CCBCBCC
unknown:7:19:12292:12844#0	0	chr11	5424253	37	28M26D51M	*	0	0	AAGGCTGGTGGCCGGGTCTGCTGAGTCCGCAGCAGGTGCAGGCCCAGTTGTCACCTCCCCAGAACATCTTCCCATGGAC	GGGGGGGFEGGFGGFGDGFGGGGGGDGGGGGFFGFGDGFDBDAFGFECFFDDFEGDEGEGGDDECBBCDEDDEDCCE?E
unknown:7:2:15136:6343#0	16	chr11	5424258	37	23M26D56M	*	0	0	TGGTGGCCGGGTCTGCTGAGTCCGCAGCAGGTGCAGGCCCAGTTGTCACCTCCCCAGAACATCTTCCCATGGACTCTGA	4A@A@@BBCBBBBDCCCCCDCCDCECEDDDCDEDCDECCCCEFEEEE>CEDDDDEEGFEFGGGGFGGGGGGGFGGGGGG
unknown:7:20:14887:16606#0	16	chr11	5424244	37	37M26D42M	*	0	0	GAGTGGAGTAAGGCTGGTGGCCGGGTCTGCTGAGTCCGCAGCAGGTGCAGGCCCAGTTGTCACCTCCCCAGAACATCTT	<A><ABBBBBBB?BBCBCCBCCBC@CCDCDDCEEDEFDEEEFEEEDGGEEGEEEFGGGGGG@GGGGGEGGGGGGGGGGG
unknown:7:22:11428:11927#0	16	chr11	5424238	37	43M26D36M	*	0	0	CAAGGGGAGTGGAGTAAGGCTGGTGGCCGGGTCTGCTGAGTCCGCAGCAGGTGCAGGCCCAGTTGTCACCTCCCCAGAA	###############?,??B862<:==?A?:::?:??:?=?BBBB?5?B?;:<>>??=@?>>C@C::.14;:;C?ACCA
unknown:7:24:11301:15729#0	16	chr11	5424245	37	36M26D43M	*	0	0	AGTGGAGTAAGGCTGGTGGCCGGGTCTGCTGAGTCCGCAGCAGGTGCAGGCCCAGTTGTCACCTCCCCAGAACATCTTC	5BBDB?DBDBDBD?@DBEDEBDEEEDGFEDGFGFFGGFEGDEGGGGGFGGEEFEGFFFFF@GGGEGGGGGGGFGGGGGE
unknown:7:28:12026:7690#0	0	chr11	5424258	37	23M26D56M	*	0	0	TGGTGGCCGGGTCTGCTGAGTCCGCAGCAGGTGCAGGCCCAGTTGTCACCTCCCCAGAACATCTTCCCATGGACTCTGA	EEEEEBEE?E?EEEDEE:E?EE?DD=?=:?A>5AB=DCCBB??BCAAACE=EEBA;B?AB@:B5BBBC:??:???@A@#
unknown:7:3:3279:7249#0	16	chr11	5424247	37	34M26D45M	*	0	0	TGGAGTAAGGCTGGTGGCCGGGTCTGCTGAGTCCGCAGCAGGTGCAGGCCCAGTTGTCACCTCCCCAGAACATCTTCCC	=CBBBB=BBBCBDBBDBBCDBDCBDDDCDCDDADDDDDDDDDBDDDDD::CDD?DDAD8C;D?D?C@@?@A=DCDDDBD
unknown:7:30:2769:19129#0	0	chr11	5424249	37	32M26D47M	*	0	0	GAGTAAGGCTGGTGGCCGGGTCTGCTGAGTCCGCAGCAGGTGCAGGCCCAGTTGTCACCTCCCCAGAACATCTTCCCAT	GGGGGGFGGGGGEGGEGGGGDGGEGGFGGEGGGGFEGEFFBEEECDEGEBECDDDDCCECDEECABCDE:CCCDDCDCA
unknown:7:31:15797:14764#0	16	chr11	5424259	37	22M26D57M	*	0	0	GGTGGCCGGGTCTGCTGAGTCCGCAGCAGGTGCAGGCCCAGTTGTCACCTCCCCAGAACATCTTCCCATGGACTCTGAC	@B5@@@-@?@==EEBDB=FEDFFFFEFEFDFEEFEFEFFDEEEEBF;>FDEEFEBFFEDDFFDDFEEEDEFEDFFDFFF
unknown:7:32:8278:18188#0	16	chr11	5424245	37	36M26D43M	*	0	0	AGTGGAGTAAGGCTGGTGGCCGGGTCTGCTGAGTCCGCAGCAGGTGCAGGCCCAGTTGTCACCTCCCCAGAACATCTTC	###############?<55:?=?BB??=D=DBC==D=?DD=AB?>?A=AC>.66>5:DDD8>DDD=DDD==D5DD?DDD
unknown:7:41:17119:5200#0	16	chr11	5424243	37	38M26D41M	*	0	0	GGAGTGGAGTAAGGCTGGTGGCCGGGTCTGCTGAGTCCGCAGCAGGTGCAGGCCCAGTTGTCACCTCCCCAGAACATCT	DCC?CCC?A8C?D:BCEDBE:EDDCDDDGEGDEEGEGGFG?GGGGFDGGFFGBFGGGGGGGGCGFGGGDGGGGGGGGGG
unknown:7:42:10901:7057#0	16	chr11	5424258	37	23M26D56M	*	0	0	TGGTGGCCGGGTCTGCTGAGTCCGCAGCAGGTGCAGGCCCAGTTGTCACCTCCCCAGAACATCTTCCCATGGACTCTGA	DE@DCDDDEDDFEGDFEEFFEGGFGGGGGGFGGGFGGFFGGGEGGGGFGGGGGGGGGGGGGGGGGGGGGGGGGGGGGGG
unknown:7:45:9653:7684#0	0	chr11	5424247	37	34M26D45M	*	0	0	TGGAGTAAGGCTGGTGGCCGGGTCTGCTGAGTCCGCAGCAGGTGCAGGCCCAGTTGTCACCTCCCCAGAACATCTTCCC	FFFFGGGFEFGGEGFGGGGFFF@FGGGEEEBBDEFGEEEDEEADBEAAEEFEDAB@?@=?A?AABC@DBAAA?A@A>BB
unknown:7:46:19447:17417#0	16	chr11	5424245	37	36M26D43M	*	0	0	AGTGGAGTAAGGCTGGTGGCCGGGTCTGCTGAGTCCGCAGCAGGTGCAGGCCCAGTTGTCACCTCCCCAGAACATCTTC	#@<AA=@:79>A=7ABBCCBBCDCCCA=CCCCCCCEDDDCD@FFEFEEDFECDEFFFFFF?GGFFGFGFGGFGGFGGFG
unknown:7:47:11737:15469#0	16	chr11	5424238	37	43M26D36M	*	0	0	CAAGGGGAGTGGAGTAAGGCTGGTGGCCGGGTCTGCTGAGTCCGCAGCAGGTGCAGGCCCAGTTGTCACCTCCCCAGAA	CC6CEEECDDDCCEDDCDEDDDEFFEFDFFDEEGEGGEFGGGGGGGGGGGGGGGGGGGFGGGGGGGGCGGFGGGGGGGG
unknown:7:5:8082:20178#0	0	chr11	5424258	37	23M26D56M	*	0	0	TGGTGGCCGGGTCTGCTGAGTCCGCAGCAGGTGCAGGCCCAGTTGTCACCTCCCCAGAACATCTTCCCATGGACTCTGA	GGGGGGGGGGGEFDGGGGGGFGGGEFGGEGGDGEECEEFFEFCEGCFEEEDFCEC@DCBCCBCC?E?CAACAAABBB=9
unknown:7:52:16320:6349#0	16	chr11	5424245	37	36M26D43M	*	0	0	AGTGGAGTAAGGCTGGTGGCCGGGTCTGCTGAGTCCGCAGCAGGTGCAGGCCCAGTTGTCACCTCCCCAGAACATCTTC	2BBBB>BBB?B?BBB<BC?CBCC=DCEDDDCDCBDGEEFGFGGGFEFEEEEDEEEEGGGGCGGGGGFGGGGGGGFGGGG
unknown:7:52:16546:4855#0	0	chr11	5424256	37	25M26D54M	*	0	0	GCTGGTGGCCGGGTCTGCTGAGTCCGCAGCAGGTGCAGGCCCAGTTGTCACCTCCCCAGAACATCTTCCCATGGACTCT	GDGGFGGG?FFFEEGFGGGGFGFGBFFFGE=EE?EEDAE=?A=D@EEBBFEGEGFGGCBEFBBE=ABCCE@@BAB@BBD
unknown:7:53:3866:12784#0	0	chr11	5424242	37	39M26D40M	*	0	0	GGGAGTGGAGTAAGGCTGGTGGCCGGGTCTGCTGAGTCCGCAGCAGGTGCAGGCCCAGTTGTCACCTCCCCAGAACATC	GGGEGEGGFGGEGGGGGFGCGDBGFFFCEEEFFGEGBDFFDEEDDDE@CCE@CDDBCCB@D?CCCA?DCDB@C=CCCBD
unknown:7:53:5082:2747#0	0	chr11	5424258	37	23M26D56M	*	0	0	TGGTGGCCGGGTCTGCTGAGTCCGCAGCAGGTGCAGGCCCAGTTGTCACCTCCCCAGAACATCTTCCCATGGACTCTGA	GGGGGGGGGGGGGGGGGGFGFGGGGGGFFGGCEEFEEEFFEFCCECDCBDDCDDC@DCDCC@CCCCCBCBCCCBB?BCB
unknown:7:58:10365:1076#0	0	chr11	5424247	37	34M26D45M	*	0	0	TGGAGTAAGGCTGGTGGCCGGGTCTGCTGAGTCCGCAGCAGGTGCAGGCCCAGTTGTCACCTCCCCAGAACATCTTCCC	GGGFGEEGFGFGGGDGGEDEEECFBFDDDCBACCDCBDCCB@BC9==CCCCAC@?A>?>ACA>CC?4B<><<>AA<<A>
unknown:7:58:5610:13438#0	16	chr11	5424238	37	43M26D36M	*	0	0	CAAGGGGAGTGGAGTAAGGCTGGTGGCCGGGTCTGCTGAGTCCGCAGCAGGTGCAGGCCCAGTTGTCACCTCCCCAGAA	C=BDCDDCDEDDCDECCCDDDCDFEDEDDDDEEGEFFEFFDGFFGEGGGGGDFGGFGFFGEGGEGFGEGGGFGGGGGGG
unknown:7:58:9895:11217#0	0	chr11	5424242	37	39M26D40M	*	0	0	GGGAGTGGAGTAAGGCTGGTGGCCGGGTCTGCTGAGTCCGCAGCAGGTGCAGGCCCAGTTGTCACCTCCCCAGAACATC	FGGGGEGGGGGGFGGGGGGDGFGGFDECFEFFEGEGCGGGFFEFEFFBEEDEFEEEBDBDDCCADDCDDEE@@=DC:CE
unknown:7:60:16638:1618#0	16	chr11	5424245	37	36M26D43M	*	0	0	AGTGGAGTAAGGCTGGTGGCCGGGTCTGCTGAGTCCGCAGCAGGTGCAGGCCCAGTTGTCACCTCCCCAGAACATCTTC	99A<=;:@A+C:AAA2CCCAAAA??CEDEEDCCDEEDEDDFFFDEDEDCDDDD?EDGEDFBDGGGGFGFGGEGGGGGGG
unknown:7:60:17508:7510#0	16	chr11	5424245	37	36M26D43M	*	0	0	AGTGGAGTAAGGCTGGTGGCCGGGTCTGCTGAGTCCGCAGCAGGTGCAGGCCCAGTTGTCACCTCCCCAGAACATCTTC	######?2:;8;>6@=??8?:6?==??=???=?=BA@BABB??B@????:=?=?BBBBBB/=BBBAAB:B>:A?>>>==
unknown:7:64:4618:16390#0	0	chr11	5424253	37	28M26D51M	*	0	0	AAGGCTGGTGGCCGGGTCTGCTGAGTCCGCAGCAGGTGCAGGCCCAGTTGTCACCTCCCCAGAACATCTTCCCATGGAC	GGGGFGGFBFFFFFFGFEGGFGGGDDFFFEGGGGGBDFFGDEEGGED@FDAEEEDDFGEC=DED=?=D?DDEFB@:B@B
unknown:7:66:4887:11781#0	0	chr11	5424247	37	34M26D45M	*	0	0	TGGAGTAAGGCTGGTGGCCGGGTCTGCTGAGTCCGCAGCAGGTGCAGGCCCAGTTGTCACCTCCCCAGAACATCTTCCC	GGFFGEGGGGGGGGBGGGGGGEDFEDEFEDFCFEGEEEEEEDBDDDDBDDDECBDCBCDCDCDDCC@DCDDBCBCCCCD
unknown:7:68:9042:14513#0	16	chr11	5424245	37	36M26D43M	*	0	0	AGTGGAGTAAGGCTGGTGGCCGGGTCTGCTGAGTCCGCAGCAGGTGCAGGCCCAGTTGTCACCTCCCCAGAACATCTTC	?CDEBCDDEDEDEAEDDDCDEDDEFGGEGFEEDEFGGGGFGFFFDGGGFFGEGEGGGGFGCGGGGGGGGGGGGGGGGGG
unknown:7:73:10805:17410#0	16	chr11	5424245	37	36M26D43M	*	0	0	AGTGGAGTAAGGCTGGTGGCCGGGTCTGCTGAGTCCGCAGCAGGTGCAGGCCCAGTTGTCACCTCCCCAGAACATCTTC	ADDDCDBEDDEDDDEDEGDEEFDFFFGGFGFEFFGGGGFGGGGFGGGFGGGEFEGGFGGGBDFGEGFGGGGGGGFGGGG
unknown:7:74:12800:13329#0	16	chr11	5424258	37	23M26D56M	*	0	0	TGGTGGCCGGGTCTGCTGAGTCCGCAGCAGGTGCAGGCCCAGTTGTCACCTCCCCAGAACATCTTCCCATGGACTCTGA	@EEDDEE?DEAEEBDFEFEGDDGFGGFGGGGFFGEGGGEDEGGGGGGAFGGGGGGGGDEGGGGGGGGFGGGGFGGEGFG
unknown:7:77:13251:3611#0	16	chr11	5424245	37	36M26D43M	*	0	0	AGTGGAGTAAGGCTGGTGGCCGGGTCTGCTGAGTCCGCAGCAGGTGCAGGCCCAGTTGTCACCTCCCCAGAACATCTTC	5D?DFCED=AECE4EEEFDEBFFEBCED=AFEFFF=GGGGFGGGDGFGGGF=BBFDGGFGCGEGGGDDGGGGGGGGFEG
unknown:7:78:18103:18296#0	0	chr11	5424249	37	32M26D47M	*	0	0	GAGTAAGGCTGGTGGCCGGGTCTGCTGAGTCCGCAGCAGGTGCAGGCCCAGTTGTCACCTCCCCAGAACATCTTCCCAT	FFFFGFGGGGGGFGFGBGGGBGGGEEEEDDFFFFFGFGFDAE?FEFEGGFDBFFBDEBEDEGEGCABGFEBDBDDEEDB
unknown:7:78:8559:4343#0	16	chr11	5424245	37	36M26D43M	*	0	0	GGTGGAGTAAGGCTGGTGGCCGGGTCTGCTGAGTCCGCAGCAGGTGCAGGCCCAGTTGTCACCTCCCCAGAACATCTTC	3B+BAA?@=@B-=@=BDEG:DDGEDAEEBBA:BB:EGEEGEEEEECCBBE=A??CCDE=A7CEFDDEDEFFFAFFFFEF
unknown:7:79:2730:17914#0	16	chr11	5424248	37	33M26D46M	*	0	0	GGAGTAAGGCTGGTGGCCGGGTCTGCTGAGTCCGCAGCAGGTGCAGGCCCAGTTGTCACCTCCCCAGAACATCTTCCCA	GFDGFDCGBGGGFFGDDGGFGEEGGGGGGGGGGGFGGGGGGGGGGGFGGGGGGGGGGGGGGGGGGGGGGGGGGGGGGGG
unknown:7:79:3922:16363#0	0	chr11	5424257	37	24M26D55M	*	0	0	CTGGTGGCCGGGTCTGCTGAGTCCGCAGCAGGTGCAGGCCCAGTTGTCACCTCCCCAGAACATCTTCCCATGGACTCTG	GGGGFGGGGGGGEGGGGGGGGEGGGFGGGGGFBFGGEEDGGGFCFGDEEEGEFGGECDDFCEDDCEDEFDBDDCCDDD=
unknown:7:82:2809:7401#0	16	chr11	5424243	37	38M26D41M	*	0	0	GGAGTGGAGTAAGGCTGGTGGCCGGGTCTGCTGAGTCCGCAGCAGGTGCAGGCCCAGTTGTCACCTCCCCAGAACATCT	FEDFEDDEGBDBFEEAFEFGBFEGGDGGGFGGFGGCFGFGGGGGGGFGGGGGFGGGGGGGGGFGGGGFGGGGGGGGFGG
unknown:7:82:5246:11262#0	0	chr11	5424256	37	25M26D54M	*	0	0	GCTGGTGGCCGGGTCTGCTGAGTCCGCAGCAGGTGCAGGCCCAGTTGTCACCTCCCCAGAACATCTTCCCATGGACTCT	GGGGGFGGGGDGGEGFGGFFGGDGGBFGFGEGGCFGFDDGFGEECFACEEEFBFFFFEBEFEEEEDDDEEDBBDCCCCD
unknown:7:82:6689:1587#0	0	chr11	5424251	37	30M26D49M	*	0	0	GTAAGGCTGGTGGCCGGGTCTGCTGAGTCCGCAGCAGGTGCAGGCCCAGTTGTCACCTCCCCAGAACATCTTCCCATGG	GGGGGGGGGGEGGGGGGGDGGGGGGGGEFGGGFGGFGGAEEDDEDFEDDCEDCDDDDCCDCC7?CCDCCBCCBCD=ACC
unknown:7:82:7640:7418#0	16	chr11	5424245	37	36M26D43M	*	0	0	AGTGGAGTAAGGCTGGTGGCCGGGTCTGCTGAGTCCGCAGCAGGTGCAGGCCCAGTTGTCACCTCCCCAGAACATCTTC	CDEDEDFEFDDFDEDEFFDEEDEEFEGFGGGGFGGFGGGGGGGGGGGFGGEFFGGDGGGGCGGGGGGGGGGGGGGGGGG
unknown:7:83:13968:8866#0	0	chr11	5424246	37	35M26D44M	*	0	0	GTGGAGTAAGGCTGGTGGCCGGGTCTGCTGAGTCCGCAGCAGGTGCAGGCCCAGTTGTCACCTCCCCAGAACATCTTCC	FFGGGGGFFGGGGEGFGGAFFFFEFDFFFGGGEFFFEFFBGFG?FFF5=FEFEFCE5=BC=CBBEE?AE-?D==DCECE
unknown:7:83:5070:13155#0	0	chr11	5424251	37	30M26D49M	*	0	0	GTAAGGCTGGTGGCCGGGTCTGCTGAGTCCGCAGCAGGTGCAGGCCCAGTTGTCACCTCCCCAGAACATCTTCCCATGG	GGGGGGGGGGEGGFGGGGEGGFGGGFEFGGGGGFGGGGDGFGBDEGGGFDGGEFGFGEFGFGGEFFFEEGDFEFFEDE:
unknown:7:84:11351:20338#0	0	chr11	5424257	37	24M26D55M	*	0	0	CTGGTGGCCGGGTCTGCTGAGTCCGCAGCAGGTGCAGGCCCAGTTGTCACCTCCCCAGAACATCTTCCCATGGACTCTG	GGGGGGGGGGGGEGGGGGGFGEGFGFFGFEGFCEEEDDEFEDECEECCCDDCDDCC;CCCCCBCCCCCCAAAA?BBBBB
unknown:7:85:3371:2466#0	16	chr11	5424258	37	23M26D56M	*	0	0	TGGTGGCCGGGTCTGCTGAGTCCGCAGCAGGTGCAGGCCCAGTTGTCACCTCCCCAGAACATCTTCCCATGGACTCTGA	2C?AEB??CCCDDECAEEDDCEEEEEEFEEFEGEEFEADEEFEFGFGBFGFGGEGGGGFGGFGGGGGGGGGGGGGGGGG
unknown:7:85:6971:5183#0	16	chr11	5424245	37	36M26D43M	*	0	0	AGTGGAGTAAGGCTGGTGGCCGGGTCTGCTGAGTCCGCAGCAGGTGCAGGCCCAGTTGTCACCTCCCCAGAACATCTTC	:=@BB?AAD?BAA=A?ADDB@EBBDDFDEDGEEDEGEFFFFGEEEEFEGFEDEEGEGGGGAGGEGFFFGGGFGFGGFFD
unknown:7:89:11052:8891#0	16	chr11	5424258	37	23M26D56M	*	0	0	TGGTGGCCGGGTCTGCTGAGTCCGCAGCAGGTGCAGGCCCAGTTGTCACCTCCCCAGAACATCTTCCCATGGACTCTGA	?DBCCDCCCCDBDEDDDEDDDDEDFEEEDDEEEFDEDEEEEFFDGFG?GGEFEFGEGGEGGFGFEGGGGGGGEGGGGGG
unknown:7:9:11931:10148#0	0	chr11	5424258	37	23M26D56M	*	0	0	TGGTGGCCGGGTCTGCTGAGTCCGCAGCAGGTGCAGGCCCAGTTGTCACCTCCCCAGAACATCTTCCCATGGACTCTGA	GGGGGGGGGGGFGGGGGGGGEGGGGGFGGGECGDGGGFGGGDDDGCEFEGEEGFGCEFEEBDDEDDEE@CED@BCECD=
unknown:7:9:13634:3751#0	0	chr11	5424253	37	28M26D51M	*	0	0	AAGGCTGGTGGCCGGGTCTGCTGAGTCCGCAGCAGGTGCAGGCCCAGTTGTCACCTCCCCAGAACATCTTCCCATGGAC	GGGGGGGGEGGGGGGGEGGGGEGFGDGGGGFGGGGGDGFFEFFFGEFCFEDEBEECFEEG@ADEDBCDCDEEEC?CCCE
unknown:7:91:16113:14996#0	16	chr11	5424249	37	32M26D47M	*	0	0	GAGTAAGGCTGGTGGCCGGGTCTGCTGAGTCCGCAGCAGGTGCAGGCCCAGTTGTCACCTCCCCAGAACATCTTCCCAT	EDADDCDBDBEDFGEEDGFFGEGGGFGGFGGAGGGGDGGGGGGGGGGGGGGGGGGGCFFGGEGGGGGGGGGGGGFGGGF
unknown:7:94:5167:13767#0	16	chr11	5424256	37	25M26D54M	*	0	0	GCTGGTGGCCGGGTCTGCTGAGTCCGCAGCAGGTGCAGGCCCAGTTGTCACCTCCCCAGAACATCTTCCCATGGACTCT	DCCDCCDDDCDCDEDGEEEEEFD?FBFGEDEEFFGGFGFEEEEGGGGEG@AGDFGBEFGGFEGFGFDFFEFDGGFGGGG
unknown:7:96:17293:5807#0	16	chr11	5424245	37	36M26D43M	*	0	0	GGTGGAGTAAGGCTGGTGGCCGGGTCTGCTGAGTCCGCAGCAGGTGCAGGCCCAGTTGTCACCTCCCCAGAACATCTTC	##?BB?:?:??=??->=>?:BBBBECE-=BEBB?AB-@C?A=?BB:DDAD?@@?ACEAEC>CDD??:DD:EE?EEE:?A
unknown:7:96:18975:4476#0	16	chr11	5424245	37	36M26D43M	*	0	0	AGTGGAGTAAGGCTGGTGGCCGGGTCTGCTGAGTCCGCAGCAGGTGCAGGCCCAGTTGTCACCTCCCCAGAACATCTTC	?CBCCACC??CAC=CBCD:DCECDDEFEEEEEEDFGGFEFGEDFFGGFFGFFFEGGGGDGBGGFGGGGGGGGGGGGGGG
unknown:7:97:18853:13445#0	0	chr11	5424247	37	34M26D45M	*	0	0	TGGAGTAAGGCTGGTGGCCGGGTCTGCTGAGTCCGCAGCAGGTGCAGGCCCAGTTGTCACCTCCCCAGAACATCTTCCC	FGFFGDEFGFFFFFCGFGGFFFCFFGGFFDGCGGFGDFFDEDAEFDDEEFF@EBBDCCCDDCEDEC;C?EE@CDCCDDE
unknown:7:99:13396:10501#0	16	chr11	5424245	37	36M26D43M	*	0	0	AGTGGAGTAAGGCTGGTGGCCGGGTCTGCTGAGTCCGCAGCAGGTGCAGGCCCAGTTGTCACCTCCCCAGAACATCTTC	ACCAC@:AA?E?CBD:DE@DCEDBEDGFFFEDDEFGEGFGEEEEFFGEFGBCFFGFFGFG@GGFFGGGFGGEGGGFGGG
