# Supplementary material for: Novel Bioinformatics Method for Identification of Genome-Wide Non-Canonical Spliced Regions Using RNA-Seq Data
Source: PLoS One. 2014 Jul 3;9(7):e100864. doi: 10.1371/journal.pone.0100864 (PMC4084626; doi:10.1371/journal.pone.0100864)
Supplement: Table S4 — Overlap between RSW results with exon junctions of protein isoform IDs identified by another SKBR3 study. (XLSX) [file pone.0100864.s004.xlsx]

## Sheet: Supplementary_file_4.txt.RSWMat
Ensembl Protein ID	Exon boundaries from Ensembl annotation file ==> Exon boundaries detected by RSW	HGNC Symbol
ENSP00000465478	35536201==>35536202,35538142==>35538141,35536347==>35536347,35518964==>35518965,	ACACA
ENSP00000344152	7127465==>7127465,7126184==>7126183,7127287==>7127287,7123516==>7123513,7127712==>7127711,7127132==>7127132,7127799==>7127801,7127961==>7127960,7127194==>7127192,7125986==>7125985,7124243==>7124243,7126963==>7126962,7125496==>7125495,7124149==>7124147,7126556==>7126554,7125621==>7125621,7128128==>7128128,7125400==>7125397,7123923==>7123923,7125271==>7125271,7127640==>7127639,7128276==>7128276,712…	ACADVL
ENSP00000293217	73956296==>73956296,73947496==>73947497,73953540==>73953539,73975046==>73975046,73953647==>73953646,73945799==>73945801,73945298==>73945299,73949701==>73949699,73951647==>73951650,73944332==>73944332,73974774==>73974774,73952028==>73952028,73945978==>73945976,73945681==>73945681,73945441==>73945440,73945576==>73945577,73946855==>73946857,73942876==>73942874,73944538==>73944537,73947045==>73947045,	ACOX1
ENSP00000301608	73947496==>73947497,73953540==>73953539,73975046==>73975046,73953647==>73953646,73945799==>73945801,73945298==>73945299,73949701==>73949699,73951647==>73951650,73944332==>73944332,73974774==>73974774,73952028==>73952028,73945978==>73945976,73945681==>73945681,73945441==>73945440,73945576==>73945577,73946855==>73946857,73942876==>73942874,73944538==>73944537,73947045==>73947045,	ACOX1
ENSP00000466921	73945440==>73945440,73945298==>73945299,73944332==>73944332,73942876==>73942874,73944538==>73944537,	ACOX1
ENSP00000378731	26901714==>26901717,26901970==>26901971,26900753==>26900754,26902024==>26902022,26901512==>26901513,26901874==>26901873,26902141==>26902142,26902439==>26902441,26901595==>26901595,26900639==>26900637,26901085==>26901086,26900952==>26900951,26901259==>26901257,26902352==>26902351,	ALDOC
ENSP00000462674	26901970==>26901971,26902024==>26902022,26901874==>26901873,26902141==>26902142,26902439==>26902441,26902352==>26902351,	ALDOC
ENSP00000463174	26901714==>26901717,26901970==>26901971,26902024==>26902022,26901874==>26901873,26902141==>26902142,26902439==>26902441,26902352==>26902351,	ALDOC
ENSP00000331817	79846396==>79846397,79847205==>79847204,79848565==>79848567,79846021==>79846021,79846294==>79846294,79846117==>79846116,79847058==>79847058,79846459==>79846458,	ALYREF
ENSP00000343362	4071205==>4071205,4098698==>4098697,4072492==>4072492,4120413==>4120413,4085644==>4085643,4139067==>4139069,4077204==>4077204,4098472==>4098472,4086693==>4086695,4100668==>4100669,4076739==>4076739,4098766==>4098765,	ANKFY1
ENSP00000262325	34009714==>34009713,33963360==>33963359,33951416==>33951417,33925354==>33925352,34036327==>34036326,33932859==>33932857,34037339==>34037338,33932724==>33932723,34037253==>34037252,34044214==>34044213,33954745==>33954743,34050644==>34050643,34001340==>34001337,34009843==>34009840,33935161==>33935161,33935406==>33935407,34044368==>34044367,34036243==>34036244,	AP2B1
ENSP00000437413	34009714==>34009713,33963360==>33963359,33951416==>33951417,33925354==>33925352,34036327==>34036326,33932859==>33932857,34037339==>34037338,33932724==>33932723,34037253==>34037252,34044214==>34044213,33954745==>33954743,34050644==>34050643,34001340==>34001337,34009843==>34009840,33935161==>33935161,33935406==>33935407,34044368==>34044367,34036243==>34036244,	AP2B1
ENSP00000467883	34009714==>34009713,33963360==>33963359,33951416==>33951417,33925354==>33925352,34036327==>34036326,33932859==>33932857,34037339==>34037338,33932724==>33932723,34037253==>34037252,34044214==>34044213,33954745==>33954743,34050644==>34050643,34001340==>34001337,34009843==>34009840,33935161==>33935161,33935406==>33935407,34044368==>34044367,34036243==>34036244,	AP2B1
ENSP00000269321	79827282==>79827281,79827501==>79827501,79827206==>79827206,79826951==>79826951,79827049==>79827048,79827112==>79827110,79827418==>79827418,79827617==>79827619,	ARHGDIA
ENSP00000441348	79827282==>79827281,79827501==>79827501,79827206==>79827206,79826951==>79826951,79827049==>79827048,79827112==>79827110,79827418==>79827418,79827617==>79827619,	ARHGDIA
ENSP00000462209	79827282==>79827281,79827501==>79827501,79827206==>79827206,79826951==>79826951,79826819==>79826819,79827049==>79827048,79827112==>79827110,79827418==>79827418,79827617==>79827619,	ARHGDIA
ENSP00000380236	3846025==>3846023,3848100==>3848099,3833728==>3833728,3848354==>3848353,3832622==>3832621,3853987==>3853987,3854979==>3854977,3833595==>3833597,3832739==>3832739,3844600==>3844600,3828732==>3828736,3832074==>3832074,3844730==>3844731,3850685==>3850685,3848442==>3848442,3853805==>3853804,3854545==>3854547,3838571==>3838571,3856641==>3856640,3839763==>3839763,3839561==>3839562,3838486==>3838486,383…	ATP2A3
ENSP00000301587	73038276==>73038277,73035366==>73035364,73036187==>73036186,73035304==>73035305,73038372==>73038370,73036258==>73036256,73038624==>73038626,73035158==>73035158,	ATP5H
ENSP00000344230	73038276==>73038277,73035366==>73035364,73035304==>73035305,73038372==>73038370,73038624==>73038626,73035158==>73035158,	ATP5H
ENSP00000301939	7307319==>7307319,7306528==>7306527,7306629==>7306629,7306709==>7306709,7307008==>7307007,	C17orf61
ENSP00000225698	5336484==>5336483,5336989==>5336990,5341593==>5341592,5341443==>5341442,5337087==>5337087,5338286==>5338286,5342162==>5342162,5336613==>5336613,5336735==>5336733,5338193==>5338194,	C1QBP
ENSP00000332628	7792418==>7792417,7806821==>7806820,7810919==>7810918,7810015==>7810013,7801420==>7801419,7798657==>7798656,7793094==>7793094,7811720==>7811719,7797583==>7797582,7812461==>7812460,7796887==>7796885,7802861==>7802859,7810671==>7810671,7811828==>7811828,7797433==>7797432,7801289==>7801288,7812147==>7812145,7798235==>7798235,7810565==>7810563,7794258==>7794257,7803351==>7803349,7806045==>7806044,780…	CHD3
ENSP00000350907	7792418==>7792417,7806821==>7806820,7810015==>7810013,7801420==>7801419,7798657==>7798656,7793094==>7793094,7811720==>7811719,7797583==>7797582,7812461==>7812460,7796887==>7796885,7802861==>7802859,7810671==>7810671,7811828==>7811828,7797433==>7797432,7801289==>7801288,7812147==>7812145,7798235==>7798235,7810565==>7810563,7794258==>7794257,7803351==>7803349,7806045==>7806044,7802329==>7802328,780…	CHD3
ENSP00000269122	57759200==>57759199,57760154==>57760154,57752062==>57752063,57738804==>57738804,57751133==>57751131,57741203==>57741202,57758839==>57758837,57759789==>57759789,57697534==>57697532,57768072==>57768071,57759632==>57759632,57725601==>57725600,57752204==>57752202,57721637==>57721636,57744338==>57744335,57743601==>57743601,57758656==>57758656,57762948==>57762948,57767997==>57767998,57737949==>57737945…	CLTC
ENSP00000376763	57759200==>57759199,57760154==>57760154,57752062==>57752063,57738804==>57738804,57751133==>57751131,57741203==>57741202,57758839==>57758837,57759789==>57759789,57697534==>57697532,57759632==>57759632,57725601==>57725600,57752204==>57752202,57721637==>57721636,57744338==>57744335,57743601==>57743601,57758656==>57758656,57762948==>57762948,57767997==>57767998,57737949==>57737945,57760268==>57760269…	CLTC
ENSP00000461977	57762948==>57762948,57762587==>57762585,57763169==>57763167,	CLTC
ENSP00000354762	40950185==>40950185,40950486==>40950485,	COA3
ENSP00000393564	40716193==>40716193,40716916==>40716913,40715979==>40715979,40717001==>40717000,40717329==>40717328,40717924==>40717925,40715340==>40715340,40716464==>40716464,40717245==>40717247,40717489==>40717489,40717677==>40717677,40716595==>40716595,40717586==>40717584,40717823==>40717821,40716727==>40716727,40717065==>40717062,	COASY
ENSP00000225719	28788895==>28788896,28758899==>28758897,28789487==>28789483,28788198==>28788198,28783544==>28783542,28788329==>28788327,28765993==>28765993,28791606==>28791607,28789080==>28789078,28783274==>28783273,28789388==>28789389,28782488==>28782486,	CPD
ENSP00000300574	1340449==>1340448,1326944==>1326942,1359171==>1359171,1339914==>1339915,	CRK
ENSP00000463354	79994639==>79994639,79994260==>79994261,79994735==>79994737,79994519==>79994519,79994420==>79994419,79994067==>79994067,79994184==>79994182,79994597==>79994599,79994324==>79994323,	DCXR
ENSP00000464507	79995423==>79995421,79994639==>79994639,79994889==>79994889,79994260==>79994261,79994735==>79994737,79994519==>79994519,79993934==>79993935,79994420==>79994419,79993939==>79993935,79994184==>79994182,79994597==>79994599,79995326==>79995327,79995507==>79995508,79994324==>79994323,	DCXR
ENSP00000463561	61869922==>61869920,61882431==>61882430,61886920==>61886920,61885260==>61885258,61884014==>61884010,61889568==>61889565,61892923==>61892922,61883895==>61883896,61888436==>61888435,61887873==>61887872,61877977==>61877975,61894326==>61894323,61886180==>61886179,61882535==>61882534,61877828==>61877828,61875459==>61875459,61887019==>61887018,61890588==>61890587,61889292==>61889292,61893033==>61893032…	DDX42
ENSP00000464050	61869922==>61869920,61882431==>61882430,61886920==>61886920,61885260==>61885258,61884014==>61884010,61889568==>61889565,61892923==>61892922,61883895==>61883896,61888436==>61888435,61887873==>61887872,61877977==>61877975,61894326==>61894323,61886180==>61886179,61882535==>61882534,61877828==>61877828,61875459==>61875459,61887019==>61887018,61890588==>61890587,61889292==>61889292,61893033==>61893032…	DDX42
ENSP00000378887	21086907==>21086909,21094261==>21094260,21092176==>21092174,21075331==>21075331,21030304==>21030301,21081655==>21081653,21081546==>21081545,21087684==>21087683,21092024==>21092023,21087123==>21087121,21075509==>21075507,21087776==>21087776,	DHRS7B
ENSP00000392094	42945175==>42945177,42942298==>42942302,42937413==>42937412,42931637==>42931636,42930885==>42930885,42960526==>42960526,42937273==>42937274,42932050==>42932049,42940081==>42940083,42929930==>42929929,42931724==>42931722,42971889==>42971893,42937911==>42937907,42931924==>42931925,42936448==>42936449,42934443==>42934442,42957922==>42957924,42932372==>42932371,42929078==>42929079,42931003==>42931003…	EFTUD2
ENSP00000419449	39846441==>39846439,39846340==>39846340,39845321==>39845320,39846030==>39846029,39847034==>39847033,39846193==>39846192,	EIF1
ENSP00000467918	39846340==>39846340,39846193==>39846192,	EIF1
ENSP00000269349	78112820==>78112820,78113469==>78113470,78120592==>78120592,78117971==>78117970,78112079==>78112079,78111941==>78111942,78113939==>78113938,78111300==>78111298,78109803==>78109803,78115118==>78115119,78109930==>78109930,78115180==>78115178,78113549==>78113549,78110134==>78110134,78113807==>78113807,78110027==>78110028,78109305==>78109305,78112961==>78112959,78115647==>78115645,78118043==>78118041…	EIF4A3
ENSP00000336702	7213119==>7213117,7214337==>7214338,7212934==>7212933,7214441==>7214440,7214897==>7214895,7214800==>7214798,7210434==>7210434,7214669==>7214671,	EIF5A
ENSP00000390677	7213119==>7213117,7214337==>7214338,7214441==>7214440,7214897==>7214895,7214800==>7214798,7214669==>7214671,	EIF5A
ENSP00000396073	7213119==>7213117,7214337==>7214338,7214441==>7214440,7214897==>7214895,7214800==>7214798,7214669==>7214671,	EIF5A
ENSP00000459611	7213119==>7213117,7214337==>7214338,7214441==>7214440,7214897==>7214895,7214800==>7214798,7214669==>7214671,	EIF5A
ENSP00000460284	7213119==>7213117,7214337==>7214338,7214441==>7214440,7214897==>7214895,7214800==>7214798,7214669==>7214671,	EIF5A
ENSP00000337445	12899020==>12899022,12899864==>12899864,12898280==>12898281,12915099==>12915095,12897820==>12897819,12905758==>12905759,12917756==>12917756,12897004==>12897005,12920179==>12920179,12903591==>12903590,12920438==>12920436,12917813==>12917812,12909070==>12909071,12919085==>12919085,12906796==>12906796,12903473==>12903475,12899257==>12899257,12919149==>12919148,12896362==>12896357,12916592==>12916592…	ELAC2
ENSP00000406192	12905758==>12905759,12903591==>12903590,12909070==>12909071,12906796==>12906796,12903473==>12903475,12905676==>12905676,12909142==>12909142,12901729==>12901730,12909296==>12909296,12905591==>12905592,12901825==>12901825,12909238==>12909237,12913930==>12913931,12908306==>12908307,12905896==>12905894,12906891==>12906888,	ELAC2
ENSP00000428502	4856404==>4856403,4855125==>4855122,4856636==>4856636,4857140==>4857140,4856567==>4856566,4857007==>4857006,	ENO3
ENSP00000430636	4859438==>4859438,4858899==>4858898,4860126==>4860125,4860184==>4860182,4858370==>4858370,4858592==>4858591,4859976==>4859973,4855125==>4855122,4859237==>4859236,4857140==>4857140,4858702==>4858701,4859868==>4859870,4860273==>4860273,4857007==>4857006,	ENO3
ENSP00000464874	4856404==>4856403,4855125==>4855122,4856636==>4856636,4857140==>4857140,4856567==>4856566,4857007==>4857006,	ENO3
ENSP00000465697	4858370==>4858370,4856404==>4856403,4855125==>4855122,4856636==>4856636,4857140==>4857140,4856567==>4856566,4857007==>4857006,	ENO3
ENSP00000467444	4858370==>4858370,4856404==>4856403,4855125==>4855122,4856636==>4856636,4857140==>4857140,4856567==>4856566,4857007==>4857006,	ENO3
ENSP00000443562	37881302==>37881302,37872858==>37872857,37866134==>37866134,37871789==>37871789,37879710==>37879708,37880263==>37880263,37865705==>37865705,37883942==>37883941,37863394==>37863391,37866593==>37866593,37871612==>37871609,37881655==>37881654,37882106==>37882106,37879572==>37879571,37880165==>37880165,37872768==>37872768,37865571==>37865570,37873733==>37873733,37882912==>37882909,37879791==>37879786…	ERBB2
ENSP00000462438	37881302==>37881302,37872858==>37872857,37866134==>37866134,37871789==>37871789,37879710==>37879708,37880263==>37880263,37865705==>37865705,37883942==>37883941,37863394==>37863391,37866593==>37866593,37871612==>37871609,37881655==>37881654,37882106==>37882106,37879572==>37879571,37880165==>37880165,37872768==>37872768,37865571==>37865570,37873733==>37873733,37882912==>37882909,37879791==>37879786…	ERBB2
ENSP00000462808	37872858==>37872857,37866134==>37866134,37871789==>37871789,37865705==>37865705,37863394==>37863391,37866593==>37866593,37871612==>37871609,37872768==>37872768,37865571==>37865570,37864787==>37864782,37866734==>37866734,37864574==>37864571,37872554==>37872553,37866454==>37866453,37873734==>37873733,37871539==>37871539,37871699==>37871700,37866066==>37866066,37873573==>37873573,37868181==>37868180…	ERBB2
ENSP00000463714	37881302==>37881302,37872858==>37872857,37866134==>37866134,37871789==>37871789,37879710==>37879708,37880263==>37880263,37865705==>37865705,37883942==>37883941,37863394==>37863391,37866593==>37866593,37871612==>37871609,37881655==>37881654,37882106==>37882106,37879572==>37879571,37880165==>37880165,37872768==>37872768,37865571==>37865570,37873733==>37873733,37882912==>37882909,37879791==>37879786…	ERBB2
ENSP00000463719	37863394==>37863391,37864574==>37864571,	ERBB2
ENSP00000304592	80039719==>80039718,80048440==>80048440,80044926==>80044926,80043278==>80043277,80042029==>80042028,80038016==>80038016,80046183==>80046183,80050773==>80050774,80039885==>80039888,80054321==>80054323,80047602==>80047601,80045830==>80045830,80051647==>80051646,80037233==>80037235,80041648==>80041648,80051474==>80051475,80053348==>80053347,80043114==>80043115,80042592==>80042592,80045910==>80045909…	FASN
ENSP00000324573	18152722==>18152719,18148733==>18148731,18161942==>18161943,18155460==>18155457,18148586==>18148583,18152197==>18152195,18150671==>18150668,18148869==>18148870,18154152==>18154154,18151243==>18151243,18154994==>18154995,18149376==>18149374,18158577==>18158576,18150227==>18150230,18155870==>18155866,18148668==>18148673,18149622==>18149622,18149058==>18149058,18156858==>18156857,18158083==>18158084…	FLII
ENSP00000368763	18152722==>18152719,18148733==>18148731,18155460==>18155457,18148586==>18148583,18152197==>18152195,18150671==>18150668,18148869==>18148870,18154152==>18154154,18151243==>18151243,18154994==>18154995,18149376==>18149374,18158577==>18158576,18150227==>18150230,18155870==>18155866,18148668==>18148673,18149622==>18149622,18149058==>18149058,18156858==>18156857,18158083==>18158084,18159840==>18159839…	FLII
ENSP00000468045	18148733==>18148731,18148869==>18148870,18149376==>18149374,18149058==>18149058,18149164==>18149162,18148974==>18148971,18149248==>18149251,	FLII
ENSP00000225614	73754453==>73754453,73754680==>73754680,73759230==>73759230,73759978==>73759980,73761053==>73761053,73759520==>73759520,73760167==>73760166,73759095==>73759097,73754291==>73754293,73754208==>73754207,73754530==>73754532,73758966==>73758964,73758785==>73758785,73759401==>73759403,	GALK1
ENSP00000465930	73754453==>73754453,73754680==>73754680,73759230==>73759230,73759978==>73759980,73761053==>73761053,73759520==>73759520,73760167==>73760166,73759095==>73759097,73754291==>73754293,73754208==>73754207,73754530==>73754532,73758966==>73758964,73758785==>73758785,73759401==>73759403,	GALK1
ENSP00000400717	63052429==>63052433,63049846==>63049844,63010947==>63010946,63014371==>63014370,	GNA13
ENSP00000225724	28811681==>28811680,28811788==>28811785,28819771==>28819771,28811319==>28811318,28819697==>28819698,28808161==>28808160,28849272==>28849271,28847039==>28847039,28846957==>28846956,28804482==>28804479,28817235==>28817235,28811232==>28811231,28808281==>28808278,28817144==>28817144,	GOSR1
ENSP00000254810	73775128==>73775130,73774804==>73774803,73775044==>73775043,73774891==>73774893,	H3F3B
ENSP00000465813	73775128==>73775130,73774804==>73774803,73775044==>73775043,73774891==>73774893,	H3F3B
ENSP00000290158	45738485==>45738484,45741635==>45741633,45741525==>45741524,45757500==>45757499,45742524==>45742521,45755674==>45755673,45752148==>45752146,45750384==>45750383,45742423==>45742423,45745776==>45745773,45730242==>45730242,45745552==>45745552,45747235==>45747234,45758033==>45758034,45747044==>45747041,45757874==>45757874,45755779==>45755779,45736026==>45736024,45750531==>45750529,45740544==>45740544…	KPNB1
ENSP00000246635	39659350==>39659349,39659539==>39659537,	KRT13
ENSP00000336604	39659350==>39659349,39659539==>39659537,	KRT13
ENSP00000468221	39659350==>39659349,39659539==>39659537,	KRT13
ENSP00000167586	39740509==>39740510,39740012==>39740013,39739707==>39739707,39740173==>39740172,39739803==>39739803,39739928==>39739928,	KRT14
ENSP00000254043	39671944==>39671944,39673060==>39673061,39672356==>39672357,39672262==>39672262,39674582==>39674583,39672137==>39672137,39673335==>39673334,39673417==>39673417,39672517==>39672516,39673216==>39673214,	KRT15
ENSP00000409282	39671944==>39671944,39673060==>39673061,39672356==>39672357,39672262==>39672262,39674582==>39674583,39672137==>39672137,39672517==>39672516,39673216==>39673214,	KRT15
ENSP00000301653	39767321==>39767322,39767231==>39767231,39766803==>39766803,39766488==>39766488,39766583==>39766582,39767106==>39767106,	KRT16
ENSP00000467124	39767321==>39767322,39767231==>39767231,39766803==>39766803,39767106==>39767106,	KRT16
ENSP00000355124	39681525==>39681525,39681443==>39681441,39680631==>39680631,39680520==>39680519,39680792==>39680791,39684080==>39684081,39680395==>39680395,39681251==>39681249,39680249==>39680249,39681095==>39681096,	KRT19
ENSP00000466625	39680127==>39680128,39680631==>39680631,39680520==>39680519,39680792==>39680791,39680395==>39680395,39680249==>39680249,39681095==>39681096,	KRT19
ENSP00000262776	76969052==>76969054,76969304==>76969304,76973222==>76973223,76967661==>76967663,76972238==>76972237,76970770==>76970770,76968786==>76968784,	LGALS3BP
ENSP00000468586	76973222==>76973223,76972238==>76972237,	LGALS3BP
ENSP00000468774	76969052==>76969054,76969304==>76969304,76973222==>76973223,76972238==>76972237,76970770==>76970770,	LGALS3BP
ENSP00000464483	73554317==>73554312,73555333==>73555333,73554708==>73554707,73554236==>73554235,73552127==>73552126,73554593==>73554592,73552224==>73552224,	LLGL2
ENSP00000464603	73539582==>73539580,73559097==>73559098,73554317==>73554312,73555333==>73555333,73554708==>73554707,73554236==>73554235,73559887==>73559886,73559412==>73559411,73559544==>73559543,73559833==>73559835,73552127==>73552126,73554593==>73554592,73560434==>73560435,73552224==>73552224,73555491==>73555490,73559259==>73559257,	LLGL2
ENSP00000225972	48469759==>48469760,48465421==>48465421,48470258==>48470258,48474574==>48474574,48469863==>48469863,48462479==>48462478,48470100==>48470101,48462652==>48462652,48472290==>48472290,48465493==>48465491,48460596==>48460596,48472349==>48472348,	LRRC59
ENSP00000240304	48817667==>48817668,48822174==>48822174,48822013==>48822012,48823081==>48823081,48823903==>48823902,48814387==>48814386,48817706==>48817706,48819092==>48819090,48819018==>48819018,48827862==>48827861,48814321==>48814322,48818463==>48818465,48821067==>48821066,48824063==>48824061,48823364==>48823362,48797192==>48797192,48821171==>48821170,48818607==>48818606,	LUC7L3
ENSP00000425092	48817667==>48817668,48822174==>48822174,48822013==>48822012,48823081==>48823081,48823903==>48823902,48814387==>48814386,48817706==>48817706,48819092==>48819090,48819018==>48819018,48827862==>48827861,48814321==>48814322,48818463==>48818465,48821067==>48821066,48824063==>48824061,48823364==>48823362,48797192==>48797192,48821171==>48821170,48818607==>48818606,	LUC7L3
ENSP00000377778	37885858==>37885858,37886660==>37886660,37885938==>37885937,37886447==>37886449,37886544==>37886544,37886014==>37886011,	MIEN1
ENSP00000324100	45905867==>45905868,45901824==>45901821,45904003==>45904004,45904570==>45904569,	MRPL10
ENSP00000320184	55927328==>55927328,55918621==>55918620,55917296==>55917296,55926771==>55926770,55918287==>55918286,55918413==>55918411,55918544==>55918544,55926601==>55926600,	MRPS23
ENSP00000462506	73261783==>73261784,73258769==>73258767,73262004==>73262005,73259588==>73259584,73259421==>73259420,73258948==>73258945,73258885==>73258884,	MRPS7
ENSP00000463683	73261783==>73261784,73258769==>73258767,73259588==>73259584,73259421==>73259420,73258948==>73258945,73258885==>73258884,73262001==>73262005,	MRPS7
ENSP00000463870	73261783==>73261784,73258769==>73258767,73262004==>73262005,73259588==>73259584,73259421==>73259420,73258948==>73258945,73258885==>73258884,	MRPS7
ENSP00000353590	8383720==>8383721,8408012==>8408012,8398455==>8398460,8398559==>8398559,8415769==>8415770,8424410==>8424410,8409636==>8409638,8387584==>8387583,8415975==>8415975,8404144==>8404144,8508300==>8508300,8473038==>8473037,8402794==>8402794,8404288==>8404288,8422199==>8422199,8417212==>8417211,8408224==>8408224,8526220==>8526219,8402588==>8402590,8383428==>8383427,8424317==>8424316,8397203==>8397202,839…	MYH10
ENSP00000346291	27409334==>27409334,27430682==>27430681,27426652==>27426653,27442459==>27442458,27448869==>27448870,27401932==>27401932,27424917==>27424917,27434207==>27434205,27430617==>27430617,27422077==>27422075,27417633==>27417632,27419361==>27419361,27492960==>27492959,27438740==>27438741,27409456==>27409456,27416979==>27416980,27442117==>27442116,27413595==>27413594,27436876==>27436877,27420019==>27420017…	MYO18A
ENSP00000437073	27409334==>27409334,27430682==>27430681,27426652==>27426653,27442459==>27442458,27448869==>27448870,27401932==>27401932,27424917==>27424917,27434207==>27434205,27430617==>27430617,27422077==>27422075,27417633==>27417632,27419361==>27419361,27492960==>27492959,27438740==>27438741,27409456==>27409456,27416979==>27416980,27442117==>27442116,27413595==>27413594,27436876==>27436877,27420019==>27420017…	MYO18A
ENSP00000352834	1381185==>1381185,1374630==>1374628,1371697==>1371697,1372908==>1372907,1386353==>1386351,1381486==>1381486,1369046==>1369044,1371417==>1371417,1387442==>1387441,1370774==>1370776,1383919==>1383918,1372825==>1372827,1387597==>1387596,1375522==>1375520,1370536==>1370536,1378326==>1378325,1375201==>1375202,1381265==>1381265,1371204==>1371203,1381786==>1381785,1382796==>1382796,1387019==>1387019,138…	MYO1C
ENSP00000412197	1381185==>1381185,1374630==>1374628,1371697==>1371697,1372908==>1372907,1386353==>1386351,1381486==>1381486,1369046==>1369044,1388988==>1388988,1371417==>1371417,1387442==>1387441,1370774==>1370776,1383919==>1383918,1372825==>1372827,1387597==>1387596,1375522==>1375520,1370536==>1370536,1378326==>1378325,1375201==>1375202,1381265==>1381265,1371204==>1371203,1381786==>1381785,1382796==>1382796,138…	MYO1C
ENSP00000437685	1381185==>1381185,1374630==>1374628,1371697==>1371697,1372908==>1372907,1386353==>1386351,1381486==>1381486,1369046==>1369044,1371417==>1371417,1387442==>1387441,1370774==>1370776,1383919==>1383918,1372825==>1372827,1387597==>1387596,1375522==>1375520,1370536==>1370536,1378326==>1378325,1375201==>1375202,1381265==>1381265,1371204==>1371203,1381786==>1381785,1382796==>1382796,1387019==>1387019,138…	MYO1C
ENSP00000460415	1386353==>1386351,1387442==>1387441,1387019==>1387019,1386904==>1386903,	MYO1C
ENSP00000376892	49238633==>49238630,49233141==>49233141,49239203==>49239207,49238521==>49238522,49237341==>49237341,49233016==>49233011,49237442==>49237441,49239089==>49239089,	NME1
ENSP00000428553	49233141==>49233141,49237341==>49237341,49233016==>49233011,49237442==>49237441,	NME1
ENSP00000376886	49245704==>49245703,49248848==>49248846,49245603==>49245603,49247410==>49247408,49244317==>49244316,49244192==>49244188,49247298==>49247299,	NME1-NME2
ENSP00000376889	49245704==>49245703,49248848==>49248846,49238633==>49238630,49233141==>49233141,49238521==>49238522,49237341==>49237341,49245603==>49245603,49247410==>49247408,49244317==>49244316,49233016==>49233011,49237442==>49237441,49247298==>49247299,49244188==>49244186,	NME2
ENSP00000320324	45669322==>45669323,45673828==>45673826,45677042==>45677044,45646783==>45646782,45623359==>45623357,45699134==>45699134,45695823==>45695823,45646860==>45646856,45669851==>45669851,45695716==>45695715,45669911==>45669911,45697103==>45697102,45663764==>45663765,45689968==>45689968,45681415==>45681414,45664710==>45664709,45662866==>45662865,45689826==>45689827,45696375==>45696375,45668083==>45668083…	NPEPPS
ENSP00000331487	79563268==>79563267,79534443==>79534444,79596751==>79596752,79577284==>79577284,79539114==>79539113,79536042==>79536043,79532633==>79532632,79539043==>79539042,79563142==>79563144,79589192==>79589191,79573717==>79573720,79577236==>79577237,79564342==>79564340,79575848==>79575848,79580520==>79580519,79556130==>79556133,79555970==>79555971,79532531==>79532530,79589304==>79589302,79564271==>79564272…	NPLOC4
ENSP00000363879	79563268==>79563267,79534443==>79534444,79596751==>79596752,79577284==>79577284,79539114==>79539113,79536042==>79536043,79532633==>79532632,79539043==>79539042,79563142==>79563144,79589192==>79589191,79573717==>79573720,79577236==>79577237,79564342==>79564340,79575848==>79575848,79580520==>79580519,79556130==>79556133,79555970==>79555971,79589304==>79589302,79564271==>79564272,79571753==>79571753…	NPLOC4
ENSP00000381293		NSF
ENSP00000458221		NSF
ENSP00000304858	38079365==>38079364,38080283==>38080283,38078938==>38078936,38079516==>38079515,	ORMDL3
ENSP00000377724	38079365==>38079364,38080283==>38080283,38078938==>38078936,38079516==>38079515,	ORMDL3
ENSP00000464298	38079365==>38079364,38080283==>38080283,38078938==>38078936,38079516==>38079515,	ORMDL3
ENSP00000464693	38079365==>38079364,38080283==>38080283,38078938==>38078936,38079516==>38079515,	ORMDL3
ENSP00000327801	79803747==>79803746,79817057==>79817058,79803020==>79803021,79804305==>79804306,79803437==>79803437,79805223==>79805223,79813462==>79813462,79804823==>79804824,79803106==>79803104,79803618==>79803618,79803867==>79803867,79813329==>79813330,79813018==>79813019,79801968==>79801967,79804948==>79804948,79817263==>79817263,79805119==>79805121,79804505==>79804505,79813155==>79813154,79818203==>79818202,	P4HB
ENSP00000380378	2585023==>2585022,2576051==>2576050,2541614==>2541614,2579799==>2579798,2577582==>2577580,2573625==>2573624,2568750==>2568749,2583614==>2583613,2575949==>2575949,2569310==>2569309,2568666==>2568665,2579900==>2579900,2583458==>2583459,2577354==>2577353,	PAFAH1B1
ENSP00000313490	8169335==>8169333,8170781==>8170779,8170346==>8170347,8157484==>8157483,8169552==>8169551,8169180==>8169180,8159123==>8159124,8166427==>8166429,8170983==>8170981,8172272==>8172273,8172174==>8172172,8157397==>8157394,8170216==>8170215,8168957==>8168955,8171851==>8171851,8161517==>8161514,8159009==>8159008,8170869==>8170870,8166311==>8166308,8166238==>8166238,	PFAS
ENSP00000225655	4849292==>4849292,4851558==>4851558,4849923==>4849922,4850115==>4850115,	PFN1
ENSP00000460363	4851558==>4851558,4850115==>4850115,4849988==>4849988,	PFN1
ENSP00000465019	4849292==>4849292,4849923==>4849922,	PFN1
ENSP00000300408	47486404==>47486404,47486835==>47486835,47486520==>47486519,47490539==>47490539,47484121==>47484122,47489201==>47489201,47489040==>47489042,47486693==>47486693,47482566==>47482565,47484216==>47484216,	PHB
ENSP00000393320	47486404==>47486404,47486835==>47486835,47486520==>47486519,47490539==>47490539,47484121==>47484122,47489201==>47489201,47489040==>47489042,47486693==>47486693,47482566==>47482565,47484216==>47484216,	PHB
ENSP00000426433	47486404==>47486404,47486835==>47486835,47486520==>47486519,47490539==>47490539,47484121==>47484122,47489201==>47489201,47489040==>47489042,47486693==>47486693,47482566==>47482565,47484216==>47484216,	PHB
ENSP00000225573	46023980==>46023980,46022925==>46022925,46020796==>46020794,46022081==>46022080,46023759==>46023758,46021982==>46021979,46023355==>46023353,46023689==>46023688,	PNPO
ENSP00000314949	7415130==>7415132,7406809==>7406810,7400969==>7400969,7412951==>7412949,7399759==>7399758,7415909==>7415909,7404702==>7404700,7399665==>7399665,7414534==>7414534,7402600==>7402599,7414638==>7414636,7404608==>7404609,7401189==>7401187,7416093==>7416093,7401397==>7401396,7400836==>7400836,7406905==>7406905,7416340==>7416342,7406611==>7406609,7404427==>7404426,7404259==>7404260,7416242==>7416239,741…	POLR2A
ENSP00000304350	1564287==>1564287,1560055==>1560055,1564700==>1564700,1585423==>1585423,1558644==>1558643,1554250==>1554248,1564456==>1564454,1576651==>1576652,1562842==>1562841,1584125==>1584122,1579106==>1579103,1582311==>1582312,1557071==>1557072,1584772==>1584771,1554708==>1554710,1562651==>1562652,1565084==>1565082,1562057==>1562057,1565447==>1565447,1580270==>1580271,1565200==>1565202,1582175==>1582174,158…	PRPF8
ENSP00000225426	36909403==>36909402,36916684==>36916685,36909080==>36909081,36912243==>36912242,36918758==>36918758,36920372==>36920371,36909587==>36909587,36918664==>36918664,36909082==>36909081,36916861==>36916860,36912136==>36912135,	PSMB3
ENSP00000270586	4700977==>4700976,4701448==>4701447,4700090==>4700089,4701575==>4701574,4700023==>4700022,4700733==>4700734,4701106==>4701101,4699591==>4699590,4700864==>4700862,4701304==>4701305,	PSMB6
ENSP00000261712	30801842==>30801839,30800819==>30800821,30791067==>30791068,30801782==>30801781,30781637==>30781635,30791539==>30791539,30781513==>30781512,30773963==>30773962,30804539==>30804538,30791596==>30791595,30796211==>30796210,30807507==>30807507,30771632==>30771631,30796017==>30796018,30804601==>30804599,30807646==>30807647,30800963==>30800963,30791138==>30791136,30806269==>30806269,30774064==>30774061…	PSMD11
ENSP00000348442	65346345==>65346346,65353694==>65353693,65343601==>65343599,65337168==>65337167,65344770==>65344770,65353635==>65353634,65343232==>65343233,65343366==>65343366,65346452==>65346451,65353419==>65353418,65340722==>65340721,65343452==>65343453,65341861==>65341860,65338302==>65338301,65338379==>65338379,65340896==>65340895,65344666==>65344667,65353547==>65353546,65341973==>65341972,	PSMD12
ENSP00000264639	38151321==>38151319,38153583==>38153583,38152436==>38152436,38146182==>38146179,38140547==>38140546,38146347==>38146347,38153633==>38153631,38142828==>38142827,38137443==>38137442,38145992==>38145991,38144936==>38144936,38153757==>38153757,38152591==>38152589,38151677==>38151681,38151780==>38151778,38140737==>38140735,38142965==>38142963,38146450==>38146449,38151207==>38151209,38151548==>38151545…	PSMD3
ENSP00000293362	40991129==>40991128,40991183==>40991182,40990816==>40990814,40991311==>40991311,40990222==>40990221,40991029==>40991027,40985690==>40985688,40989714==>40989712,40989666==>40989665,40990110==>40990110,40986893==>40986893,40991397==>40991397,40986361==>40986360,40986789==>40986789,40993515==>40993516,40990962==>40990962,40986594==>40986592,	PSME3
ENSP00000328858	79892621==>79892620,79892365==>79892364,79893392==>79893392,79894624==>79894626,79891252==>79891251,79892202==>79892202,79894069==>79894068,79892802==>79892801,79893023==>79893024,79893999==>79893999,79893213==>79893217,79892529==>79892529,	PYCR1
ENSP00000336579	79892621==>79892620,79892365==>79892364,79893392==>79893392,79894624==>79894626,79891252==>79891251,79892202==>79892202,79894069==>79894068,79892802==>79892801,79893023==>79893024,79893999==>79893999,79893213==>79893217,79892529==>79892529,	PYCR1
ENSP00000384949	79892621==>79892620,79892365==>79892364,79893392==>79893392,79894624==>79894626,79891252==>79891251,79892202==>79892202,79894069==>79894068,79892802==>79892801,79893023==>79893024,79893999==>79893999,79893213==>79893217,79892529==>79892529,	PYCR1
ENSP00000386002	79892621==>79892620,79892365==>79892364,79893392==>79893392,79894624==>79894626,79894069==>79894068,79892802==>79892801,79893023==>79893024,79893999==>79893999,79893213==>79893217,79892529==>79892529,	PYCR1
ENSP00000462892	79893392==>79893392,79894624==>79894626,79894069==>79894068,79893999==>79893999,	PYCR1
ENSP00000463225	79893392==>79893392,79894624==>79894626,79894069==>79894068,79893999==>79893999,	PYCR1
ENSP00000463342	79893392==>79893392,79894624==>79894626,79891252==>79891251,79894069==>79894068,79892802==>79892801,79893023==>79893024,79893999==>79893999,79893213==>79893217,	PYCR1
ENSP00000463343	79892621==>79892620,79892365==>79892364,79893392==>79893392,79894624==>79894626,79894069==>79894068,79892802==>79892801,79893023==>79893024,79893999==>79893999,79893213==>79893217,79892529==>79892529,	PYCR1
ENSP00000463352	79892621==>79892620,79893392==>79893392,79894624==>79894626,79891252==>79891251,79894069==>79894068,79892802==>79892801,79893023==>79893024,79893999==>79893999,79893213==>79893217,79892529==>79892529,	PYCR1
ENSP00000463601	79893392==>79893392,79894624==>79894626,79894069==>79894068,79893023==>79893024,79893999==>79893999,79893213==>79893217,	PYCR1
ENSP00000376390	72739427==>72739426,72741147==>72741147,72741068==>72741067,72739334==>72739333,	RAB37
ENSP00000432086	72739427==>72739426,72741147==>72741147,72741068==>72741067,72739334==>72739333,	RAB37
ENSP00000304283	79991475==>79991478,79990823==>79990823,79990885==>79990883,79989672==>79989671,79991316==>79991315,79990704==>79990704,79990587==>79990586,79990334==>79990334,79990263==>79990262,79991575==>79991575,	RAC3
ENSP00000462421	79991475==>79991478,79990823==>79990823,79990885==>79990883,79991316==>79991315,79990704==>79990704,79991575==>79991575,	RAC3
ENSP00000463590	79991475==>79991478,79990823==>79990823,79990885==>79990883,79991316==>79991315,79990704==>79990704,79991575==>79991575,	RAC3
ENSP00000324392	78262162==>78262161,78282971==>78282970,78265626==>78265624,78264527==>78264524,78268802==>78268800,78286967==>78286965,78269357==>78269358,78263636==>78263634,78291077==>78291075,78247040==>78247039,78261614==>78261613,78280268==>78280266,78263458==>78263458,78264369==>78264368,78268519==>78268518,78265427==>78265426,78247203==>78247203,78272318==>78272318,78292990==>78292990,78262554==>78262550…	RNF213
ENSP00000464087	78362489==>78362486,78349670==>78349668,78334006==>78334004,78335534==>78335534,78362973==>78362973,78262162==>78262161,78327466==>78327466,78363167==>78363165,78282971==>78282970,78337590==>78337587,78265626==>78265624,78264527==>78264524,78350343==>78350342,78268802==>78268800,78286967==>78286965,78269357==>78269358,78263636==>78263634,78359338==>78359337,78343471==>78343472,78291077==>78291075…	RNF213
ENSP00000225430	37360330==>37360333,37360898==>37360893,37360778==>37360778,37358570==>37358571,37356598==>37356600,37357466==>37357466,37358692==>37358688,37357572==>37357568,37359362==>37359359,37356602==>37356600,37360440==>37360439,37359242==>37359244,	RPL19
ENSP00000462938	37360330==>37360333,37360898==>37360893,37360778==>37360778,37358570==>37358571,37358692==>37358688,37357572==>37357568,37359362==>37359359,37360440==>37360439,37359242==>37359244,37357467==>37357466,	RPL19
ENSP00000463329	37358570==>37358571,37359332==>37359328,37358692==>37358688,37357572==>37357568,37359242==>37359244,	RPL19
ENSP00000463985	37360330==>37360333,37360898==>37360893,37360778==>37360778,37358570==>37358571,37356598==>37356600,37358692==>37358688,37357572==>37357568,37359362==>37359359,37356602==>37356600,37360440==>37360439,37359242==>37359244,	RPL19
ENSP00000464538	37360330==>37360333,37360898==>37360893,37360778==>37360778,37358570==>37358571,37358692==>37358688,37357572==>37357568,37359362==>37359359,37360440==>37360439,37359242==>37359244,37357467==>37357466,	RPL19
ENSP00000377865	37009275==>37009276,37006728==>37006724,37008985==>37008984,37008857==>37008856,37006467==>37006465,37009951==>37009952,37006615==>37006616,37009358==>37009357,	RPL23
ENSP00000420311	37009275==>37009276,37006728==>37006724,37008985==>37008984,37008857==>37008856,37006467==>37006465,37009951==>37009952,37006615==>37006616,37009358==>37009357,	RPL23
ENSP00000347969	27050589==>27050589,27050885==>27050885,27047346==>27047346,27047908==>27047908,27049917==>27049915,27047725==>27047724,27050658==>27050657,	RPL23A
ENSP00000378396	27050589==>27050589,27050885==>27050885,27047908==>27047908,27049917==>27049915,27047725==>27047724,27050658==>27050657,	RPL23A
ENSP00000389103	27050589==>27050589,27050885==>27050885,27047908==>27047908,27049917==>27049915,27047725==>27047724,27050658==>27050657,	RPL23A
ENSP00000465342	27050589==>27050589,27047908==>27047908,27047723==>27047724,27049917==>27049915,	RPL23A
ENSP00000466425	27050589==>27050589,27050885==>27050885,27049917==>27049915,27050658==>27050657,	RPL23A
ENSP00000468172	27050589==>27050589,27050885==>27050885,27049917==>27049915,27050658==>27050657,	RPL23A
ENSP00000462322	8283114==>8283115,8285628==>8285633,8281010==>8281008,	RPL26
ENSP00000463470	8283114==>8283115,8285628==>8285633,8281010==>8281008,	RPL26
ENSP00000463784	8283114==>8283115,8285628==>8285633,8281010==>8281008,	RPL26
ENSP00000464239	8283114==>8283115,8285628==>8285633,8281010==>8281008,	RPL26
ENSP00000253788	41154690==>41154691,41152119==>41152117,41151950==>41151949,41150848==>41150846,41154800==>41154798,41154889==>41154888,	RPL27
ENSP00000464813	41154690==>41154691,41152119==>41152117,41151950==>41151949,41150848==>41150846,41154800==>41154798,41154889==>41154888,	RPL27
ENSP00000467587	41154690==>41154691,41152119==>41152117,41151950==>41151949,41150848==>41150846,41154800==>41154798,41154889==>41154888,	RPL27
ENSP00000309830	72200329==>72200329,72200097==>72200096,72205448==>72205445,72205326==>72205325,72200095==>72200096,72200269==>72200268,72205943==>72205941,	RPL38
ENSP00000390279	72200329==>72200329,72200097==>72200096,72205448==>72205445,72205326==>72205325,72200095==>72200096,72200269==>72200268,72205943==>72205941,	RPL38
ENSP00000434243	72200329==>72200329,72200097==>72200096,72205448==>72205445,72205326==>72205325,72200095==>72200096,72200269==>72200268,72205943==>72205941,	RPL38
ENSP00000462580	72200329==>72200329,72200097==>72200096,72200095==>72200096,72200269==>72200268,	RPL38
ENSP00000462837	72200329==>72200329,72200097==>72200096,72205326==>72205325,72200095==>72200096,72200269==>72200268,	RPL38
ENSP00000463312	72200329==>72200329,72200097==>72200096,72205448==>72205445,72205952==>72205951,72205326==>72205325,72200095==>72200096,72200269==>72200268,	RPL38
ENSP00000328403	79684891==>79684888,79684032==>79684031,79684787==>79684787,79682102==>79682099,79684521==>79684521,79682622==>79682621,79684102==>79684099,79683885==>79683883,79681983==>79681985,79683039==>79683039,79679549==>79679547,79684429==>79684428,79687006==>79687006,79682771==>79682767,79686861==>79686861,79686917==>79686915,79682508==>79682507,79682723==>79682724,	SLC25A10
ENSP00000225665	4842355==>4842355,4841369==>4841369,4841634==>4841636,4841548==>4841547,4841191==>4841190,4842270==>4842269,4843111==>4843111,4841807==>4841807,4841318==>4841318,4841897==>4841896,4842064==>4842064,4841449==>4841449,4841724==>4841723,4842507==>4842506,	SLC25A11
ENSP00000462200	70845773==>70845778,71084796==>71084798,71080985==>71080985,	SLC39A11
ENSP00000462332	70845773==>70845778,	SLC39A11
ENSP00000464525	70845773==>70845778,70834259==>70834259,71084796==>71084798,71080985==>71080985,	SLC39A11
ENSP00000262613	72745426==>72745422,72763115==>72763115,72759659==>72759658,72764375==>72764373,72759506==>72759509,72764286==>72764288,72764607==>72764606,72758312==>72758310,72763075==>72763076,72758151==>72758150,	SLC9A3R1
ENSP00000464321	72745426==>72745422,72764375==>72764373,72764286==>72764288,72764607==>72764606,	SLC9A3R1
ENSP00000312066	74037059==>74037058,74036555==>74036555,74057191==>74057191,74053484==>74053485,74041373==>74041375,74042119==>74042123,74057655==>74057654,74043987==>74043988,74060057==>74060059,74056389==>74056390,74036500==>74036501,74056471==>74056470,74063298==>74063300,74063411==>74063410,74042275==>74042275,74057300==>74057300,74053624==>74053623,74041467==>74041467,74046607==>74046606,74057573==>74057572…	SRP68
ENSP00000462215	56083888==>56083888,56084305==>56084305,56083334==>56083333,56083704==>56083704,	SRSF1
ENSP00000463042	56083888==>56083888,56084305==>56084305,56083334==>56083333,56083704==>56083704,56082961==>56082960,56083162==>56083163,	SRSF1
ENSP00000376276		SRSF2
ENSP00000264657	40497675==>40497675,40475278==>40475278,40483549==>40483547,40491332==>40491334,40500407==>40500407,40485909==>40485910,40481572==>40481572,40475643==>40475642,40474512==>40474507,40497577==>40497579,40489781==>40489780,40469242==>40469241,40469200==>40469199,40467818==>40467818,40490830==>40490829,40475372==>40475371,40491427==>40491427,40476864==>40476864,40489604==>40489604,40478134==>40478135…	STAT3
ENSP00000373923	40475278==>40475278,40483549==>40483547,40491332==>40491334,40485909==>40485910,40481572==>40481572,40475643==>40475642,40474512==>40474507,40497577==>40497579,40489781==>40489780,40469242==>40469241,40469200==>40469199,40467818==>40467818,40490830==>40490829,40475372==>40475371,40491427==>40491427,40476864==>40476864,40489604==>40489604,40478134==>40478135,40485783==>40485783,40475591==>40475590…	STAT3
ENSP00000384943	40497675==>40497675,40475278==>40475278,40483549==>40483547,40491332==>40491334,40500407==>40500407,40485909==>40485910,40481572==>40481572,40475643==>40475642,40474512==>40474507,40497577==>40497579,40489781==>40489780,40469242==>40469241,40469200==>40469199,40467818==>40467818,40490830==>40490829,40475372==>40475371,40474303==>40474307,40491427==>40491427,40476864==>40476864,40489604==>40489604…	STAT3
ENSP00000467000	40497675==>40497675,40475278==>40475278,40483549==>40483547,40491332==>40491334,40500407==>40500407,40485909==>40485910,40481572==>40481572,40475643==>40475642,40474512==>40474507,40497577==>40497579,40489781==>40489780,40469242==>40469241,40469200==>40469199,40490830==>40490829,40475372==>40475371,40491427==>40491427,40476864==>40476864,40489604==>40489604,40478134==>40478135,40485783==>40485783…	STAT3
ENSP00000467173	40500407==>40500407,40498731==>40498730,	STAT3
ENSP00000293328	40370169==>40370168,40379703==>40379702,40362421==>40362421,40359746==>40359746,40369178==>40369179,40354826==>40354826,40362515==>40362514,40364002==>40364002,40376797==>40376796,40370348==>40370348,40354465==>40354463,40354775==>40354774,40353882==>40353882,40368032==>40368031,40354358==>40354357,40362189==>40362188,40368124==>40368123,40370741==>40370743,40369300==>40369300,40364208==>40364207…	STAT5B
ENSP00000405965	73177152==>73177151,73170918==>73170917,	SUMO2
ENSP00000462100	56424602==>56424598,56424890==>56424889,56424945==>56424945,56428763==>56428763,56423674==>56423673,56424549==>56424550,	SUPT4H1
ENSP00000319104	27010110==>27010108,27024638==>27024638,27008422==>27008420,27026911==>27026908,27014322==>27014322,27020714==>27020718,27027959==>27027962,27011979==>27011977,27013433==>27013430,27000528==>27000527,27028457==>27028458,27001555==>27001554,27010440==>27010439,27002419==>27002418,27008900==>27008901,27026799==>27026799,27001631==>27001631,27025048==>27025046,27016579==>27016576,27014243==>27014240…	SUPT6H
ENSP00000338143	27010110==>27010108,27024638==>27024638,27008422==>27008420,27026911==>27026908,27014322==>27014322,27020714==>27020718,27027959==>27027962,27011979==>27011977,27013433==>27013430,27000528==>27000527,27028457==>27028458,27001555==>27001554,27010440==>27010439,27002419==>27002418,27008900==>27008901,27026799==>27026799,27001631==>27001631,27025048==>27025046,27016579==>27016576,27014243==>27014240…	SUPT6H
ENSP00000465005	76167730==>76167729,76167135==>76167132,76167591==>76167590,76167820==>76167820,	SYNGR2
ENSP00000465678	76167730==>76167729,76167135==>76167132,76167591==>76167590,76164796==>76164795,76166898==>76166899,76167820==>76167820,	SYNGR2
ENSP00000258975	61684824==>61684824,61685359==>61685355,61682000==>61681998,61685162==>61685161,61681894==>61681893,61683800==>61683799,61683673==>61683672,61678722==>61678720,61684647==>61684647,	TACO1
ENSP00000309558	34147243==>34147243,34147168==>34147167,34171081==>34171081,34169463==>34169461,34161602==>34161601,34165428==>34165427,34171162==>34171162,34147441==>34147439,34169371==>34169371,34151082==>34151081,34147336==>34147338,34160911==>34160910,34149837==>34149835,34173910==>34173909,34163245==>34163243,34151202==>34151200,34172042==>34172040,34171372==>34171370,34163136==>34163135,34149644==>34149643…	TAF15
ENSP00000466950	34147168==>34147167,34171081==>34171081,34169463==>34169461,34161602==>34161601,34165428==>34165427,34171162==>34171162,34147441==>34147439,34169371==>34169371,34151082==>34151081,34147336==>34147338,34160911==>34160910,34149837==>34149835,34173910==>34173909,34147252==>34147250,34163245==>34163243,34151202==>34151200,34172042==>34172040,34171372==>34171370,34163136==>34163135,34149644==>34149643…	TAF15
ENSP00000347719	80755678==>80755677,80710253==>80710252,80888398==>80888397,80885864==>80885864,80885062==>80885062,80763751==>80763753,80863929==>80863926,80882815==>80882814,80881528==>80881528,80863812==>80863811,80897352==>80897351,80851508==>80851506,80758872==>80758870,80767584==>80767583,80765484==>80765483,80878494==>80878493,80896012==>80896011,80730383==>80730380,80726442==>80726440,80890534==>80890534…	TBCD
ENSP00000461680	80863929==>80863926,80882815==>80882814,80881528==>80881528,80863812==>80863811,80851508==>80851506,80878494==>80878493,80879453==>80879451,80882932==>80882930,80865637==>80865637,80881609==>80881608,80861281==>80861281,80861354==>80861352,80851423==>80851423,80879377==>80879376,	TBCD
ENSP00000301634	76171699==>76171698,76178763==>76178762,76178670==>76178670,76181246==>76181246,76171131==>76171132,76183010==>76183011,76182899==>76182900,76171610==>76171611,76171250==>76171250,76181136==>76181136,76182868==>76182869,76171031==>76171029,	TK1
ENSP00000411532	38564376==>38564375,38569011==>38569010,38572257==>38572256,38567498==>38567496,38572764==>38572764,38572992==>38572993,38561135==>38561134,38562836==>38562837,38563194==>38563193,38548837==>38548836,38556124==>38556124,38563926==>38563926,38568070==>38568068,38546217==>38546218,38554893==>38554892,38548470==>38548469,38569223==>38569223,38554810==>38554811,38562745==>38562740,38545899==>38545899…	TOP2A
ENSP00000462908	38572257==>38572256,38572764==>38572764,38572992==>38572993,38572320==>38572320,38572674==>38572675,38569877==>38569876,38569732==>38569734,	TOP2A
ENSP00000323889	54969590==>54969590,54978939==>54978939,54990753==>54990754,54972704==>54972703,54981849==>54981849,54985924==>54985923,54981616==>54981617,54985829==>54985829,	TRIM25
ENSP00000465010	73872573==>73872573,73872799==>73872800,73872343==>73872345,73871982==>73871983,73871481==>73871480,73871555==>73871555,73871204==>73871204,73872180==>73872179,	TRIM47
ENSP00000459868	6545569==>6545568,6544472==>6544471,6545073==>6545072,6545644==>6545644,6546271==>6546270,6545154==>6545154,	TXNDC17
ENSP00000207549	73829047==>73829048,73832510==>73832509,73827250==>73827250,73831936==>73831936,73826563==>73826562,73827324==>73827326,73831490==>73831491,73830612==>73830612,73839347==>73839349,73836410==>73836409,73824167==>73824166,73839240==>73839241,73831144==>73831144,73832653==>73832655,73836588==>73836590,73836843==>73836847,73831610==>73831609,73832999==>73832998,73837082==>73837081,73830699==>73830699…	UNC13D
ENSP00000464749	73839347==>73839349,73839240==>73839241,73839565==>73839566,73838694==>73838693,73839004==>73839004,73839095==>73839096,73838938==>73838938,73839154==>73839153,	UNC13D
ENSP00000225298	49346265==>49346264,49340747==>49340747,49353352==>49353350,49343641==>49343641,49340635==>49340636,49365564==>49365563,49357366==>49357367,49357840==>49357839,49354491==>49354492,49374326==>49374327,49362729==>49362728,49354665==>49354663,49343543==>49343543,49371406==>49371404,49365390==>49365389,49357466==>49357464,49371264==>49371265,49350723==>49350722,49346198==>49346197,49362606==>49362606…	UTP18
ENSP00000314214	8065084==>8065081,8064926==>8064927,8066197==>8066195,8064842==>8064842,8065687==>8065685,8064189==>8064189,8066196==>8066195,8064791==>8064792,8065567==>8065568,	VAMP2
ENSP00000418572	8065084==>8065081,8064926==>8064927,8064842==>8064842,8065687==>8065685,8064189==>8064189,8064791==>8064792,8065567==>8065568,	VAMP2
ENSP00000466995	8064926==>8064927,8064842==>8064842,	VAMP2
ENSP00000291074	559078==>559077,602620==>602620,505136==>505136,600658==>600657,465743==>465742,556531==>556532,530414==>530416,526914==>526917,534868==>534868,455190==>455190,600724==>600723,602571==>602572,613773==>613772,463666==>463668,526773==>526773,456702==>456702,440268==>440267,440416==>440418,456620==>456619,556650==>556650,455112==>455113,436151==>436151,463813==>463813,	VPS53
ENSP00000401435	559078==>559077,423170==>423168,424841==>424842,602620==>602620,505136==>505136,600658==>600657,565135==>565134,465743==>465742,556531==>556532,530414==>530416,526914==>526917,534868==>534868,455190==>455190,600724==>600723,602571==>602572,613773==>613772,422538==>422537,463666==>463668,526773==>526773,456702==>456702,440268==>440267,423066==>423067,440416==>440418,456620==>456619,556650==>556650…	VPS53
ENSP00000264335	1248793==>1248791,1264592==>1264591,1268153==>1268153,1265196==>1265195,1257641==>1257639,1257505==>1257505,1264386==>1264387,1268352==>1268352,1303341==>1303341,	YWHAE
ENSP00000458386	1248793==>1248791,1303341==>1303341,	YWHAE
ENSP00000460712	1248793==>1248791,1268153==>1268153,1268352==>1268352,1303341==>1303341,	YWHAE
