# Supplementary material for: Novel Bioinformatics Method for Identification of Genome-Wide Non-Canonical Spliced Regions Using RNA-Seq Data
Source: PLoS One. 2014 Jul 3;9(7):e100864. doi: 10.1371/journal.pone.0100864 (PMC4084626; doi:10.1371/journal.pone.0100864)
Supplement: Table S5 — A list of novel splice junctions reported by RSW algorithm for human breast cancer chromosome 17 RNA-Seq data. (TXT) [file pone.0100864.s005.txt]

GeneSymbol	Chromosome	#OfReads	ReadName	SpliceLength	SpliceRegionSupportedByEachRead	SpliceBoundary	KnownOrNovelFromUCSC
HGS	chr17	6	MONK:6:1103:5003:185997#0/1,MONK:6:1101:16189:41304#0/1,MONK:6:1103:12169:89341#0/1,MONK:6:1102:15076:132076#0/2,MONK:6:1104:11488:199679#0/2,MONK:6:1103:17542:166415#0/2,	2	79661911-79661913,79661912-79661914,79661911-79661913,79661912-79661914,79661911-79661913,79661912-79661914,79661911-79661913,79661911-79661913,79661912-79661914,79661911-79661913,79661912-79661914,	79661911--79661914	Novel
ACADVL	chr17	2	MONK:6:1102:17389:163044#0/1,MONK:6:1103:9937:176116#0/2,	97	7127541-7127638,7127540-7127637,7127541-7127638,7127540-7127637,	7127540--7127638	Novel
PAFAH1B1	chr17	27	MONK:6:1101:19000:73681#0/1,MONK:6:1102:6764:47104#0/1,MONK:6:1103:8727:176962#0/1,MONK:6:1103:11597:144067#0/1,MONK:6:1101:11037:55066#0/1,MONK:6:1103:3447:136563#0/1,MONK:6:1101:9218:176440#0/1,MONK:6:1103:20958:157065#0/1,MONK:6:1104:8462:91190#0/1,MONK:6:1102:13144:46984#0/1,MONK:6:1101:15104:153471#0/1,MONK:6:1103:7473:32354#0/1,MONK:6:1102:3544:149443#0/1,MONK:6:1102:11545:32682#0/1,MONK:6:…	2	2588722-2588724,2588722-2588724,2588722-2588724,2588722-2588724,2588722-2588724,2588722-2588724,2588722-2588724,2588722-2588724,2588722-2588724,2588722-2588724,2588722-2588724,2588722-2588724,2588722-2588724,2588722-2588724,2588722-2588724,2588722-2588724,2588722-2588724,2588722-2588724,2588722-2588724,2588722-2588724,2588722-2588724,2588722-2588724,2588722-2588724,2588722-2588724,2588722-2588724…	2588722--2588724	Novel
CSNK1D	chr17	2	MONK:6:1103:16292:39252#0/1,MONK:6:1102:18325:154421#0/2,	488	80210402-80210890,80210403-80210891,80210404-80210892,80210402-80210890,80210403-80210891,80210404-80210892,	80210402--80210892	Novel
CHD3	chr17	12	MONK:6:1103:13225:37910#0/1,MONK:6:1101:4003:132975#0/1,MONK:6:1103:18885:159220#0/1,MONK:6:1102:1915:185439#0/2,MONK:6:1103:11419:109425#0/2,MONK:6:1103:7622:69134#0/2,MONK:6:1103:4235:40753#0/2,MONK:6:1104:16851:32223#0/2,MONK:6:1105:6256:107150#0/2,MONK:6:1105:6603:65727#0/2,MONK:6:1102:2474:172293#0/2,MONK:6:1105:10521:118841#0/2,	490	7814291-7814781,7814290-7814780,7814289-7814779,7814288-7814778,7814287-7814777,7814291-7814781,7814290-7814780,7814289-7814779,7814288-7814778,7814287-7814777,7814287-7814777,7814288-7814778,7814289-7814779,7814290-7814780,7814291-7814781,7814287-7814777,7814288-7814778,7814289-7814779,7814290-7814780,7814291-7814781,7814287-7814777,7814288-7814778,7814289-7814779,7814290-7814780,7814291-7814781…	7814287--7814781	Novel
TOM1L1	chr17	4	MONK:6:1104:4867:97605#0/1,MONK:6:1104:11779:178375#0/2,MONK:6:1103:9204:14824#0/2,MONK:6:1101:16995:58754#0/2,	1002	52992104-52993106,52992103-52993105,52992102-52993104,52992101-52993103,52992100-52993102,52992100-52993102,52992101-52993103,52992102-52993104,52992103-52993105,52992104-52993106,52992100-52993102,52992100-52993102,	52992100--52993106	Novel
YWHAE	chr17	3	MONK:6:1103:1799:170917#0/1,MONK:6:1101:15665:98304#0/2,MONK:6:1105:18734:182424#0/2,	10511	1257639-1268150,1257640-1268151,1257641-1268152,1257642-1268153,1257642-1268153,1257641-1268152,1257640-1268151,1257639-1268150,1257642-1268153,1257641-1268152,1257640-1268151,1257639-1268150,	1257639--1268153	Novel
ACOX1	chr17	3	MONK:6:1104:15153:71864#0/1,MONK:6:1101:21379:75913#0/1,MONK:6:1104:7126:49943#0/2,	1945	73949699-73951644,73949700-73951645,73949701-73951646,73949702-73951647,73949703-73951648,73949704-73951649,73949705-73951650,73949703-73951648,73949704-73951649,73949705-73951650,73949705-73951650,73949704-73951649,73949703-73951648,73949702-73951647,73949701-73951646,73949700-73951645,73949699-73951644,	73949699--73951650	Novel
TK1	chr17	5	MONK:6:1102:12539:14831#0/1,MONK:6:1102:21358:192091#0/1,MONK:6:1103:16752:114864#0/1,MONK:6:1104:1665:193836#0/2,MONK:6:1102:4123:113132#0/2,	75	76170401-76170476,76170402-76170477,76170403-76170478,76170400-76170475,76170401-76170476,76170402-76170477,76170403-76170478,76170398-76170473,76170399-76170474,76170400-76170475,76170401-76170476,76170402-76170477,76170403-76170478,76170403-76170478,76170402-76170477,76170401-76170476,76170400-76170475,76170403-76170478,76170402-76170477,76170401-76170476,76170400-76170475,76170399-76170474,761…	76170398--76170478	Novel
CCDC57	chr17	2	MONK:6:1103:2137:37973#0/1,MONK:6:1103:17452:16436#0/2,	5974	80109651-80115625,80109650-80115624,80109649-80115623,80109648-80115622,80109651-80115625,80109650-80115624,80109649-80115623,80109648-80115622,	80109648--80115625	Novel
USP36	chr17	25	MONK:6:1101:13201:47099#0/1,MONK:6:1101:11696:151955#0/1,MONK:6:1103:12950:7914#0/1,MONK:6:1101:8503:21934#0/1,MONK:6:1102:1764:115411#0/1,MONK:6:1102:17420:116683#0/1,MONK:6:1102:15385:193142#0/1,MONK:6:1102:7700:73911#0/1,MONK:6:1102:19396:124790#0/1,MONK:6:1101:20945:129206#0/1,MONK:6:1102:11021:160014#0/1,MONK:6:1102:14564:190622#0/1,MONK:6:1103:7567:87509#0/1,MONK:6:1104:12503:183134#0/2,MON…	6	76798560-76798566,76798548-76798554,76798549-76798555,76798550-76798556,76798551-76798557,76798552-76798558,76798553-76798559,76798554-76798560,76798555-76798561,76798556-76798562,76798557-76798563,76798558-76798564,76798559-76798565,76798560-76798566,76798548-76798554,76798549-76798555,76798550-76798556,76798551-76798557,76798552-76798558,76798553-76798559,76798554-76798560,76798555-76798561,767…	76798548--76798566	Novel
ENDOV	chr17	13	MONK:6:1101:7249:121311#0/1,MONK:6:1104:3616:118752#0/1,MONK:6:1103:2657:129095#0/1,MONK:6:1103:14394:159102#0/1,MONK:6:1102:7529:133719#0/1,MONK:6:1101:18224:110340#0/1,MONK:6:1104:18014:16242#0/2,MONK:6:1102:1580:22382#0/2,MONK:6:1102:16966:134381#0/2,MONK:6:1104:15942:159216#0/2,MONK:6:1105:6585:88301#0/2,MONK:6:1105:17631:52021#0/2,MONK:6:1104:8111:101108#0/2,	2975	78399416-78402391,78399421-78402396,78399420-78402395,78399419-78402394,78399418-78402393,78399417-78402392,78399416-78402391,78399421-78402396,78399420-78402395,78399419-78402394,78399418-78402393,78399417-78402392,78399416-78402391,78399421-78402396,78399420-78402395,78399419-78402394,78399418-78402393,78399417-78402392,78399416-78402391,78399421-78402396,78399420-78402395,78399419-78402394,783…	78399416--78402396	Novel
RECQL5	chr17	3	MONK:6:1102:20520:162307#0/1,MONK:6:1103:12238:186691#0/1,MONK:6:1105:11691:68549#0/2,	1255	73661246-73662501,73661247-73662502,73661248-73662503,73661249-73662504,73661250-73662505,73661251-73662506,73661252-73662507,73661253-73662508,73661254-73662509,73661248-73662503,73661247-73662502,73661246-73662501,73661254-73662509,73661253-73662508,73661252-73662507,73661251-73662506,73661250-73662505,73661249-73662504,73661248-73662503,73661247-73662502,73661246-73662501,	73661246--73662509	Novel
SPAG5	chr17	4	MONK:6:1103:15293:39529#0/1,MONK:6:1103:5625:72157#0/1,MONK:6:1105:2369:77574#0/2,MONK:6:1102:13206:23989#0/2,	5443	26920083-26925526,26920084-26925527,26920085-26925528,26920086-26925529,26920083-26925526,26920084-26925527,26920085-26925528,26920086-26925529,26920087-26925530,26920088-26925531,26920088-26925531,26920087-26925530,26920086-26925529,26920085-26925528,26920084-26925527,26920083-26925526,26920088-26925531,26920087-26925530,26920086-26925529,26920085-26925528,26920084-26925527,26920083-26925526,	26920083--26925531	Novel
MYH10	chr17	4	MONK:6:1102:9776:70975#0/1,MONK:6:1101:20180:172699#0/2,MONK:6:1103:16752:95853#0/2,MONK:6:1101:4873:114403#0/2,	880	8415979-8416859,8415978-8416858,8415977-8416857,8415976-8416856,8415975-8416855,8415979-8416859,8415978-8416858,8415977-8416857,8415979-8416859,8415978-8416858,8415977-8416857,8415976-8416856,8415975-8416855,8415979-8416859,8415978-8416858,8415977-8416857,8415976-8416856,8415975-8416855,	8415975--8416859	Novel
CCDC57	chr17	3	MONK:6:1104:18361:17693#0/1,MONK:6:1103:9050:50692#0/2,MONK:6:1103:8074:168582#0/2,	5613	80130736-80136349,80130737-80136350,80130738-80136351,80130739-80136352,80130740-80136353,80130736-80136349,80130737-80136350,80130738-80136351,80130739-80136352,80130740-80136353,80130736-80136349,80130737-80136350,80130738-80136351,80130739-80136352,80130740-80136353,	80130736--80136353	Novel
LOC100294362	chr17	2	MONK:6:1101:16817:121249#0/2,MONK:6:1101:20765:156845#0/2,	112	78341650-78341762,78341649-78341761,78341648-78341760,78341647-78341759,78341646-78341758,78341646-78341758,78341647-78341759,78341648-78341760,78341649-78341761,78341650-78341762,78341646-78341758,78341647-78341759,78341648-78341760,78341649-78341761,78341650-78341762,	78341646--78341762	Novel
MED24	chr17	3	MONK:6:1101:7614:148459#0/1,MONK:6:1102:10942:94457#0/1,MONK:6:1103:3733:172964#0/2,	88	38209633-38209721,38209634-38209722,38209635-38209723,38209636-38209724,38209637-38209725,38209633-38209721,38209634-38209722,38209635-38209723,38209636-38209724,38209637-38209725,38209637-38209725,38209636-38209724,38209635-38209723,38209634-38209722,38209633-38209721,	38209633--38209725	Novel
FAM211A	chr17	6	MONK:6:1101:11920:171995#0/1,MONK:6:1102:14251:87766#0/1,MONK:6:1102:13428:160868#0/2,MONK:6:1103:19344:111238#0/2,MONK:6:1102:7670:190576#0/2,MONK:6:1105:15575:145744#0/2,	225	16366256-16366481,16366255-16366480,16366254-16366479,16366253-16366478,16366256-16366481,16366255-16366480,16366254-16366479,16366253-16366478,16366253-16366478,16366254-16366479,16366255-16366480,16366256-16366481,16366253-16366478,16366254-16366479,16366255-16366480,16366256-16366481,16366253-16366478,16366254-16366479,16366255-16366480,16366256-16366481,16366253-16366478,16366254-16366479,163…	16366253--16366481	Novel
MAFG	chr17	28	MONK:6:1101:3659:5664#0/1,MONK:6:1104:7731:55992#0/1,MONK:6:1104:20680:73411#0/1,MONK:6:1101:12112:131707#0/1,MONK:6:1103:11555:92504#0/1,MONK:6:1102:5052:162412#0/1,MONK:6:1101:13401:147564#0/1,MONK:6:1103:2687:115526#0/2,MONK:6:1105:6866:4926#0/2,MONK:6:1105:3751:140277#0/2,MONK:6:1104:2633:29731#0/2,MONK:6:1104:18382:123815#0/2,MONK:6:1102:9671:151166#0/2,MONK:6:1101:7386:133317#0/2,MONK:6:110…	92	79880932-79881024,79880931-79881023,79880930-79881022,79880929-79881021,79880935-79881027,79880934-79881026,79880933-79881025,79880932-79881024,79880931-79881023,79880930-79881022,79880929-79881021,79880935-79881027,79880934-79881026,79880933-79881025,79880932-79881024,79880931-79881023,79880930-79881022,79880929-79881021,79880935-79881027,79880934-79881026,79880933-79881025,79880932-79881024,798…	79880929--79881027	Novel
RPL38	chr17	5	MONK:6:1104:17468:65773#0/1,MONK:6:1101:15880:68056#0/1,MONK:6:1103:1500:179843#0/1,MONK:6:1104:6300:74603#0/1,MONK:6:1103:3189:35885#0/2,	495	72205446-72205941,72205446-72205941,72205446-72205941,72205446-72205941,72205446-72205941,	72205446--72205941	Novel
DDX42	chr17	5	MONK:6:1103:16145:161729#0/1,MONK:6:1104:18328:17603#0/1,MONK:6:1102:4674:138421#0/1,MONK:6:1101:14338:148501#0/1,MONK:6:1101:10790:195271#0/2,	2368	61875459-61877827,61875460-61877828,61875459-61877827,61875460-61877828,61875459-61877827,61875460-61877828,61875459-61877827,61875460-61877828,61875459-61877827,61875460-61877828,	61875459--61877828	Novel
NCOR1	chr17	2	MONK:6:1103:20731:114108#0/1,MONK:6:1101:15247:45374#0/2,	4517	15990658-15995175,15990659-15995176,15990660-15995177,15990661-15995178,15990661-15995178,15990660-15995177,15990659-15995176,15990658-15995175,	15990658--15995178	Novel
MYBBP1A	chr17	10	MONK:6:1102:8749:194980#0/1,MONK:6:1101:1829:72471#0/1,MONK:6:1104:5773:33860#0/1,MONK:6:1101:14723:16831#0/1,MONK:6:1104:6352:52170#0/1,MONK:6:1101:11150:145812#0/2,MONK:6:1105:17588:86229#0/2,MONK:6:1103:15234:170565#0/2,MONK:6:1104:7105:114334#0/2,MONK:6:1101:14838:173205#0/2,	682	4451947-4452629,4451948-4452630,4451942-4452624,4451943-4452625,4451942-4452624,4451943-4452625,4451944-4452626,4451945-4452627,4451946-4452628,4451947-4452629,4451948-4452630,4451942-4452624,4451943-4452625,4451944-4452626,4451945-4452627,4451946-4452628,4451947-4452629,4451948-4452630,4451942-4452624,4451943-4452625,4451948-4452630,4451947-4452629,4451946-4452628,4451945-4452627,4451944-4452626…	4451942--4452630	Novel
MPRIP	chr17	13	MONK:6:1102:10851:22732#0/1,MONK:6:1104:12482:14554#0/1,MONK:6:1102:3714:152574#0/1,MONK:6:1102:12872:104604#0/2,MONK:6:1102:20969:67757#0/2,MONK:6:1105:8951:41479#0/2,MONK:6:1101:6062:17371#0/2,MONK:6:1102:13319:126285#0/2,MONK:6:1102:10851:22732#0/2,MONK:6:1101:8621:37215#0/2,MONK:6:1105:15581:138259#0/2,MONK:6:1104:20948:39209#0/2,MONK:6:1105:8914:127174#0/2,	3802	17071230-17075032,17071229-17075031,17071228-17075030,17071227-17075029,17071227-17075029,17071228-17075030,17071229-17075031,17071230-17075032,17071230-17075032,17071229-17075031,17071228-17075030,17071227-17075029,17071227-17075029,17071228-17075030,17071229-17075031,17071230-17075032,17071227-17075029,17071228-17075030,17071229-17075031,17071230-17075032,17071227-17075029,17071228-17075030,170…	17071227--17075032	Novel
SHBG	chr17	24	MONK:6:1103:20933:59643#0/1,MONK:6:1103:5178:135315#0/1,MONK:6:1103:8130:110441#0/1,MONK:6:1102:14480:182438#0/1,MONK:6:1102:14632:187841#0/1,MONK:6:1102:7896:51608#0/1,MONK:6:1101:15535:148801#0/1,MONK:6:1104:17444:71283#0/1,MONK:6:1103:21062:184893#0/1,MONK:6:1103:6157:141146#0/1,MONK:6:1103:5701:189274#0/1,MONK:6:1103:13064:192512#0/1,MONK:6:1103:5710:191472#0/1,MONK:6:1102:16030:42336#0/2,MON…	98	7530361-7530459,7530362-7530460,7530363-7530461,7530361-7530459,7530362-7530460,7530363-7530461,7530361-7530459,7530362-7530460,7530363-7530461,7530361-7530459,7530362-7530460,7530363-7530461,7530361-7530459,7530362-7530460,7530363-7530461,7530361-7530459,7530362-7530460,7530363-7530461,7530361-7530459,7530362-7530460,7530363-7530461,7530361-7530459,7530362-7530460,7530363-7530461,7530361-7530459…	7530361--7530461	Novel
GABARAP	chr17	48	MONK:6:1102:2292:35007#0/1,MONK:6:1101:13329:162149#0/1,MONK:6:1103:7127:187667#0/1,MONK:6:1101:18682:54183#0/1,MONK:6:1102:1767:188908#0/1,MONK:6:1102:3155:183352#0/1,MONK:6:1103:2885:125036#0/1,MONK:6:1105:17523:153778#0/2,MONK:6:1102:14505:95904#0/2,MONK:6:1104:18682:161111#0/2,MONK:6:1102:9933:175503#0/2,MONK:6:1104:14289:82138#0/2,MONK:6:1105:8382:115106#0/2,MONK:6:1102:19559:17593#0/2,MONK:…	561	7144994-7145555,7144995-7145556,7144996-7145557,7144997-7145558,7144998-7145559,7144999-7145560,7144994-7145555,7144995-7145556,7144996-7145557,7144997-7145558,7144998-7145559,7144999-7145560,7144995-7145556,7144994-7145555,7144994-7145555,7144995-7145556,7144996-7145557,7144997-7145558,7144998-7145559,7144999-7145560,7144999-7145560,7144998-7145559,7144997-7145558,7144996-7145557,7144995-7145556…	7144994--7145560	Novel
LOC100294362	chr17	3	MONK:6:1101:12044:45447#0/2,MONK:6:1105:18785:141974#0/2,MONK:6:1101:12163:125469#0/2,	366	78358971-78359337,78358970-78359336,78358969-78359335,78358968-78359334,78358971-78359337,78358970-78359336,78358969-78359335,78358968-78359334,78358971-78359337,78358970-78359336,78358969-78359335,78358968-78359334,78358968-78359334,78358969-78359335,78358968-78359334,78358969-78359335,78358970-78359336,78358971-78359337,78358968-78359334,78358969-78359335,78358970-78359336,78358971-78359337,	78358968--78359337	Novel
PGAP3	chr17	2	MONK:6:1102:19898:17443#0/1,MONK:6:1102:6260:193433#0/2,	1934	37830929-37832863,37830930-37832864,37830931-37832865,37830932-37832866,37830933-37832867,37830933-37832867,37830932-37832866,37830931-37832865,37830930-37832864,37830929-37832863,	37830929--37832867	Novel
BPTF	chr17	17	MONK:6:1102:16727:71275#0/1,MONK:6:1104:8533:103036#0/1,MONK:6:1102:13478:142563#0/1,MONK:6:1103:12852:81931#0/1,MONK:6:1102:19520:45784#0/1,MONK:6:1104:12728:28082#0/1,MONK:6:1101:18119:8736#0/1,MONK:6:1104:7401:103336#0/2,MONK:6:1105:18033:100463#0/2,MONK:6:1102:19741:129697#0/2,MONK:6:1102:8824:134139#0/2,MONK:6:1101:10169:82509#0/2,MONK:6:1105:4147:145213#0/2,MONK:6:1101:13890:6560#0/2,MONK:6…	705	65959622-65960327,65959622-65960327,65959622-65960327,65959622-65960327,65959622-65960327,65959622-65960327,65959622-65960327,65959622-65960327,65959622-65960327,65959622-65960327,65959622-65960327,65959622-65960327,65959622-65960327,65959622-65960327,65959622-65960327,65959622-65960327,65959622-65960327,	65959622--65960327	Novel
BZRAP1-AS1	chr17	2	MONK:6:1102:11625:8324#0/1,MONK:6:1105:11664:79511#0/2,	556	56428869-56429425,56428869-56429425,	56428869--56429425	Novel
GRN	chr17	17	MONK:6:1104:11333:113976#0/1,MONK:6:1101:9891:122925#0/1,MONK:6:1102:17537:46134#0/1,MONK:6:1104:13965:33969#0/1,MONK:6:1101:18748:48196#0/2,MONK:6:1105:8434:40968#0/2,MONK:6:1101:13115:196162#0/2,MONK:6:1103:1590:110260#0/2,MONK:6:1103:9755:42362#0/2,MONK:6:1102:2604:170833#0/2,MONK:6:1102:15978:100864#0/2,MONK:6:1104:17856:65257#0/2,MONK:6:1104:6392:21523#0/2,MONK:6:1102:16582:61730#0/2,MONK:6:…	89	42429938-42430027,42429937-42430026,42429936-42430025,42429935-42430024,42429938-42430027,42429937-42430026,42429936-42430025,42429935-42430024,42429940-42430029,42429939-42430028,42429938-42430027,42429937-42430026,42429936-42430025,42429935-42430024,42429935-42430024,42429936-42430025,42429937-42430026,42429938-42430027,42429939-42430028,42429940-42430029,42429940-42430029,42429939-42430028,424…	42429935--42430029	Novel
NEURL4	chr17	9	MONK:6:1104:9434:101947#0/1,MONK:6:1103:16685:83770#0/1,MONK:6:1101:7785:85340#0/2,MONK:6:1103:13254:65369#0/2,MONK:6:1103:16100:17444#0/2,MONK:6:1103:14689:157099#0/2,MONK:6:1105:9814:127121#0/2,MONK:6:1103:17252:76363#0/2,MONK:6:1101:12462:88232#0/2,	90	7220683-7220773,7220684-7220774,7220685-7220775,7220686-7220776,7220687-7220777,7220688-7220778,7220689-7220779,7220690-7220780,7220691-7220781,7220692-7220782,7220683-7220773,7220684-7220774,7220685-7220775,7220686-7220776,7220687-7220777,7220692-7220782,7220691-7220781,7220690-7220780,7220689-7220779,7220688-7220778,7220687-7220777,7220686-7220776,7220685-7220775,7220684-7220774,7220683-7220773…	7220683--7220782	Novel
GABARAP	chr17	13	MONK:6:1103:11220:87127#0/1,MONK:6:1102:4680:88223#0/1,MONK:6:1102:10028:84877#0/1,MONK:6:1103:7380:59205#0/1,MONK:6:1101:17177:132786#0/1,MONK:6:1104:15929:63006#0/1,MONK:6:1103:17085:7988#0/1,MONK:6:1101:21163:137551#0/1,MONK:6:1101:13359:9588#0/1,MONK:6:1103:6418:174522#0/2,MONK:6:1103:6378:198984#0/2,MONK:6:1105:14499:107680#0/2,MONK:6:1102:16183:79815#0/2,	46	7144113-7144159,7144114-7144160,7144115-7144161,7144116-7144162,7144117-7144163,7144118-7144164,7144113-7144159,7144114-7144160,7144115-7144161,7144116-7144162,7144117-7144163,7144118-7144164,7144113-7144159,7144114-7144160,7144115-7144161,7144116-7144162,7144117-7144163,7144118-7144164,7144115-7144161,7144116-7144162,7144117-7144163,7144118-7144164,7144113-7144159,7144114-7144160,7144115-7144161…	7144113--7144164	Novel
ITGB4	chr17	6	MONK:6:1103:16771:120908#0/1,MONK:6:1103:11682:5541#0/1,MONK:6:1104:18181:14513#0/1,MONK:6:1103:7173:108701#0/1,MONK:6:1103:5205:96532#0/1,MONK:6:1104:15587:41836#0/2,	578	73751936-73752514,73751935-73752513,73751934-73752512,73751933-73752511,73751932-73752510,73751931-73752509,73751930-73752508,73751936-73752514,73751935-73752513,73751934-73752512,73751933-73752511,73751932-73752510,73751931-73752509,73751936-73752514,73751935-73752513,73751934-73752512,73751933-73752511,73751932-73752510,73751931-73752509,73751930-73752508,73751936-73752514,73751935-73752513,737…	73751930--73752514	Novel
KIF1C	chr17	38	MONK:6:1104:9883:99850#0/1,MONK:6:1103:18731:13145#0/1,MONK:6:1101:12534:194076#0/1,MONK:6:1101:13931:175447#0/1,MONK:6:1101:11157:21016#0/1,MONK:6:1102:3162:118452#0/1,MONK:6:1101:17617:14720#0/1,MONK:6:1103:8554:159141#0/1,MONK:6:1103:13913:135022#0/1,MONK:6:1101:13548:9158#0/1,MONK:6:1103:12702:123754#0/1,MONK:6:1101:8917:162163#0/1,MONK:6:1103:12927:131840#0/1,MONK:6:1103:3479:12559#0/1,MONK:…	758	4926005-4926763,4926004-4926762,4926003-4926761,4926002-4926760,4926001-4926759,4926000-4926758,4925999-4926757,4926004-4926762,4926003-4926761,4926002-4926760,4926001-4926759,4926000-4926758,4925999-4926757,4926005-4926763,4926004-4926762,4926003-4926761,4926002-4926760,4926001-4926759,4926005-4926763,4926004-4926762,4926003-4926761,4926002-4926760,4926001-4926759,4926005-4926763,4926004-4926762…	4925999--4926763	Novel
AFMID	chr17	5	MONK:6:1104:19407:85441#0/1,MONK:6:1101:16697:25532#0/1,MONK:6:1103:16868:24966#0/1,MONK:6:1103:15879:128430#0/2,MONK:6:1104:13828:155799#0/2,	4159	76198832-76202991,76198831-76202990,76198830-76202989,76198832-76202991,76198831-76202990,76198830-76202989,76198832-76202991,76198831-76202990,76198830-76202989,76198830-76202989,76198831-76202990,76198832-76202991,76198831-76202990,76198832-76202991,	76198830--76202991	Novel
KDM6B	chr17	2	MONK:6:1101:13470:114830#0/1,MONK:6:1105:13892:96888#0/2,	117	7756699-7756816,7756698-7756815,7756697-7756814,7756697-7756814,7756698-7756815,7756699-7756816,	7756697--7756816	Novel
RNF213	chr17	3	MONK:6:1102:18841:101200#0/1,MONK:6:1105:17570:37658#0/2,MONK:6:1101:18058:11125#0/2,	8904	78252709-78261613,78252708-78261612,78252707-78261611,78252707-78261611,78252708-78261612,78252709-78261613,78252707-78261611,78252708-78261612,78252709-78261613,	78252707--78261613	Novel
SLC38A10	chr17	3	MONK:6:1102:13622:10714#0/1,MONK:6:1101:20096:114688#0/2,MONK:6:1105:1184:27632#0/2,	54	79227537-79227591,79227538-79227592,79227539-79227593,79227540-79227594,79227541-79227595,79227540-79227594,79227539-79227593,79227538-79227592,79227537-79227591,79227537-79227591,79227538-79227592,79227539-79227593,79227540-79227594,79227541-79227595,79227537-79227591,79227538-79227592,79227539-79227593,79227540-79227594,79227541-79227595,	79227537--79227595	Novel
FKBP10	chr17	2	MONK:6:1102:10872:6403#0/1,MONK:6:1101:12888:42771#0/2,	1741	39974780-39976521,39974779-39976520,39974778-39976519,39974778-39976519,39974779-39976520,39974780-39976521,	39974778--39976521	Novel
ERBB2	chr17	3	MONK:6:1101:14368:2873#0/1,MONK:6:1102:14718:93876#0/2,MONK:6:1105:7013:65302#0/2,	830	37880263-37881093,37880263-37881093,37880263-37881093,	37880263--37881093	Novel
RUNDC1	chr17	3	MONK:6:1102:10386:70973#0/1,MONK:6:1101:2437:98824#0/2,MONK:6:1103:12509:137051#0/2,	1926	41139435-41141361,41139434-41141360,41139433-41141359,41139432-41141358,41139431-41141357,41139430-41141356,41139430-41141356,41139431-41141357,41139432-41141358,41139433-41141359,41139435-41141361,41139434-41141360,41139433-41141359,41139432-41141358,41139431-41141357,41139430-41141356,	41139430--41141361	Novel
LINC00674	chr17	16	MONK:6:1102:3829:119104#0/1,MONK:6:1102:15985:78471#0/1,MONK:6:1101:10961:61706#0/1,MONK:6:1101:3606:102807#0/1,MONK:6:1104:10588:108481#0/1,MONK:6:1104:10425:88949#0/1,MONK:6:1104:16420:24536#0/1,MONK:6:1101:16734:70796#0/1,MONK:6:1104:4187:175861#0/2,MONK:6:1102:5619:117632#0/2,MONK:6:1102:3829:119104#0/2,MONK:6:1104:18665:137136#0/2,MONK:6:1105:10253:100547#0/2,MONK:6:1104:6335:82187#0/2,MONK:…	10864	66110667-66121531,66110666-66121530,66110665-66121529,66110664-66121528,66110663-66121527,66110662-66121526,66110667-66121531,66110666-66121530,66110665-66121529,66110664-66121528,66110663-66121527,66110662-66121526,66110667-66121531,66110666-66121530,66110665-66121529,66110664-66121528,66110663-66121527,66110662-66121526,66110667-66121531,66110666-66121530,66110665-66121529,66110664-66121528,661…	66110662--66121531	Novel
SEC14L1	chr17	2	MONK:6:1101:16476:153415#0/1,MONK:6:1101:7805:8777#0/1,	234	75212059-75212293,75212058-75212292,75212057-75212291,75212056-75212290,75212055-75212289,75212054-75212288,75212053-75212287,75212052-75212286,75212051-75212285,75212050-75212284,75212049-75212283,75212049-75212283,75212059-75212293,75212058-75212292,75212057-75212291,75212056-75212290,75212055-75212289,75212054-75212288,75212053-75212287,75212052-75212286,75212051-75212285,75212050-75212284,752…	75212049--75212293	Novel
KIAA0100	chr17	2	MONK:6:1101:1559:122212#0/1,MONK:6:1105:16398:94311#0/2,	493	26960418-26960911,26960419-26960912,26960419-26960912,26960418-26960911,	26960418--26960912	Novel
SMARCD2	chr17	36	MONK:6:1102:20432:126640#0/1,MONK:6:1104:7605:35937#0/1,MONK:6:1101:11766:191323#0/1,MONK:6:1104:16946:50231#0/1,MONK:6:1101:12073:156360#0/1,MONK:6:1104:13553:130954#0/1,MONK:6:1102:12615:62214#0/1,MONK:6:1102:9879:115741#0/1,MONK:6:1101:18351:192756#0/1,MONK:6:1104:16547:76575#0/1,MONK:6:1104:1683:130338#0/1,MONK:6:1102:9497:138782#0/1,MONK:6:1103:16634:167465#0/1,MONK:6:1102:9364:94977#0/1,MON…	160	61911366-61911526,61911367-61911527,61911368-61911528,61911369-61911529,61911370-61911530,61911368-61911528,61911369-61911529,61911370-61911530,61911366-61911526,61911367-61911527,61911368-61911528,61911369-61911529,61911370-61911530,61911366-61911526,61911367-61911527,61911368-61911528,61911369-61911529,61911368-61911528,61911367-61911527,61911366-61911526,61911366-61911526,61911367-61911527,619…	61911366--61911530	Novel
FLII	chr17	7	MONK:6:1103:13936:116879#0/1,MONK:6:1105:10044:183936#0/2,MONK:6:1103:1988:137418#0/2,MONK:6:1105:7928:46279#0/2,MONK:6:1102:17238:112308#0/2,MONK:6:1101:15002:151977#0/2,MONK:6:1101:7785:140455#0/2,	85	18149532-18149617,18149533-18149618,18149534-18149619,18149535-18149620,18149536-18149621,18149537-18149622,18149537-18149622,18149536-18149621,18149535-18149620,18149534-18149619,18149533-18149618,18149532-18149617,18149537-18149622,18149536-18149621,18149535-18149620,18149534-18149619,18149533-18149618,18149532-18149617,18149537-18149622,18149536-18149621,18149535-18149620,18149534-18149619,181…	18149532--18149622	Novel
CBX4	chr17	6	MONK:6:1102:3981:54398#0/1,MONK:6:1102:14349:108693#0/1,MONK:6:1101:1906:38124#0/1,MONK:6:1102:16049:5785#0/1,MONK:6:1102:14906:184817#0/1,MONK:6:1101:18424:27452#0/2,	2	77807073-77807075,77807074-77807076,77807073-77807075,77807074-77807076,77807075-77807077,77807076-77807078,77807077-77807079,77807078-77807080,77807079-77807081,77807080-77807082,77807081-77807083,77807082-77807084,77807083-77807085,77807084-77807086,77807085-77807087,77807086-77807088,77807087-77807089,77807088-77807090,77807089-77807091,77807090-77807092,77807091-77807093,77807084-77807086,778…	77807073--77807093	Novel
SPNS2	chr17	13	MONK:6:1103:19783:74722#0/1,MONK:6:1104:17160:82121#0/1,MONK:6:1102:9807:126869#0/1,MONK:6:1104:9083:37373#0/1,MONK:6:1104:15208:93735#0/1,MONK:6:1104:17962:83505#0/2,MONK:6:1104:11425:149856#0/2,MONK:6:1102:13572:110102#0/2,MONK:6:1102:6511:39698#0/2,MONK:6:1102:5436:56201#0/2,MONK:6:1103:9946:24698#0/2,MONK:6:1104:15301:5916#0/2,MONK:6:1102:13817:128250#0/2,	113	4436424-4436537,4436423-4436536,4436422-4436535,4436421-4436534,4436420-4436533,4436424-4436537,4436423-4436536,4436422-4436535,4436421-4436534,4436420-4436533,4436424-4436537,4436423-4436536,4436422-4436535,4436421-4436534,4436420-4436533,4436424-4436537,4436423-4436536,4436422-4436535,4436421-4436534,4436420-4436533,4436424-4436537,4436423-4436536,4436422-4436535,4436421-4436534,4436420-4436533…	4436420--4436537	Novel
ELAC2	chr17	37	MONK:6:1103:19849:96792#0/1,MONK:6:1104:8410:64477#0/1,MONK:6:1102:7393:185454#0/1,MONK:6:1102:11423:81136#0/1,MONK:6:1102:12030:121563#0/1,MONK:6:1101:3404:43377#0/1,MONK:6:1104:20806:34991#0/1,MONK:6:1102:17315:180311#0/1,MONK:6:1103:1610:26876#0/1,MONK:6:1101:18285:123538#0/1,MONK:6:1104:2736:6818#0/2,MONK:6:1105:14918:61633#0/2,MONK:6:1102:1518:172588#0/2,MONK:6:1104:4324:132958#0/2,MONK:6:11…	641	12896357-12896998,12896358-12896999,12896359-12897000,12896360-12897001,12896361-12897002,12896362-12897003,12896363-12897004,12896364-12897005,12896357-12896998,12896358-12896999,12896359-12897000,12896360-12897001,12896361-12897002,12896362-12897003,12896363-12897004,12896364-12897005,12896357-12896998,12896358-12896999,12896359-12897000,12896360-12897001,12896361-12897002,12896362-12897003,128…	12896357--12897005	Novel
TRAF4	chr17	9	MONK:6:1101:15176:122303#0/1,MONK:6:1101:12054:3520#0/1,MONK:6:1102:3591:22012#0/1,MONK:6:1103:10283:28641#0/2,MONK:6:1104:14991:126672#0/2,MONK:6:1105:16413:133309#0/2,MONK:6:1103:2726:84393#0/2,MONK:6:1101:12257:125825#0/2,MONK:6:1105:6780:124158#0/2,	2957	27071269-27074226,27071270-27074227,27071271-27074228,27071272-27074229,27071273-27074230,27071269-27074226,27071270-27074227,27071269-27074226,27071270-27074227,27071271-27074228,27071272-27074229,27071273-27074230,27071269-27074226,27071270-27074227,27071271-27074228,27071272-27074229,27071273-27074230,27071269-27074226,27071270-27074227,27071271-27074228,27071272-27074229,27071269-27074226,270…	27071269--27074230	Novel
MYO18A	chr17	23	MONK:6:1102:13576:64108#0/1,MONK:6:1102:14677:91077#0/1,MONK:6:1101:5376:86774#0/1,MONK:6:1103:19092:162618#0/1,MONK:6:1104:12318:9825#0/1,MONK:6:1104:13137:25522#0/1,MONK:6:1103:11189:83538#0/1,MONK:6:1101:11911:128629#0/1,MONK:6:1102:19273:147163#0/1,MONK:6:1103:16522:44336#0/1,MONK:6:1104:10017:133547#0/1,MONK:6:1101:12949:9440#0/1,MONK:6:1103:16250:140069#0/1,MONK:6:1103:15663:94418#0/1,MONK:…	321	27420017-27420338,27420018-27420339,27420017-27420338,27420018-27420339,27420019-27420340,27420020-27420341,27420021-27420342,27420022-27420343,27420023-27420344,27420017-27420338,27420018-27420339,27420019-27420340,27420020-27420341,27420021-27420342,27420022-27420343,27420023-27420344,27420017-27420338,27420018-27420339,27420019-27420340,27420020-27420341,27420021-27420342,27420022-27420343,274…	27420017--27420344	Novel
GABARAP	chr17	98	MONK:6:1101:11732:124432#0/1,MONK:6:1103:11803:196874#0/1,MONK:6:1102:18062:180900#0/1,MONK:6:1102:19175:42621#0/1,MONK:6:1101:19784:45397#0/1,MONK:6:1101:19349:164951#0/1,MONK:6:1102:14480:146509#0/1,MONK:6:1102:7822:105307#0/1,MONK:6:1104:13827:68863#0/1,MONK:6:1104:9573:20461#0/1,MONK:6:1104:7589:102684#0/1,MONK:6:1103:6340:149228#0/1,MONK:6:1101:12204:150866#0/1,MONK:6:1101:7356:30237#0/1,MON…	422	7144239-7144661,7144240-7144662,7144241-7144663,7144242-7144664,7144237-7144659,7144238-7144660,7144239-7144661,7144240-7144662,7144241-7144663,7144242-7144664,7144237-7144659,7144238-7144660,7144239-7144661,7144240-7144662,7144241-7144663,7144242-7144664,7144242-7144664,7144240-7144662,7144241-7144663,7144242-7144664,7144237-7144659,7144238-7144660,7144239-7144661,7144237-7144659,7144238-7144660…	7144237--7144664	Novel
ARL16	chr17	7	MONK:6:1104:12800:108668#0/1,MONK:6:1103:16839:153091#0/1,MONK:6:1104:14265:125750#0/1,MONK:6:1103:17794:177664#0/2,MONK:6:1104:14318:119764#0/2,MONK:6:1104:3073:179134#0/2,MONK:6:1105:9348:104672#0/2,	337	79649704-79650041,79649705-79650042,79649706-79650043,79649704-79650041,79649705-79650042,79649706-79650043,79649706-79650043,79649705-79650042,79649704-79650041,79649706-79650043,79649705-79650042,79649704-79650041,79649706-79650043,79649705-79650042,79649704-79650041,79649706-79650043,79649705-79650042,79649704-79650041,79649706-79650043,79649705-79650042,79649704-79650041,	79649704--79650043	Novel
TEN1	chr17	17	MONK:6:1105:7209:85091#0/2,MONK:6:1102:6838:49121#0/2,MONK:6:1102:3473:192736#0/2,MONK:6:1105:12356:177136#0/2,MONK:6:1105:2393:51269#0/2,MONK:6:1105:20625:46381#0/2,MONK:6:1101:14049:108877#0/2,MONK:6:1105:13970:167832#0/2,MONK:6:1101:18717:172398#0/2,MONK:6:1101:7994:35611#0/2,MONK:6:1105:5823:45420#0/2,MONK:6:1105:1677:154731#0/2,MONK:6:1103:1689:132210#0/2,MONK:6:1102:3466:171213#0/2,MONK:6:1…	6675	73975592-73982267,73975591-73982266,73975590-73982265,73975589-73982264,73975588-73982263,73975593-73982268,73975592-73982267,73975591-73982266,73975590-73982265,73975589-73982264,73975588-73982263,73975593-73982268,73975592-73982267,73975591-73982266,73975590-73982265,73975589-73982264,73975588-73982263,73975593-73982268,73975592-73982267,73975591-73982266,73975590-73982265,73975589-73982264,739…	73975588--73982268	Novel
RNASEK-C17orf49	chr17	3	MONK:6:1102:11330:134506#0/1,MONK:6:1102:13018:109155#0/2,MONK:6:1102:11442:175995#0/2,	149	6916835-6916984,6916834-6916983,6916833-6916982,6916832-6916981,6916831-6916980,6916830-6916979,6916829-6916978,6916829-6916978,6916830-6916979,6916831-6916980,6916832-6916981,6916833-6916982,6916834-6916983,6916835-6916984,6916829-6916978,6916830-6916979,6916831-6916980,6916832-6916981,6916833-6916982,6916834-6916983,6916835-6916984,	6916829--6916984	Novel
LOC100294362	chr17	3	MONK:6:1101:13272:62330#0/2,MONK:6:1104:5655:113882#0/2,MONK:6:1104:2765:141196#0/2,	259	78360230-78360489,78360229-78360488,78360228-78360487,78360227-78360486,78360230-78360489,78360229-78360488,78360228-78360487,78360227-78360486,78360227-78360486,78360228-78360487,78360229-78360488,78360230-78360489,78360227-78360486,78360228-78360487,78360229-78360488,78360230-78360489,78360227-78360486,78360228-78360487,78360229-78360488,78360230-78360489,	78360227--78360489	Novel
C17orf58	chr17	23	MONK:6:1101:21137:122549#0/1,MONK:6:1104:16914:86442#0/2,MONK:6:1102:10952:4845#0/2,MONK:6:1101:16091:197055#0/2,MONK:6:1101:12099:149951#0/2,MONK:6:1102:5818:136371#0/2,MONK:6:1105:12739:7489#0/2,MONK:6:1101:9957:172323#0/2,MONK:6:1104:11016:4420#0/2,MONK:6:1101:11345:68344#0/2,MONK:6:1103:7573:57477#0/2,MONK:6:1105:12773:93110#0/2,MONK:6:1105:7375:153715#0/2,MONK:6:1103:12898:30071#0/2,MONK:6:1…	3	65987509-65987512,65987510-65987513,65987511-65987514,65987511-65987514,65987510-65987513,65987509-65987512,65987511-65987514,65987511-65987514,65987510-65987513,65987509-65987512,65987511-65987514,65987510-65987513,65987509-65987512,65987511-65987514,65987510-65987513,65987509-65987512,65987511-65987514,65987510-65987513,65987509-65987512,65987511-65987514,65987510-65987513,65987509-65987512,659…	65987509--65987514	Novel
SEC14L1	chr17	6	MONK:6:1101:12434:178363#0/1,MONK:6:1104:10811:25539#0/1,MONK:6:1101:4005:59521#0/1,MONK:6:1101:11633:175360#0/1,MONK:6:1101:16672:73807#0/1,MONK:6:1102:10429:109674#0/2,	416	75212059-75212475,75212058-75212474,75212057-75212473,75212056-75212472,75212055-75212471,75212054-75212470,75212053-75212469,75212052-75212468,75212051-75212467,75212050-75212466,75212049-75212465,75212049-75212465,75212059-75212475,75212058-75212474,75212057-75212473,75212056-75212472,75212055-75212471,75212054-75212470,75212053-75212469,75212052-75212468,75212051-75212467,75212050-75212466,752…	75212049--75212475	Novel
MRPL10	chr17	51	MONK:6:1102:10038:121463#0/1,MONK:6:1104:18661:119405#0/1,MONK:6:1102:17227:26592#0/1,MONK:6:1101:3500:22235#0/1,MONK:6:1104:2068:128108#0/1,MONK:6:1102:14381:187720#0/1,MONK:6:1102:3371:35610#0/1,MONK:6:1103:5213:172115#0/1,MONK:6:1103:10372:66296#0/1,MONK:6:1103:4223:31160#0/1,MONK:6:1101:11376:104338#0/1,MONK:6:1102:9472:11241#0/1,MONK:6:1101:1699:176213#0/1,MONK:6:1104:17797:17580#0/1,MONK:6:…	4	45900895-45900899,45900896-45900900,45900897-45900901,45900898-45900902,45900897-45900901,45900898-45900902,45900895-45900899,45900896-45900900,45900897-45900901,45900898-45900902,45900895-45900899,45900896-45900900,45900897-45900901,45900898-45900902,45900895-45900899,45900896-45900900,45900897-45900901,45900898-45900902,45900895-45900899,45900896-45900900,45900897-45900901,45900898-45900902,459…	45900895--45900902	Novel
ENGASE	chr17	2	MONK:6:1104:16457:66495#0/1,MONK:6:1103:9941:87614#0/2,	582	77080036-77080618,77080037-77080619,77080038-77080620,77080039-77080621,77080036-77080618,77080037-77080619,77080038-77080620,77080039-77080621,	77080036--77080621	Novel
CCDC57	chr17	10	MONK:6:1102:19110:85795#0/1,MONK:6:1103:18307:113790#0/1,MONK:6:1103:8036:29197#0/2,MONK:6:1102:4212:62888#0/2,MONK:6:1101:13531:5371#0/2,MONK:6:1104:1604:189745#0/2,MONK:6:1102:12015:199374#0/2,MONK:6:1103:17852:142591#0/2,MONK:6:1105:8866:115526#0/2,MONK:6:1105:19318:177465#0/2,	4403	80059743-80064146,80059742-80064145,80059743-80064146,80059742-80064145,80059743-80064146,80059742-80064145,80059743-80064146,80059742-80064145,80059743-80064146,80059742-80064145,80059743-80064146,80059742-80064145,80059743-80064146,80059742-80064145,80059743-80064146,80059742-80064145,80059743-80064146,80059742-80064145,80059743-80064146,80059742-80064145,	80059742--80064146	Novel
SENP3-EIF4A1	chr17	3	MONK:6:1105:6003:32082#0/2,MONK:6:1105:13325:11169#0/2,MONK:6:1105:19918:119005#0/2,	129	7468900-7469029,7468901-7469030,7468902-7469031,7468903-7469032,7468904-7469033,7468905-7469034,7468906-7469035,7468907-7469036,7468908-7469037,7468908-7469037,7468907-7469036,7468906-7469035,7468905-7469034,7468904-7469033,7468903-7469032,7468902-7469031,7468901-7469030,7468900-7469029,7468900-7469029,7468901-7469030,7468902-7469031,7468903-7469032,7468904-7469033,7468905-7469034,7468900-7469029…	7468900--7469037	Novel
BPTF	chr17	5	MONK:6:1104:1636:130514#0/1,MONK:6:1103:11189:86347#0/1,MONK:6:1103:15968:106024#0/2,MONK:6:1105:14254:42100#0/2,MONK:6:1102:3406:38609#0/2,	5526	65909307-65914833,65909302-65914828,65909301-65914827,65909302-65914828,65909303-65914829,65909304-65914830,65909305-65914831,65909306-65914832,65909307-65914833,65909301-65914827,65909302-65914828,65909303-65914829,65909304-65914830,65909305-65914831,65909306-65914832,65909307-65914833,65909302-65914828,65909303-65914829,65909304-65914830,65909305-65914831,65909306-65914832,65909307-65914833,	65909301--65914833	Novel
PSMC5	chr17	47	MONK:6:1102:15248:105239#0/1,MONK:6:1101:20810:35455#0/1,MONK:6:1102:20256:182426#0/1,MONK:6:1102:20016:68117#0/1,MONK:6:1101:2671:88903#0/1,MONK:6:1102:5069:133665#0/1,MONK:6:1101:18704:96049#0/1,MONK:6:1102:15346:55984#0/1,MONK:6:1102:1519:170015#0/1,MONK:6:1102:12488:151838#0/1,MONK:6:1102:2249:158633#0/1,MONK:6:1102:16946:150652#0/1,MONK:6:1101:12825:89622#0/1,MONK:6:1104:17332:11566#0/1,MONK…	81	61907553-61907634,61907552-61907633,61907551-61907632,61907550-61907631,61907549-61907630,61907553-61907634,61907552-61907633,61907551-61907632,61907550-61907631,61907549-61907630,61907553-61907634,61907552-61907633,61907551-61907632,61907550-61907631,61907549-61907630,61907553-61907634,61907552-61907633,61907553-61907634,61907553-61907634,61907552-61907633,61907551-61907632,61907550-61907631,619…	61907549--61907634	Novel
TBC1D3P1-DHX40P1	chr17	2	MONK:6:1101:9153:26643#0/2,MONK:6:1104:8357:149547#0/2,	714	58089024-58089738,58089025-58089739,58089026-58089740,58089026-58089740,58089025-58089739,58089024-58089738,58089026-58089740,58089025-58089739,58089024-58089738,	58089024--58089740	Novel
CLTC	chr17	6	MONK:6:1101:10302:21537#0/1,MONK:6:1101:8448:190800#0/1,MONK:6:1103:15182:105026#0/1,MONK:6:1102:4965:41676#0/1,MONK:6:1104:20565:121263#0/2,MONK:6:1105:19738:78843#0/2,	80	57760376-57760456,57760375-57760455,57760374-57760454,57760373-57760453,57760372-57760452,57760371-57760451,57760376-57760456,57760375-57760455,57760374-57760454,57760373-57760453,57760372-57760452,57760371-57760451,57760376-57760456,57760375-57760455,57760374-57760454,57760373-57760453,57760372-57760452,57760371-57760451,57760376-57760456,57760375-57760455,57760374-57760454,57760373-57760453,577…	57760371--57760456	Novel
COX11	chr17	3	MONK:6:1104:8085:97307#0/2,MONK:6:1101:18630:99600#0/2,MONK:6:1103:1182:36564#0/2,	607	53037988-53038595,53037987-53038594,53037986-53038593,53037988-53038595,53037987-53038594,53037986-53038593,53037988-53038595,53037987-53038594,53037986-53038593,53037986-53038593,53037987-53038594,53037988-53038595,53037986-53038593,53037987-53038594,53037988-53038595,53037986-53038593,53037987-53038594,53037988-53038595,	53037986--53038595	Novel
SLC25A35	chr17	2	MONK:6:1104:13198:65398#0/1,MONK:6:1104:14093:25354#0/2,	398	8192732-8193130,8192731-8193129,8192730-8193128,8192730-8193128,8192731-8193129,8192732-8193130,	8192730--8193130	Novel
MYH10	chr17	3	MONK:6:1104:20824:39620#0/1,MONK:6:1101:17496:50252#0/1,MONK:6:1105:16262:151176#0/2,	83	8383638-8383721,8383637-8383720,8383636-8383719,8383635-8383718,8383634-8383717,8383633-8383716,8383632-8383715,8383638-8383721,8383637-8383720,8383636-8383719,8383635-8383718,8383634-8383717,8383633-8383716,8383638-8383721,8383637-8383720,8383636-8383719,8383635-8383718,8383634-8383717,8383633-8383716,8383632-8383715,	8383632--8383721	Novel
TBC1D3F	chr17	2	MONK:6:1105:15741:28467#0/2,MONK:6:1103:5371:2134#0/2,	384	36340733-36341117,36340732-36341116,36340731-36341115,36340730-36341114,36340729-36341113,36340728-36341112,36340727-36341111,36340726-36341110,36340733-36341117,36340732-36341116,36340731-36341115,36340730-36341114,36340729-36341113,36340728-36341112,36340727-36341111,36340726-36341110,36340733-36341117,36340732-36341116,36340731-36341115,36340730-36341114,36340729-36341113,36340728-36341112,363…	36340726--36341117	Novel
AP2B1	chr17	2	MONK:6:1101:14599:82594#0/1,MONK:6:1103:5572:73205#0/2,	6410	33914614-33921024,33914614-33921024,	33914614--33921024	Novel
ZNF232	chr17	4	MONK:6:1102:11138:42574#0/1,MONK:6:1105:10850:73817#0/2,MONK:6:1101:20921:183736#0/2,MONK:6:1104:10468:101864#0/2,	705	5016748-5017453,5016747-5017452,5016747-5017452,5016748-5017453,5016748-5017453,5016747-5017452,5016747-5017452,5016748-5017453,	5016747--5017453	Novel
FN3KRP	chr17	9	MONK:6:1103:18253:183600#0/1,MONK:6:1102:14465:131470#0/1,MONK:6:1104:17277:32013#0/1,MONK:6:1101:20139:158716#0/1,MONK:6:1103:1435:91285#0/1,MONK:6:1104:16028:183410#0/2,MONK:6:1104:20348:56731#0/2,MONK:6:1102:20594:66574#0/2,MONK:6:1105:5886:141922#0/2,	230	80684478-80684708,80684477-80684707,80684476-80684706,80684475-80684705,80684474-80684704,80684473-80684703,80684472-80684702,80684478-80684708,80684477-80684707,80684476-80684706,80684475-80684705,80684474-80684704,80684473-80684703,80684472-80684702,80684474-80684704,80684475-80684705,80684476-80684706,80684477-80684707,80684478-80684708,80684478-80684708,80684477-80684707,80684476-80684706,806…	80684472--80684708	Novel
KAT2A	chr17	17	MONK:6:1102:7093:73932#0/1,MONK:6:1103:17376:93627#0/1,MONK:6:1104:12885:86555#0/1,MONK:6:1101:6706:105811#0/1,MONK:6:1105:4113:186945#0/2,MONK:6:1101:18363:61284#0/2,MONK:6:1105:20743:97834#0/2,MONK:6:1101:10710:138276#0/2,MONK:6:1102:8840:151218#0/2,MONK:6:1104:2823:88096#0/2,MONK:6:1105:16925:15838#0/2,MONK:6:1103:12383:60152#0/2,MONK:6:1104:14674:84985#0/2,MONK:6:1101:16008:33399#0/2,MONK:6:1…	650	40270421-40271071,40270422-40271072,40270423-40271073,40270424-40271074,40270421-40271071,40270422-40271072,40270423-40271073,40270424-40271074,40270421-40271071,40270422-40271072,40270423-40271073,40270424-40271074,40270421-40271071,40270422-40271072,40270423-40271073,40270424-40271074,40270424-40271074,40270423-40271073,40270422-40271072,40270421-40271071,40270424-40271074,40270423-40271073,402…	40270421--40271074	Novel
ACBD4	chr17	4	MONK:6:1104:13395:9878#0/1,MONK:6:1101:11110:25427#0/2,MONK:6:1104:4307:24797#0/2,MONK:6:1105:12706:116667#0/2,	4282	43216523-43220805,43216524-43220806,43216525-43220807,43216526-43220808,43216527-43220809,43216523-43220805,43216524-43220806,43216525-43220807,43216526-43220808,43216527-43220809,43216523-43220805,43216524-43220806,43216525-43220807,43216526-43220808,43216527-43220809,43216523-43220805,43216524-43220806,43216525-43220807,43216526-43220808,43216527-43220809,	43216523--43220809	Novel
CDK12	chr17	2	MONK:6:1101:2214:4627#0/1,MONK:6:1101:2214:4627#0/2,	1494	37688707-37690201,37688706-37690200,37688705-37690199,37688705-37690199,37688706-37690200,37688707-37690201,	37688705--37690201	Novel
TRPV1	chr17	2	MONK:6:1104:9194:8821#0/1,MONK:6:1105:21155:49221#0/2,	1383	3475543-3476926,3475544-3476927,3475545-3476928,3475546-3476929,3475547-3476930,3475548-3476931,3475549-3476932,3475549-3476932,3475548-3476931,3475547-3476930,3475546-3476929,3475545-3476928,3475544-3476927,3475543-3476926,	3475543--3476932	Novel
TLCD1	chr17	2	MONK:6:1102:6939:194025#0/1,MONK:6:1105:3079:62682#0/2,	85	27051671-27051756,27051671-27051756,	27051671--27051756	Novel
CARD14	chr17	2	MONK:6:1103:2705:153526#0/1,MONK:6:1103:7459:126337#0/2,	1317	78179447-78180764,78179448-78180765,78179449-78180766,78179450-78180767,78179451-78180768,78179447-78180764,78179448-78180765,78179449-78180766,78179450-78180767,78179451-78180768,	78179447--78180768	Novel
PPP1R27	chr17	15	MONK:6:1104:10736:104056#0/1,MONK:6:1101:13530:44732#0/1,MONK:6:1102:18877:23995#0/1,MONK:6:1103:6323:156388#0/1,MONK:6:1101:19643:76670#0/1,MONK:6:1103:5184:135781#0/1,MONK:6:1103:4562:2111#0/2,MONK:6:1104:6814:7169#0/2,MONK:6:1103:20036:91345#0/2,MONK:6:1105:1797:49010#0/2,MONK:6:1104:6912:136765#0/2,MONK:6:1104:16370:142714#0/2,MONK:6:1104:13653:187158#0/2,MONK:6:1102:16269:6689#0/2,MONK:6:110…	650	79791726-79792376,79791727-79792377,79791728-79792378,79791729-79792379,79791730-79792380,79791731-79792381,79791732-79792382,79791726-79792376,79791727-79792377,79791728-79792378,79791729-79792379,79791730-79792380,79791731-79792381,79791732-79792382,79791726-79792376,79791727-79792377,79791728-79792378,79791729-79792379,79791730-79792380,79791731-79792381,79791732-79792382,79791726-79792376,797…	79791726--79792382	Novel
CDC6	chr17	91	MONK:6:1101:12269:63225#0/1,MONK:6:1103:11259:69082#0/1,MONK:6:1104:15734:87157#0/1,MONK:6:1103:3975:158614#0/1,MONK:6:1103:19443:81569#0/1,MONK:6:1104:16750:12794#0/1,MONK:6:1103:6120:199276#0/1,MONK:6:1102:17423:17434#0/1,MONK:6:1102:6639:78084#0/1,MONK:6:1101:10618:197200#0/1,MONK:6:1104:17250:127952#0/1,MONK:6:1102:3719:146316#0/1,MONK:6:1102:4966:59461#0/1,MONK:6:1103:8639:9822#0/1,MONK:6:11…	4060	38453023-38457083,38453022-38457082,38453021-38457081,38453020-38457080,38453019-38457079,38453023-38457083,38453022-38457082,38453021-38457081,38453020-38457080,38453019-38457079,38453023-38457083,38453022-38457082,38453019-38457079,38453020-38457080,38453021-38457081,38453022-38457082,38453023-38457083,38453023-38457083,38453022-38457082,38453021-38457081,38453020-38457080,38453019-38457079,384…	38453019--38457083	Novel
HID1	chr17	2	MONK:6:1102:7637:148683#0/1,MONK:6:1102:13528:100585#0/2,	1783	72956188-72957971,72956187-72957970,72956186-72957969,72956185-72957968,72956184-72957967,72956188-72957971,72956187-72957970,72956186-72957969,72956185-72957968,72956184-72957967,	72956184--72957971	Novel
TBC1D16	chr17	4	MONK:6:1103:7764:131416#0/1,MONK:6:1102:5183:99621#0/2,MONK:6:1105:7521:98893#0/2,MONK:6:1102:2325:84150#0/2,	24	77998228-77998252,77998229-77998253,77998230-77998254,77998231-77998255,77998232-77998256,77998233-77998257,77998228-77998252,77998229-77998253,77998230-77998254,77998231-77998255,77998232-77998256,77998233-77998257,77998233-77998257,77998232-77998256,77998231-77998255,77998230-77998254,77998229-77998253,77998228-77998252,77998228-77998252,	77998228--77998257	Novel
VMP1	chr17	8	MONK:6:1101:21363:93744#0/1,MONK:6:1103:13516:188285#0/1,MONK:6:1102:16255:79910#0/1,MONK:6:1102:15780:198067#0/1,MONK:6:1103:7324:16307#0/1,MONK:6:1101:5292:173414#0/2,MONK:6:1102:8521:53028#0/2,MONK:6:1105:11172:143365#0/2,	1370	57915759-57917129,57915758-57917128,57915757-57917127,57915756-57917126,57915755-57917125,57915754-57917124,57915759-57917129,57915758-57917128,57915757-57917127,57915756-57917126,57915755-57917125,57915754-57917124,57915759-57917129,57915758-57917128,57915757-57917127,57915756-57917126,57915755-57917125,57915754-57917124,57915759-57917129,57915758-57917128,57915757-57917127,57915756-57917126,579…	57915754--57917129	Novel
ACLY	chr17	9	MONK:6:1101:11618:148157#0/1,MONK:6:1101:11242:153290#0/1,MONK:6:1103:14585:125426#0/1,MONK:6:1105:13657:23339#0/2,MONK:6:1104:16626:112664#0/2,MONK:6:1105:16329:132189#0/2,MONK:6:1102:6994:183416#0/2,MONK:6:1105:15141:109351#0/2,MONK:6:1102:14423:62581#0/2,	1172	40068795-40069967,40068796-40069968,40068797-40069969,40068798-40069970,40068799-40069971,40068795-40069967,40068796-40069968,40068797-40069969,40068798-40069970,40068799-40069971,40068795-40069967,40068796-40069968,40068797-40069969,40068798-40069970,40068799-40069971,40068799-40069971,40068798-40069970,40068797-40069969,40068796-40069968,40068795-40069967,40068795-40069967,40068796-40069968,400…	40068795--40069971	Novel
NEURL4	chr17	9	MONK:6:1102:13736:116643#0/1,MONK:6:1101:10794:108861#0/1,MONK:6:1101:1282:45010#0/1,MONK:6:1104:21259:94226#0/2,MONK:6:1104:15566:172238#0/2,MONK:6:1101:13614:197542#0/2,MONK:6:1103:13720:94298#0/2,MONK:6:1101:16153:142976#0/2,MONK:6:1103:4836:155969#0/2,	138	7221673-7221811,7221674-7221812,7221675-7221813,7221676-7221814,7221677-7221815,7221678-7221816,7221679-7221817,7221679-7221817,7221678-7221816,7221677-7221815,7221676-7221814,7221673-7221811,7221674-7221812,7221675-7221813,7221676-7221814,7221677-7221815,7221678-7221816,7221679-7221817,7221679-7221817,7221673-7221811,7221674-7221812,7221675-7221813,7221676-7221814,7221677-7221815,7221678-7221816…	7221673--7221817	Novel
BZRAP1-AS1	chr17	17	MONK:6:1103:15279:102251#0/1,MONK:6:1103:10511:25855#0/1,MONK:6:1103:6444:4428#0/1,MONK:6:1104:15231:125448#0/1,MONK:6:1104:11111:77284#0/1,MONK:6:1101:18668:96681#0/1,MONK:6:1101:17063:112998#0/1,MONK:6:1104:10580:129531#0/1,MONK:6:1101:16615:19769#0/1,MONK:6:1102:20299:23506#0/1,MONK:6:1103:7884:43056#0/1,MONK:6:1104:6106:111337#0/2,MONK:6:1103:14649:195352#0/2,MONK:6:1103:12035:191993#0/2,MONK…	3817	56424945-56428762,56424946-56428763,56424945-56428762,56424946-56428763,56424945-56428762,56424946-56428763,56424945-56428762,56424946-56428763,56424945-56428762,56424946-56428763,56424946-56428763,56424945-56428762,56424945-56428762,56424946-56428763,56424945-56428762,56424946-56428763,56424945-56428762,56424946-56428763,56424945-56428762,56424946-56428763,56424945-56428762,56424946-56428763,564…	56424945--56428763	Novel
HGS	chr17	44	MONK:6:1103:4494:33243#0/1,MONK:6:1101:5932:182351#0/1,MONK:6:1102:8945:64069#0/1,MONK:6:1102:3041:10090#0/1,MONK:6:1103:12764:16940#0/1,MONK:6:1101:19055:68204#0/1,MONK:6:1104:3697:120283#0/1,MONK:6:1103:4226:9048#0/1,MONK:6:1102:11924:32441#0/1,MONK:6:1101:4587:34467#0/1,MONK:6:1102:17733:124860#0/1,MONK:6:1102:6287:98656#0/1,MONK:6:1103:7914:103157#0/1,MONK:6:1101:1310:143552#0/1,MONK:6:1104:1…	1931	79658602-79660533,79658601-79660532,79658600-79660531,79658599-79660530,79658598-79660529,79658597-79660528,79658602-79660533,79658601-79660532,79658600-79660531,79658599-79660530,79658598-79660529,79658597-79660528,79658599-79660530,79658600-79660531,79658601-79660532,79658602-79660533,79658602-79660533,79658602-79660533,79658601-79660532,79658600-79660531,79658599-79660530,79658598-79660529,796…	79658597--79660533	Novel
FLII	chr17	8	MONK:6:1104:15154:40842#0/1,MONK:6:1103:19564:168922#0/1,MONK:6:1101:11947:66373#0/1,MONK:6:1103:14924:117496#0/2,MONK:6:1105:10589:136859#0/2,MONK:6:1103:8303:199193#0/2,MONK:6:1104:9369:53107#0/2,MONK:6:1105:11039:13076#0/2,	124	18152519-18152643,18152518-18152642,18152517-18152641,18152516-18152640,18152515-18152639,18152514-18152638,18152514-18152638,18152515-18152639,18152516-18152640,18152517-18152641,18152518-18152642,18152519-18152643,18152519-18152643,18152518-18152642,18152517-18152641,18152516-18152640,18152515-18152639,18152514-18152638,18152519-18152643,18152518-18152642,18152517-18152641,18152516-18152640,181…	18152514--18152643	Novel
BZRAP1-AS1	chr17	22	MONK:6:1102:2210:118430#0/1,MONK:6:1103:15591:200540#0/1,MONK:6:1103:19686:197990#0/1,MONK:6:1103:8994:179252#0/1,MONK:6:1103:18893:89056#0/1,MONK:6:1101:12282:192680#0/1,MONK:6:1103:3922:103313#0/1,MONK:6:1103:16470:103716#0/1,MONK:6:1101:11065:29857#0/1,MONK:6:1104:12005:104917#0/1,MONK:6:1101:11181:83592#0/1,MONK:6:1102:19215:143235#0/2,MONK:6:1101:13798:142809#0/2,MONK:6:1105:19958:55969#0/2,…	874	56423673-56424547,56423674-56424548,56423675-56424549,56423676-56424550,56423673-56424547,56423674-56424548,56423675-56424549,56423676-56424550,56423673-56424547,56423674-56424548,56423675-56424549,56423676-56424550,56423673-56424547,56423674-56424548,56423675-56424549,56423676-56424550,56423673-56424547,56423674-56424548,56423675-56424549,56423676-56424550,56423673-56424547,56423674-56424548,564…	56423673--56424550	Novel
DNAJC7	chr17	3	MONK:6:1101:18238:167040#0/1,MONK:6:1102:14435:40361#0/2,MONK:6:1102:18114:14751#0/2,	124	40139710-40139834,40139711-40139835,40139712-40139836,40139713-40139837,40139713-40139837,40139712-40139836,40139711-40139835,40139710-40139834,40139713-40139837,40139712-40139836,40139711-40139835,40139710-40139834,	40139710--40139837	Novel
SUPT4H1	chr17	2	MONK:6:1103:14993:191495#0/2,MONK:6:1104:13720:80912#0/2,	287	56424598-56424885,56424599-56424886,56424600-56424887,56424601-56424888,56424602-56424889,56424598-56424885,56424599-56424886,56424600-56424887,56424601-56424888,56424602-56424889,56424602-56424889,56424601-56424888,56424600-56424887,56424599-56424886,56424598-56424885,56424602-56424889,56424601-56424888,56424600-56424887,56424599-56424886,56424598-56424885,	56424598--56424889	Novel
SPNS2	chr17	4	MONK:6:1101:13264:7679#0/1,MONK:6:1101:9542:177567#0/2,MONK:6:1102:14088:8464#0/2,MONK:6:1104:6941:10885#0/2,	269	4434078-4434347,4434077-4434346,4434076-4434345,4434075-4434344,4434074-4434343,4434074-4434343,4434075-4434344,4434076-4434345,4434077-4434346,4434078-4434347,4434074-4434343,4434075-4434344,4434076-4434345,4434077-4434346,4434078-4434347,4434074-4434343,4434075-4434344,4434076-4434345,4434077-4434346,4434078-4434347,	4434074--4434347	Novel
PLEKHH3	chr17	6	MONK:6:1104:17161:46994#0/1,MONK:6:1101:4133:145514#0/1,MONK:6:1104:2763:18130#0/1,MONK:6:1101:12112:32525#0/2,MONK:6:1105:7564:46576#0/2,MONK:6:1101:8882:103516#0/2,	196	40822393-40822589,40822394-40822590,40822395-40822591,40822396-40822592,40822397-40822593,40822398-40822594,40822396-40822592,40822397-40822593,40822398-40822594,40822393-40822589,40822394-40822590,40822395-40822591,40822396-40822592,40822397-40822593,40822398-40822594,40822393-40822589,40822394-40822590,40822395-40822591,40822396-40822592,40822397-40822593,40822398-40822594,40822396-40822592,408…	40822393--40822594	Novel
SEC14L1	chr17	2	MONK:6:1104:5440:89268#0/1,MONK:6:1105:16956:117949#0/2,	13	75212202-75212215,75212201-75212214,75212200-75212213,75212199-75212212,75212198-75212211,75212197-75212210,75212196-75212209,75212195-75212208,75212194-75212207,75212193-75212206,75212192-75212205,75212202-75212215,75212201-75212214,75212200-75212213,75212199-75212212,75212198-75212211,75212197-75212210,75212196-75212209,75212195-75212208,75212194-75212207,75212193-75212206,75212192-75212205,	75212192--75212215	Novel
C17orf61-PLSCR3	chr17	71	MONK:6:1101:12887:103557#0/2,MONK:6:1102:18345:21495#0/2,MONK:6:1105:20358:93996#0/2,MONK:6:1105:4570:95866#0/2,MONK:6:1105:12834:125580#0/2,MONK:6:1103:11809:95980#0/2,MONK:6:1101:5158:160891#0/2,MONK:6:1101:2493:198446#0/2,MONK:6:1101:6536:14190#0/2,MONK:6:1105:4548:81200#0/2,MONK:6:1101:10512:73738#0/2,MONK:6:1102:6544:93471#0/2,MONK:6:1105:7827:185425#0/2,MONK:6:1105:10402:73003#0/2,MONK:6:11…	100	7306527-7306627,7306528-7306628,7306529-7306629,7306527-7306627,7306528-7306628,7306529-7306629,7306527-7306627,7306527-7306627,7306528-7306628,7306528-7306628,7306529-7306629,7306529-7306629,7306527-7306627,7306528-7306628,7306529-7306629,7306527-7306627,7306528-7306628,7306529-7306629,7306527-7306627,7306528-7306628,7306529-7306629,7306527-7306627,7306528-7306628,7306529-7306629,7306527-7306627…	7306527--7306629	Novel
TTC19	chr17	2	MONK:6:1104:13113:26865#0/1,MONK:6:1104:17561:61636#0/2,	1368	15928485-15929853,15928484-15929852,15928483-15929851,15928482-15929850,15928481-15929849,15928481-15929849,15928482-15929850,15928483-15929851,15928484-15929852,15928485-15929853,	15928481--15929853	Novel
EFTUD2	chr17	3	MONK:6:1101:1739:116117#0/1,MONK:6:1103:19411:155913#0/2,MONK:6:1102:7466:64360#0/2,	2169	42937914-42940083,42937913-42940082,42937912-42940081,42937911-42940080,42937910-42940079,42937909-42940078,42937908-42940077,42937907-42940076,42937914-42940083,42937913-42940082,42937912-42940081,42937911-42940080,42937910-42940079,42937909-42940078,42937908-42940077,42937907-42940076,42937914-42940083,42937913-42940082,42937912-42940081,42937911-42940080,42937910-42940079,42937909-42940078,429…	42937907--42940083	Novel
RNF167	chr17	3	MONK:6:1102:14669:46353#0/1,MONK:6:1104:13464:133833#0/2,MONK:6:1104:6572:59363#0/2,	145	4846579-4846724,4846578-4846723,4846578-4846723,4846579-4846724,4846579-4846724,4846578-4846723,	4846578--4846724	Novel
PSMB6	chr17	96	MONK:6:1103:8301:150660#0/1,MONK:6:1101:13574:89401#0/1,MONK:6:1102:11439:46849#0/1,MONK:6:1104:10294:119179#0/1,MONK:6:1103:11042:82904#0/1,MONK:6:1101:10184:132359#0/1,MONK:6:1103:20165:103629#0/1,MONK:6:1103:8197:82448#0/1,MONK:6:1102:14359:23871#0/1,MONK:6:1104:4870:69499#0/1,MONK:6:1101:11061:183017#0/1,MONK:6:1103:9196:194007#0/1,MONK:6:1101:20147:50979#0/1,MONK:6:1101:4496:48307#0/1,MONK:6…	197	4701108-4701305,4701107-4701304,4701106-4701303,4701105-4701302,4701104-4701301,4701103-4701300,4701102-4701299,4701101-4701298,4701108-4701305,4701107-4701304,4701106-4701303,4701105-4701302,4701104-4701301,4701103-4701300,4701102-4701299,4701101-4701298,4701108-4701305,4701107-4701304,4701106-4701303,4701105-4701302,4701104-4701301,4701103-4701300,4701102-4701299,4701101-4701298,4701102-4701299…	4701101--4701305	Novel
MYO18A	chr17	21	MONK:6:1104:12360:136378#0/1,MONK:6:1102:20020:154824#0/1,MONK:6:1103:14875:10493#0/1,MONK:6:1101:17025:171071#0/1,MONK:6:1104:1689:51124#0/1,MONK:6:1103:18291:123027#0/1,MONK:6:1104:21225:59260#0/1,MONK:6:1103:1187:76476#0/1,MONK:6:1102:19201:64741#0/1,MONK:6:1104:15603:37306#0/1,MONK:6:1101:2342:164312#0/1,MONK:6:1102:7407:6117#0/1,MONK:6:1103:15797:117678#0/1,MONK:6:1104:2685:58683#0/1,MONK:6:…	205	27424917-27425122,27424918-27425123,27424919-27425124,27424920-27425125,27424921-27425126,27424922-27425127,27424923-27425128,27424917-27425122,27424918-27425123,27424919-27425124,27424920-27425125,27424921-27425126,27424922-27425127,27424923-27425128,27424917-27425122,27424918-27425123,27424919-27425124,27424920-27425125,27424921-27425126,27424922-27425127,27424923-27425128,27424917-27425122,274…	27424917--27425128	Novel
RHBDF2	chr17	7	MONK:6:1101:21261:49591#0/1,MONK:6:1101:5282:50339#0/1,MONK:6:1103:10150:135516#0/1,MONK:6:1102:14149:23511#0/2,MONK:6:1101:17552:109056#0/2,MONK:6:1101:1817:118350#0/2,MONK:6:1102:2274:137208#0/2,	146	74469184-74469330,74469185-74469331,74469186-74469332,74469187-74469333,74469188-74469334,74469189-74469335,74469190-74469336,74469191-74469337,74469192-74469338,74469193-74469339,74469194-74469340,74469184-74469330,74469185-74469331,74469186-74469332,74469187-74469333,74469188-74469334,74469189-74469335,74469190-74469336,74469191-74469337,74469192-74469338,74469193-74469339,74469194-74469340,744…	74469184--74469340	Novel
PGAP3	chr17	4	MONK:6:1101:19541:152219#0/1,MONK:6:1105:14399:154277#0/2,MONK:6:1104:6210:38154#0/2,MONK:6:1101:1390:75515#0/2,	7841	37833009-37840850,37833008-37840849,37833009-37840850,37833008-37840849,37833009-37840850,37833008-37840849,37833009-37840850,37833008-37840849,	37833008--37840850	Novel
SHBG	chr17	13	MONK:6:1101:14502:199519#0/1,MONK:6:1104:13754:104701#0/1,MONK:6:1101:14738:139584#0/1,MONK:6:1103:10631:123477#0/1,MONK:6:1104:9796:45250#0/1,MONK:6:1105:3907:150744#0/2,MONK:6:1102:14060:101910#0/2,MONK:6:1104:8646:198165#0/2,MONK:6:1103:6768:64149#0/2,MONK:6:1102:18510:68077#0/2,MONK:6:1104:11394:164547#0/2,MONK:6:1103:10106:97371#0/2,MONK:6:1103:4596:45457#0/2,	136	7530544-7530680,7530545-7530681,7530546-7530682,7530544-7530680,7530545-7530681,7530546-7530682,7530544-7530680,7530545-7530681,7530546-7530682,7530546-7530682,7530545-7530681,7530544-7530680,7530546-7530682,7530545-7530681,7530544-7530680,7530546-7530682,7530545-7530681,7530544-7530680,7530546-7530682,7530545-7530681,7530544-7530680,7530546-7530682,7530545-7530681,7530544-7530680,7530546-7530682…	7530544--7530682	Novel
ST6GALNAC2	chr17	2	MONK:6:1104:11467:23545#0/1,MONK:6:1103:12798:126133#0/2,	1181	74562351-74563532,74562352-74563533,74562353-74563534,74562354-74563535,74562355-74563536,74562356-74563537,74562357-74563538,74562357-74563538,74562356-74563537,74562355-74563536,74562354-74563535,74562353-74563534,74562352-74563533,74562351-74563532,	74562351--74563538	Novel
SRSF2	chr17	14	MONK:6:1103:18285:91489#0/1,MONK:6:1102:17477:193083#0/1,MONK:6:1102:10002:72903#0/1,MONK:6:1103:5455:60408#0/1,MONK:6:1101:2782:138739#0/1,MONK:6:1103:14494:130495#0/1,MONK:6:1101:11543:177223#0/1,MONK:6:1104:11428:164922#0/2,MONK:6:1101:5839:4407#0/2,MONK:6:1105:1749:36008#0/2,MONK:6:1101:4232:50754#0/2,MONK:6:1101:19330:75697#0/2,MONK:6:1102:10565:85172#0/2,MONK:6:1105:16542:12593#0/2,	498	74730643-74731141,74730644-74731142,74730645-74731143,74730646-74731144,74730646-74731144,74730645-74731143,74730644-74731142,74730643-74731141,74730643-74731141,74730644-74731142,74730645-74731143,74730646-74731144,74730643-74731141,74730644-74731142,74730645-74731143,74730646-74731144,74730643-74731141,74730644-74731142,74730645-74731143,74730646-74731144,74730643-74731141,74730644-74731142,747…	74730643--74731144	Novel
ERBB2	chr17	609	MONK:6:1101:11614:190620#0/1,MONK:6:1103:16895:100628#0/1,MONK:6:1104:7031:62300#0/1,MONK:6:1102:4171:185337#0/1,MONK:6:1101:4357:4715#0/1,MONK:6:1102:10600:15588#0/1,MONK:6:1101:5399:166697#0/1,MONK:6:1102:12446:111181#0/1,MONK:6:1103:15833:131212#0/1,MONK:6:1101:15964:97610#0/1,MONK:6:1101:7527:180703#0/1,MONK:6:1103:13976:143214#0/1,MONK:6:1103:3201:109359#0/1,MONK:6:1101:18165:84085#0/1,MONK:…	304	37881654-37881958,37881654-37881958,37881655-37881959,37881656-37881960,37881657-37881961,37881658-37881962,37881659-37881963,37881660-37881964,37881654-37881958,37881655-37881959,37881656-37881960,37881657-37881961,37881658-37881962,37881659-37881963,37881660-37881964,37881660-37881964,37881659-37881963,37881658-37881962,37881657-37881961,37881656-37881960,37881655-37881959,37881654-37881958,378…	37881654--37881964	Novel
FASN	chr17	76	MONK:6:1102:7569:76428#0/1,MONK:6:1101:10820:147375#0/1,MONK:6:1101:20914:158381#0/1,MONK:6:1103:12215:132206#0/1,MONK:6:1103:16264:108159#0/1,MONK:6:1102:13920:48155#0/1,MONK:6:1103:13512:120956#0/1,MONK:6:1102:2278:176306#0/1,MONK:6:1103:17215:64702#0/1,MONK:6:1103:14529:70590#0/1,MONK:6:1101:14335:2783#0/1,MONK:6:1103:16359:162539#0/1,MONK:6:1102:17832:195620#0/1,MONK:6:1103:18477:35614#0/1,MO…	128	80042259-80042387,80042260-80042388,80042261-80042389,80042262-80042390,80042263-80042391,80042264-80042392,80042265-80042393,80042259-80042387,80042260-80042388,80042261-80042389,80042262-80042390,80042263-80042391,80042264-80042392,80042265-80042393,80042259-80042387,80042260-80042388,80042261-80042389,80042262-80042390,80042263-80042391,80042264-80042392,80042265-80042393,80042259-80042387,800…	80042259--80042393	Novel
KIAA0664	chr17	5	MONK:6:1102:14058:107270#0/1,MONK:6:1103:16956:165466#0/1,MONK:6:1102:9985:55382#0/1,MONK:6:1105:10762:15325#0/2,MONK:6:1101:5960:7143#0/2,	180	2599832-2600012,2599833-2600013,2599834-2600014,2599835-2600015,2599836-2600016,2599837-2600017,2599832-2600012,2599833-2600013,2599834-2600014,2599835-2600015,2599836-2600016,2599837-2600017,2599832-2600012,2599833-2600013,2599834-2600014,2599835-2600015,2599836-2600016,2599837-2600017,2599837-2600017,2599836-2600016,2599835-2600015,2599834-2600014,2599833-2600013,2599832-2600012,2599833-2600013…	2599832--2600017	Novel
LRRC45	chr17	26	MONK:6:1101:2338:79714#0/1,MONK:6:1102:14341:191323#0/1,MONK:6:1103:5015:95064#0/1,MONK:6:1104:7172:120044#0/1,MONK:6:1101:4227:7568#0/1,MONK:6:1102:17137:161707#0/1,MONK:6:1104:2049:8254#0/1,MONK:6:1101:3176:47356#0/1,MONK:6:1104:20661:56390#0/1,MONK:6:1104:1994:123829#0/1,MONK:6:1103:16651:161482#0/1,MONK:6:1103:3155:106658#0/1,MONK:6:1103:17110:168310#0/1,MONK:6:1105:8416:173725#0/2,MONK:6:110…	85	79986184-79986269,79986185-79986270,79986186-79986271,79986187-79986272,79986188-79986273,79986189-79986274,79986190-79986275,79986191-79986276,79986184-79986269,79986185-79986270,79986186-79986271,79986187-79986272,79986188-79986273,79986189-79986274,79986190-79986275,79986191-79986276,79986184-79986269,79986185-79986270,79986186-79986271,79986187-79986272,79986188-79986273,79986189-79986274,799…	79986184--79986276	Novel
STARD3	chr17	28	MONK:6:1101:15890:177313#0/1,MONK:6:1102:7514:12874#0/1,MONK:6:1101:10848:109767#0/1,MONK:6:1104:2286:46323#0/1,MONK:6:1104:19853:19310#0/1,MONK:6:1101:3045:160399#0/1,MONK:6:1101:4295:13804#0/1,MONK:6:1104:11058:136814#0/1,MONK:6:1102:13205:6790#0/1,MONK:6:1103:4794:196250#0/1,MONK:6:1104:3077:111983#0/1,MONK:6:1102:17985:95208#0/1,MONK:6:1104:6204:127923#0/1,MONK:6:1102:12420:185435#0/1,MONK:6:…	230	37815074-37815304,37815073-37815303,37815072-37815302,37815071-37815301,37815070-37815300,37815069-37815299,37815068-37815298,37815068-37815298,37815069-37815299,37815070-37815300,37815071-37815301,37815072-37815302,37815073-37815303,37815074-37815304,37815073-37815303,37815072-37815302,37815071-37815301,37815070-37815300,37815069-37815299,37815068-37815298,37815072-37815302,37815071-37815301,378…	37815068--37815304	Novel
SPAG5-AS1	chr17	125	MONK:6:1103:6582:163478#0/1,MONK:6:1103:10400:186862#0/1,MONK:6:1102:9180:175446#0/1,MONK:6:1101:3737:40842#0/1,MONK:6:1102:7103:30095#0/1,MONK:6:1101:11181:32541#0/1,MONK:6:1104:10665:95615#0/1,MONK:6:1102:13680:111187#0/1,MONK:6:1101:10080:158622#0/1,MONK:6:1101:14240:112435#0/1,MONK:6:1102:8741:113791#0/1,MONK:6:1104:5976:73069#0/1,MONK:6:1101:7608:3627#0/1,MONK:6:1104:13955:69864#0/1,MONK:6:1…	181	26943215-26943396,26943216-26943397,26943217-26943398,26943217-26943398,26943216-26943397,26943215-26943396,26943217-26943398,26943217-26943398,26943215-26943396,26943216-26943397,26943217-26943398,26943215-26943396,26943216-26943397,26943217-26943398,26943217-26943398,26943215-26943396,26943216-26943397,26943217-26943398,26943217-26943398,26943216-26943397,26943215-26943396,26943215-26943396,269…	26943215--26943398	Novel
TBC1D3	chr17	3	MONK:6:1101:5119:71697#0/1,MONK:6:1103:5371:2134#0/2,MONK:6:1105:15741:28467#0/2,	384	36291508-36291892,36291509-36291893,36291510-36291894,36291511-36291895,36291512-36291896,36291513-36291897,36291514-36291898,36291515-36291899,36291508-36291892,36291509-36291893,36291510-36291894,36291511-36291895,36291512-36291896,36291513-36291897,36291514-36291898,36291515-36291899,36291508-36291892,36291509-36291893,36291510-36291894,36291511-36291895,36291512-36291896,36291513-36291897,362…	36291508--36291899	Novel
OGFOD3	chr17	9	MONK:6:1102:16831:115359#0/1,MONK:6:1103:15184:186449#0/1,MONK:6:1101:19120:18781#0/1,MONK:6:1103:9116:30718#0/1,MONK:6:1101:6203:2518#0/2,MONK:6:1101:19698:155852#0/2,MONK:6:1101:14885:13021#0/2,MONK:6:1101:12045:12225#0/2,MONK:6:1105:11360:169902#0/2,	5617	80356191-80361808,80356192-80361809,80356193-80361810,80356194-80361811,80356195-80361812,80356196-80361813,80356197-80361814,80356197-80361814,80356191-80361808,80356192-80361809,80356193-80361810,80356194-80361811,80356195-80361812,80356196-80361813,80356197-80361814,80356193-80361810,80356192-80361809,80356191-80361808,80356197-80361814,80356196-80361813,80356195-80361812,80356194-80361811,803…	80356191--80361814	Novel
SARM1	chr17	3	MONK:6:1102:7959:115691#0/1,MONK:6:1105:5945:123087#0/2,MONK:6:1101:19861:174013#0/2,	896	26726728-26727624,26726729-26727625,26726730-26727626,26726730-26727626,26726729-26727625,26726728-26727624,26726730-26727626,26726729-26727625,26726728-26727624,	26726728--26727626	Novel
ZNF207	chr17	11	MONK:6:1104:19593:100140#0/1,MONK:6:1103:21012:14776#0/1,MONK:6:1104:6531:27441#0/1,MONK:6:1101:5357:144750#0/1,MONK:6:1104:19945:186945#0/2,MONK:6:1105:19890:13482#0/2,MONK:6:1104:6373:197178#0/2,MONK:6:1103:3197:115732#0/2,MONK:6:1103:14000:177163#0/2,MONK:6:1104:5292:173724#0/2,MONK:6:1105:19603:7037#0/2,	1459	30677349-30678808,30677348-30678807,30677347-30678806,30677346-30678805,30677345-30678804,30677344-30678803,30677349-30678808,30677348-30678807,30677347-30678806,30677345-30678804,30677346-30678805,30677347-30678806,30677348-30678807,30677349-30678808,30677344-30678803,30677345-30678804,30677346-30678805,30677347-30678806,30677348-30678807,30677349-30678808,30677347-30678806,30677348-30678807,306…	30677344--30678808	Novel
GSDMB	chr17	19	MONK:6:1102:4755:30679#0/1,MONK:6:1104:18735:15149#0/1,MONK:6:1102:20727:45552#0/1,MONK:6:1103:1659:80452#0/1,MONK:6:1102:16952:145338#0/1,MONK:6:1104:13493:56223#0/1,MONK:6:1101:13850:163521#0/1,MONK:6:1102:21186:99284#0/1,MONK:6:1102:8028:135034#0/1,MONK:6:1101:20640:3085#0/1,MONK:6:1102:17519:194865#0/1,MONK:6:1102:8215:177298#0/1,MONK:6:1104:13351:133540#0/1,MONK:6:1101:5153:141382#0/1,MONK:6…	3770	38062236-38066006,38062237-38066007,38062238-38066008,38062239-38066009,38062240-38066010,38062236-38066006,38062237-38066007,38062238-38066008,38062239-38066009,38062240-38066010,38062236-38066006,38062237-38066007,38062238-38066008,38062239-38066009,38062240-38066010,38062236-38066006,38062237-38066007,38062238-38066008,38062239-38066009,38062240-38066010,38062236-38066006,38062237-38066007,380…	38062236--38066010	Novel
USP36	chr17	7	MONK:6:1104:21294:117848#0/1,MONK:6:1103:17389:120570#0/1,MONK:6:1101:12638:193742#0/1,MONK:6:1104:11125:137815#0/2,MONK:6:1102:11956:128138#0/2,MONK:6:1102:14061:108139#0/2,MONK:6:1103:8375:196689#0/2,	497	76793983-76794480,76793984-76794481,76793985-76794482,76793986-76794483,76793983-76794480,76793984-76794481,76793983-76794480,76793984-76794481,76793985-76794482,76793986-76794483,76793986-76794483,76793985-76794482,76793984-76794481,76793983-76794480,76793986-76794483,76793985-76794482,76793986-76794483,76793985-76794482,76793986-76794483,76793985-76794482,76793984-76794481,76793983-76794480,	76793983--76794483	Novel
LRRC37BP1	chr17	3	MONK:6:1102:8714:119936#0/1,MONK:6:1102:7211:184430#0/2,MONK:6:1103:19049:119992#0/2,	20812	28937960-28958772,28937959-28958771,28937958-28958770,28937958-28958770,28937959-28958771,28937960-28958772,28937958-28958770,28937959-28958771,28937960-28958772,	28937958--28958772	Novel
EXOC7	chr17	10	MONK:6:1102:8992:10906#0/1,MONK:6:1101:12889:42900#0/1,MONK:6:1103:20594:189524#0/1,MONK:6:1103:13090:169885#0/2,MONK:6:1103:13800:99148#0/2,MONK:6:1102:2930:194908#0/2,MONK:6:1104:17915:168181#0/2,MONK:6:1105:9053:62743#0/2,MONK:6:1101:5697:144446#0/2,MONK:6:1101:17193:91765#0/2,	733	74080661-74081394,74080662-74081395,74080663-74081396,74080664-74081397,74080665-74081398,74080661-74081394,74080662-74081395,74080663-74081396,74080664-74081397,74080665-74081398,74080661-74081394,74080662-74081395,74080663-74081396,74080664-74081397,74080665-74081398,74080665-74081398,74080664-74081397,74080663-74081396,74080662-74081395,74080661-74081394,74080665-74081398,74080664-74081397,740…	74080661--74081398	Novel
ANKRD13B	chr17	3	MONK:6:1102:3861:80395#0/1,MONK:6:1101:15442:24755#0/2,MONK:6:1105:7405:141240#0/2,	284	27938661-27938945,27938660-27938944,27938660-27938944,27938661-27938945,27938660-27938944,27938661-27938945,	27938660--27938945	Novel
ERBB2	chr17	2	MONK:6:1102:10770:58583#0/1,MONK:6:1102:9645:92291#0/2,	111	37871789-37871900,37871789-37871900,	37871789--37871900	Novel
GRB7	chr17	17	MONK:6:1101:19364:121673#0/1,MONK:6:1102:19254:138384#0/1,MONK:6:1104:20537:9738#0/1,MONK:6:1101:17719:126496#0/2,MONK:6:1102:11042:172240#0/2,MONK:6:1105:3987:186628#0/2,MONK:6:1104:18169:187479#0/2,MONK:6:1104:17470:170996#0/2,MONK:6:1102:3419:63505#0/2,MONK:6:1103:11027:83763#0/2,MONK:6:1103:15969:101952#0/2,MONK:6:1105:8829:35624#0/2,MONK:6:1104:7029:122839#0/2,MONK:6:1103:8162:78655#0/2,MONK…	320	37902037-37902357,37902038-37902358,37902039-37902359,37902040-37902360,37902041-37902361,37902037-37902357,37902038-37902358,37902039-37902359,37902040-37902360,37902041-37902361,37902037-37902357,37902038-37902358,37902039-37902359,37902040-37902360,37902041-37902361,37902037-37902357,37902038-37902358,37902039-37902359,37902040-37902360,37902041-37902361,37902037-37902357,37902038-37902358,379…	37902037--37902361	Novel
NUP85	chr17	16	MONK:6:1102:6914:49436#0/1,MONK:6:1101:2595:159176#0/1,MONK:6:1103:15526:165099#0/1,MONK:6:1104:6801:36984#0/1,MONK:6:1101:15544:91455#0/2,MONK:6:1102:17993:96015#0/2,MONK:6:1105:20889:41846#0/2,MONK:6:1103:4217:140499#0/2,MONK:6:1102:14889:158146#0/2,MONK:6:1103:11919:177382#0/2,MONK:6:1105:9662:90804#0/2,MONK:6:1105:12943:90956#0/2,MONK:6:1105:14809:169518#0/2,MONK:6:1105:12923:123531#0/2,MONK:…	5182	73222252-73227434,73222251-73227433,73222250-73227432,73222249-73227431,73222248-73227430,73222247-73227429,73222252-73227434,73222251-73227433,73222250-73227432,73222249-73227431,73222248-73227430,73222247-73227429,73222252-73227434,73222251-73227433,73222250-73227432,73222249-73227431,73222248-73227430,73222247-73227429,73222252-73227434,73222251-73227433,73222250-73227432,73222249-73227431,732…	73222247--73227434	Novel
RPL19	chr17	775	MONK:6:1104:6173:124995#0/1,MONK:6:1103:20713:121075#0/1,MONK:6:1101:14300:149194#0/1,MONK:6:1104:14832:11628#0/1,MONK:6:1102:20367:86951#0/1,MONK:6:1102:2020:41715#0/1,MONK:6:1103:20965:197492#0/1,MONK:6:1104:1138:33538#0/1,MONK:6:1103:2876:13697#0/1,MONK:6:1102:8640:43615#0/1,MONK:6:1103:14317:60596#0/1,MONK:6:1102:16069:63554#0/1,MONK:6:1101:20360:26736#0/1,MONK:6:1103:4637:41011#0/1,MONK:6:11…	967	37359365-37360332,37359364-37360331,37359363-37360330,37359362-37360329,37359365-37360332,37359364-37360331,37359363-37360330,37359362-37360329,37359365-37360332,37359364-37360331,37359363-37360330,37359362-37360329,37359365-37360332,37359364-37360331,37359365-37360332,37359363-37360330,37359364-37360331,37359362-37360329,37359363-37360330,37359362-37360329,37359365-37360332,37359364-37360331,373…	37359362--37360333	Novel
LOC146880	chr17	2	MONK:6:1102:6807:34980#0/1,MONK:6:1105:16136:49074#0/2,	104	62775196-62775300,62775197-62775301,62775198-62775302,62775196-62775300,62775197-62775301,62775198-62775302,	62775196--62775302	Novel
GAA	chr17	7	MONK:6:1103:4076:124522#0/1,MONK:6:1102:9953:15484#0/1,MONK:6:1104:19220:6829#0/1,MONK:6:1102:4376:84347#0/2,MONK:6:1101:7422:73253#0/2,MONK:6:1104:16985:107039#0/2,MONK:6:1103:19350:14300#0/2,	164	78086506-78086670,78086507-78086671,78086508-78086672,78086509-78086673,78086510-78086674,78086506-78086670,78086507-78086671,78086508-78086672,78086509-78086673,78086510-78086674,78086506-78086670,78086507-78086671,78086508-78086672,78086509-78086673,78086510-78086674,78086506-78086670,78086507-78086671,78086508-78086672,78086509-78086673,78086510-78086674,78086506-78086670,78086507-78086671,780…	78086506--78086674	Novel
DNAJC7	chr17	11	MONK:6:1101:17564:180457#0/1,MONK:6:1104:4046:109124#0/1,MONK:6:1104:2721:56334#0/1,MONK:6:1103:11956:21975#0/1,MONK:6:1103:14727:34387#0/2,MONK:6:1101:7471:3273#0/2,MONK:6:1104:19385:130483#0/2,MONK:6:1101:8692:148001#0/2,MONK:6:1105:2018:91189#0/2,MONK:6:1104:1952:93988#0/2,MONK:6:1102:5549:3127#0/2,	3242	40149257-40152499,40149258-40152500,40149259-40152501,40149260-40152502,40149261-40152503,40149257-40152499,40149258-40152500,40149259-40152501,40149260-40152502,40149261-40152503,40149257-40152499,40149258-40152500,40149259-40152501,40149260-40152502,40149261-40152503,40149257-40152499,40149258-40152500,40149259-40152501,40149257-40152499,40149258-40152500,40149259-40152501,40149260-40152502,401…	40149257--40152503	Novel
SLC25A35	chr17	9	MONK:6:1103:9632:14983#0/1,MONK:6:1103:9776:46074#0/1,MONK:6:1102:7383:8591#0/1,MONK:6:1104:5480:115300#0/1,MONK:6:1104:1345:22800#0/1,MONK:6:1103:9504:90114#0/1,MONK:6:1103:5322:183580#0/2,MONK:6:1102:13792:123406#0/2,MONK:6:1103:8102:66991#0/2,	90	8192183-8192273,8192182-8192272,8192181-8192271,8192183-8192273,8192182-8192272,8192181-8192271,8192183-8192273,8192182-8192272,8192181-8192271,8192183-8192273,8192182-8192272,8192181-8192271,8192183-8192273,8192182-8192272,8192181-8192271,8192183-8192273,8192182-8192272,8192181-8192271,8192181-8192271,8192182-8192272,8192183-8192273,8192181-8192271,8192182-8192272,8192183-8192273,8192181-8192271…	8192181--8192273	Novel
MYO18A	chr17	48	MONK:6:1104:17292:119296#0/1,MONK:6:1101:17143:23356#0/1,MONK:6:1101:15119:200490#0/1,MONK:6:1102:17921:116228#0/1,MONK:6:1101:10380:86735#0/1,MONK:6:1102:11576:176215#0/1,MONK:6:1102:11488:83338#0/1,MONK:6:1103:5189:26343#0/1,MONK:6:1103:20712:145763#0/1,MONK:6:1101:16497:175997#0/1,MONK:6:1104:11418:39196#0/1,MONK:6:1103:5497:68227#0/1,MONK:6:1101:16337:157710#0/1,MONK:6:1104:15975:28044#0/1,MO…	3999	27409460-27413459,27409459-27413458,27409458-27413457,27409457-27413456,27409456-27413455,27409460-27413459,27409459-27413458,27409458-27413457,27409457-27413456,27409456-27413455,27409456-27413455,27409457-27413456,27409458-27413457,27409459-27413458,27409460-27413459,27409460-27413459,27409459-27413458,27409458-27413457,27409457-27413456,27409456-27413455,27409456-27413455,27409457-27413456,274…	27409456--27413459	Novel
CSNK1D	chr17	2	MONK:6:1102:16977:154982#0/1,MONK:6:1103:18638:124466#0/2,	1199	80208053-80209252,80208054-80209253,80208055-80209254,80208055-80209254,80208054-80209253,80208053-80209252,	80208053--80209254	Novel
CSNK1D	chr17	7	MONK:6:1104:6588:121971#0/1,MONK:6:1103:3241:44005#0/1,MONK:6:1103:1457:44937#0/1,MONK:6:1103:4843:105044#0/2,MONK:6:1105:21283:61269#0/2,MONK:6:1103:10755:163025#0/2,MONK:6:1104:12573:69618#0/2,	2441	80204311-80206752,80204312-80206753,80204308-80206749,80204309-80206750,80204310-80206751,80204311-80206752,80204312-80206753,80204308-80206749,80204309-80206750,80204310-80206751,80204311-80206752,80204312-80206753,80204312-80206753,80204311-80206752,80204310-80206751,80204309-80206750,80204308-80206749,80204312-80206753,80204311-80206752,80204310-80206751,80204309-80206750,80204308-80206749,802…	80204308--80206753	Novel
FN3KRP	chr17	7	MONK:6:1102:8139:178200#0/1,MONK:6:1103:6168:40216#0/1,MONK:6:1104:17980:85941#0/1,MONK:6:1101:20537:46999#0/2,MONK:6:1104:14701:37337#0/2,MONK:6:1102:16635:10907#0/2,MONK:6:1102:13398:79790#0/2,	3593	80680766-80684359,80680765-80684358,80680764-80684357,80680763-80684356,80680762-80684355,80680766-80684359,80680765-80684358,80680764-80684357,80680763-80684356,80680762-80684355,80680761-80684354,80680760-80684353,80680759-80684352,80680766-80684359,80680765-80684358,80680764-80684357,80680763-80684356,80680762-80684355,80680761-80684354,80680760-80684353,80680759-80684352,80680766-80684359,806…	80680759--80684359	Novel
CANT1	chr17	3	MONK:6:1103:9201:166542#0/1,MONK:6:1104:3518:18111#0/2,MONK:6:1105:16061:184235#0/2,	1097	76990006-76991103,76990005-76991102,76990004-76991101,76990003-76991100,76990002-76991099,76990001-76991098,76990006-76991103,76990005-76991102,76990004-76991101,76990003-76991100,76990002-76991099,76990001-76991098,76990006-76991103,76990005-76991102,76990004-76991101,76990003-76991100,76990002-76991099,76990001-76991098,	76990001--76991103	Novel
KIAA0664	chr17	11	MONK:6:1101:19035:149676#0/1,MONK:6:1101:18798:197998#0/1,MONK:6:1103:7712:148074#0/1,MONK:6:1101:7990:41961#0/1,MONK:6:1102:15488:196726#0/1,MONK:6:1101:21137:56922#0/2,MONK:6:1104:11914:178685#0/2,MONK:6:1105:1647:103697#0/2,MONK:6:1104:16125:23169#0/2,MONK:6:1104:4992:176611#0/2,MONK:6:1104:12959:122559#0/2,	174	2599552-2599726,2599553-2599727,2599554-2599728,2599555-2599729,2599556-2599730,2599557-2599731,2599552-2599726,2599553-2599727,2599554-2599728,2599555-2599729,2599556-2599730,2599557-2599731,2599552-2599726,2599553-2599727,2599554-2599728,2599555-2599729,2599556-2599730,2599557-2599731,2599552-2599726,2599553-2599727,2599554-2599728,2599555-2599729,2599556-2599730,2599557-2599731,2599552-2599726…	2599552--2599731	Novel
INPP5K	chr17	13	MONK:6:1102:4480:151634#0/1,MONK:6:1102:14210:6350#0/1,MONK:6:1104:15867:80356#0/1,MONK:6:1102:3000:10622#0/1,MONK:6:1101:12368:146483#0/1,MONK:6:1101:16815:194180#0/2,MONK:6:1105:6060:64541#0/2,MONK:6:1105:8875:34300#0/2,MONK:6:1105:16596:119303#0/2,MONK:6:1105:18227:47634#0/2,MONK:6:1105:12856:182521#0/2,MONK:6:1104:5860:136424#0/2,MONK:6:1103:14277:30890#0/2,	154	1399462-1399616,1399456-1399610,1399457-1399611,1399458-1399612,1399459-1399613,1399460-1399614,1399461-1399615,1399462-1399616,1399457-1399611,1399456-1399610,1399462-1399616,1399461-1399615,1399460-1399614,1399459-1399613,1399458-1399612,1399457-1399611,1399456-1399610,1399457-1399611,1399456-1399610,1399457-1399611,1399456-1399610,1399462-1399616,1399461-1399615,1399460-1399614,1399459-1399613…	1399456--1399616	Novel
ERBB2	chr17	49	MONK:6:1101:5241:22626#0/1,MONK:6:1101:9205:50298#0/1,MONK:6:1103:4080:132317#0/1,MONK:6:1102:1374:137738#0/1,MONK:6:1101:15043:189650#0/1,MONK:6:1104:15295:121059#0/1,MONK:6:1102:17208:92741#0/2,MONK:6:1105:6784:61637#0/2,MONK:6:1102:7409:199410#0/2,MONK:6:1104:14134:158364#0/2,MONK:6:1104:5770:111290#0/2,MONK:6:1101:13854:106717#0/2,MONK:6:1104:19455:58708#0/2,MONK:6:1103:17319:167463#0/2,MONK:…	3484	37876087-37879571,37876086-37879570,37876085-37879569,37876084-37879568,37876083-37879567,37876083-37879567,37876084-37879568,37876085-37879569,37876086-37879570,37876087-37879571,37876087-37879571,37876086-37879570,37876085-37879569,37876084-37879568,37876083-37879567,37876087-37879571,37876086-37879570,37876085-37879569,37876084-37879568,37876083-37879567,37876087-37879571,37876086-37879570,378…	37876083--37879571	Novel
FOXK2	chr17	4	MONK:6:1104:8261:71616#0/1,MONK:6:1103:4840:196351#0/1,MONK:6:1101:5924:101834#0/1,MONK:6:1104:18286:24764#0/2,	1715	80542065-80543780,80542064-80543779,80542063-80543778,80542062-80543777,80542061-80543776,80542060-80543775,80542065-80543780,80542064-80543779,80542063-80543778,80542062-80543777,80542061-80543776,80542060-80543775,80542065-80543780,80542064-80543779,80542063-80543778,80542062-80543777,80542061-80543776,80542060-80543775,80542060-80543775,80542061-80543776,80542062-80543777,80542063-80543778,805…	80542060--80543780	Novel
KPNB1	chr17	2	MONK:6:1103:10123:114434#0/1,MONK:6:1103:21115:125765#0/2,	3	45734209-45734212,45734210-45734213,45734211-45734214,45734212-45734215,45734213-45734216,45734214-45734217,45734215-45734218,45734209-45734212,45734210-45734213,45734211-45734214,45734212-45734215,45734213-45734216,45734214-45734217,45734215-45734218,	45734209--45734218	Novel
KRT19	chr17	2	MONK:6:1101:14070:150281#0/1,MONK:6:1103:18054:79281#0/2,	2	39680684-39680686,39680685-39680687,39680686-39680688,39680686-39680688,39680685-39680687,39680684-39680686,	39680684--39680688	Novel
ZNF207	chr17	26	MONK:6:1104:11518:10012#0/1,MONK:6:1104:7003:107537#0/1,MONK:6:1101:17627:160102#0/1,MONK:6:1103:10009:63379#0/1,MONK:6:1104:15150:109584#0/1,MONK:6:1101:8514:136529#0/1,MONK:6:1104:6578:96369#0/1,MONK:6:1104:6698:67453#0/1,MONK:6:1101:4246:160214#0/1,MONK:6:1103:15825:123127#0/1,MONK:6:1101:15245:110105#0/1,MONK:6:1101:2893:17460#0/2,MONK:6:1102:7595:142117#0/2,MONK:6:1101:4081:13625#0/2,MONK:6:…	2345	30690007-30692352,30690006-30692351,30690005-30692350,30690004-30692349,30690003-30692348,30690002-30692347,30690001-30692346,30690000-30692345,30690007-30692352,30690006-30692351,30690005-30692350,30690004-30692349,30690003-30692348,30690002-30692347,30690001-30692346,30690000-30692345,30690005-30692350,30690004-30692349,30690003-30692348,30690002-30692347,30690001-30692346,30690000-30692345,306…	30690000--30692352	Novel
PCGF2	chr17	23	MONK:6:1102:16618:70302#0/1,MONK:6:1103:4489:54796#0/1,MONK:6:1102:11528:148631#0/1,MONK:6:1104:15432:32957#0/1,MONK:6:1101:12317:119879#0/1,MONK:6:1103:4008:76138#0/1,MONK:6:1104:7141:91073#0/1,MONK:6:1101:16069:184945#0/2,MONK:6:1101:20384:122528#0/2,MONK:6:1104:20679:28201#0/2,MONK:6:1105:1694:181119#0/2,MONK:6:1102:16900:93907#0/2,MONK:6:1102:4615:188143#0/2,MONK:6:1103:19880:130677#0/2,MONK:…	2182	36892425-36894607,36892424-36894606,36892423-36894605,36892422-36894604,36892421-36894603,36892420-36894602,36892419-36894601,36892425-36894607,36892424-36894606,36892423-36894605,36892422-36894604,36892421-36894603,36892420-36894602,36892419-36894601,36892425-36894607,36892424-36894606,36892423-36894605,36892422-36894604,36892421-36894603,36892420-36894602,36892419-36894601,36892425-36894607,368…	36892419--36894607	Novel
DCXR	chr17	7	MONK:6:1103:4050:151630#0/1,MONK:6:1104:9674:7873#0/1,MONK:6:1105:19891:185247#0/2,MONK:6:1105:3111:150596#0/2,MONK:6:1101:4495:189507#0/2,MONK:6:1102:6271:179560#0/2,MONK:6:1105:16220:177919#0/2,	129	79993935-79994064,79993936-79994065,79993937-79994066,79993938-79994067,79993936-79994065,79993937-79994066,79993938-79994067,79993938-79994067,79993937-79994066,79993936-79994065,79993935-79994064,79993938-79994067,79993937-79994066,79993936-79994065,79993935-79994064,79993938-79994067,79993937-79994066,79993936-79994065,79993938-79994067,79993937-79994066,79993936-79994065,79993935-79994064,799…	79993935--79994067	Novel
MIR497HG	chr17	28	MONK:6:1102:15213:171417#0/1,MONK:6:1101:16049:47091#0/1,MONK:6:1101:4909:78305#0/1,MONK:6:1103:19245:19401#0/1,MONK:6:1104:1987:115548#0/1,MONK:6:1103:16276:101598#0/1,MONK:6:1104:20089:100323#0/1,MONK:6:1101:4036:75207#0/1,MONK:6:1101:5283:19526#0/1,MONK:6:1101:7778:11411#0/1,MONK:6:1102:14506:121731#0/1,MONK:6:1103:7456:59411#0/2,MONK:6:1104:6783:5627#0/2,MONK:6:1103:2227:21567#0/2,MONK:6:1103…	246	6920333-6920579,6920332-6920578,6920333-6920579,6920332-6920578,6920332-6920578,6920333-6920579,6920333-6920579,6920332-6920578,6920332-6920578,6920333-6920579,6920332-6920578,6920333-6920579,6920332-6920578,6920333-6920579,6920332-6920578,6920333-6920579,6920333-6920579,6920332-6920578,6920332-6920578,6920333-6920579,6920333-6920579,6920332-6920578,6920332-6920578,6920333-6920579,6920332-6920578…	6920332--6920579	Novel
ACADVL	chr17	16	MONK:6:1101:7627:70457#0/1,MONK:6:1104:12557:66089#0/1,MONK:6:1104:15130:3952#0/1,MONK:6:1101:8232:76005#0/1,MONK:6:1101:16385:97489#0/1,MONK:6:1104:15577:62690#0/1,MONK:6:1101:17070:122322#0/1,MONK:6:1101:18220:60314#0/1,MONK:6:1101:14866:63925#0/2,MONK:6:1104:17577:140969#0/2,MONK:6:1105:5953:38247#0/2,MONK:6:1102:3473:110071#0/2,MONK:6:1104:7323:177113#0/2,MONK:6:1105:4858:61259#0/2,MONK:6:110…	90	7127712-7127802,7127711-7127801,7127712-7127802,7127711-7127801,7127711-7127801,7127712-7127802,7127712-7127802,7127711-7127801,7127712-7127802,7127711-7127801,7127712-7127802,7127711-7127801,7127711-7127801,7127712-7127802,7127712-7127802,7127711-7127801,7127712-7127802,7127711-7127801,7127712-7127802,7127711-7127801,7127711-7127801,7127712-7127802,7127712-7127802,7127711-7127801,7127711-7127801…	7127711--7127802	Novel
MED24	chr17	18	MONK:6:1103:18804:85224#0/1,MONK:6:1101:12025:44792#0/1,MONK:6:1103:20979:30379#0/1,MONK:6:1103:18076:177671#0/1,MONK:6:1102:11161:62564#0/1,MONK:6:1102:16505:59248#0/1,MONK:6:1102:14795:148181#0/1,MONK:6:1101:16842:102297#0/1,MONK:6:1104:16258:84192#0/1,MONK:6:1101:7675:114811#0/2,MONK:6:1102:11768:84441#0/2,MONK:6:1101:1875:27247#0/2,MONK:6:1101:13121:133384#0/2,MONK:6:1102:20754:195381#0/2,MON…	348	38183283-38183631,38183284-38183632,38183285-38183633,38183286-38183634,38183287-38183635,38183288-38183636,38183289-38183637,38183283-38183631,38183284-38183632,38183285-38183633,38183286-38183634,38183287-38183635,38183288-38183636,38183289-38183637,38183283-38183631,38183284-38183632,38183285-38183633,38183286-38183634,38183287-38183635,38183288-38183636,38183283-38183631,38183284-38183632,381…	38183283--38183637	Novel
MIF4GD	chr17	4	MONK:6:1104:12307:33337#0/1,MONK:6:1102:11459:163102#0/2,MONK:6:1104:14764:27519#0/2,MONK:6:1101:18014:17290#0/2,	115	73263707-73263822,73263708-73263823,73263709-73263824,73263710-73263825,73263711-73263826,73263712-73263827,73263712-73263827,73263711-73263826,73263710-73263825,73263709-73263824,73263708-73263823,73263707-73263822,73263712-73263827,73263711-73263826,73263710-73263825,73263709-73263824,73263708-73263823,73263707-73263822,73263712-73263827,73263711-73263826,73263710-73263825,73263709-73263824,732…	73263707--73263827	Novel
ALKBH5	chr17	13	MONK:6:1102:2178:84457#0/1,MONK:6:1104:10420:97541#0/2,MONK:6:1105:16450:120373#0/2,MONK:6:1103:20223:92526#0/2,MONK:6:1105:7094:172275#0/2,MONK:6:1105:1860:100283#0/2,MONK:6:1104:11060:57998#0/2,MONK:6:1101:19929:90882#0/2,MONK:6:1103:3616:149155#0/2,MONK:6:1105:3211:81058#0/2,MONK:6:1105:9883:114632#0/2,MONK:6:1102:19279:111397#0/2,MONK:6:1101:7614:81757#0/2,	9941	18088323-18098264,18088324-18098265,18088325-18098266,18088326-18098267,18088327-18098268,18088323-18098264,18088324-18098265,18088325-18098266,18088326-18098267,18088327-18098268,18088323-18098264,18088324-18098265,18088325-18098266,18088326-18098267,18088327-18098268,18088323-18098264,18088324-18098265,18088325-18098266,18088326-18098267,18088327-18098268,18088323-18098264,18088324-18098265,180…	18088323--18098268	Novel
CACNB1	chr17	2	MONK:6:1101:13440:164958#0/1,MONK:6:1105:15368:86279#0/2,	702	37339263-37339965,37339264-37339966,37339265-37339967,37339265-37339967,37339264-37339966,37339263-37339965,	37339263--37339967	Novel
CCDC144C	chr17	34	MONK:6:1103:17184:41637#0/1,MONK:6:1101:18027:29262#0/1,MONK:6:1103:21086:167139#0/1,MONK:6:1104:17630:34096#0/1,MONK:6:1103:15633:186974#0/1,MONK:6:1102:7064:38075#0/1,MONK:6:1103:16074:58780#0/1,MONK:6:1103:18575:17892#0/1,MONK:6:1103:19863:112820#0/1,MONK:6:1102:11064:107239#0/1,MONK:6:1102:9868:73627#0/1,MONK:6:1104:5362:134671#0/1,MONK:6:1102:6482:153737#0/2,MONK:6:1103:9293:65752#0/2,MONK:6…	4	20279652-20279656,20279653-20279657,20279652-20279656,20279653-20279657,20279652-20279656,20279653-20279657,20279652-20279656,20279652-20279656,20279653-20279657,20279652-20279656,20279653-20279657,20279653-20279657,20279652-20279656,20279653-20279657,20279652-20279656,20279653-20279657,20279652-20279656,20279653-20279657,20279652-20279656,20279653-20279657,20279652-20279656,20279653-20279657,202…	20279652--20279657	Novel
SLC9A3R1	chr17	82	MONK:6:1102:2266:148551#0/1,MONK:6:1103:16466:4899#0/1,MONK:6:1102:4937:84370#0/1,MONK:6:1101:13521:157740#0/1,MONK:6:1104:17924:103476#0/1,MONK:6:1104:9261:4456#0/1,MONK:6:1103:15892:54159#0/1,MONK:6:1102:19301:52246#0/1,MONK:6:1102:10497:84376#0/1,MONK:6:1101:19617:149136#0/1,MONK:6:1104:19402:4926#0/1,MONK:6:1101:3996:134662#0/1,MONK:6:1102:8101:87430#0/1,MONK:6:1103:1779:24329#0/1,MONK:6:1104…	12724	72745422-72758146,72745423-72758147,72745424-72758148,72745425-72758149,72745426-72758150,72745422-72758146,72745423-72758147,72745424-72758148,72745425-72758149,72745426-72758150,72745422-72758146,72745423-72758147,72745424-72758148,72745425-72758149,72745426-72758150,72745422-72758146,72745423-72758147,72745424-72758148,72745425-72758149,72745426-72758150,72745422-72758146,72745423-72758147,727…	72745422--72758150	Novel
YBX2	chr17	3	MONK:6:1101:3084:7115#0/1,MONK:6:1102:6072:68104#0/1,MONK:6:1103:18230:117474#0/2,	349	7194501-7194850,7194502-7194851,7194503-7194852,7194501-7194850,7194502-7194851,7194503-7194852,7194503-7194852,7194502-7194851,7194501-7194850,	7194501--7194852	Novel
NT5C3L	chr17	21	MONK:6:1101:13687:146866#0/1,MONK:6:1102:3118:156918#0/1,MONK:6:1103:5574:145705#0/1,MONK:6:1103:4669:143753#0/1,MONK:6:1102:9396:165477#0/1,MONK:6:1102:14211:60301#0/1,MONK:6:1101:14128:125665#0/1,MONK:6:1101:12891:66625#0/1,MONK:6:1101:2955:183162#0/1,MONK:6:1103:3913:73756#0/1,MONK:6:1103:10998:17092#0/1,MONK:6:1103:8799:60194#0/1,MONK:6:1103:6327:70909#0/2,MONK:6:1105:6652:142625#0/2,MONK:6:1…	3174	39983877-39987051,39983878-39987052,39983879-39987053,39983880-39987054,39983879-39987053,39983880-39987054,39983877-39987051,39983878-39987052,39983879-39987053,39983880-39987054,39983877-39987051,39983878-39987052,39983879-39987053,39983880-39987054,39983879-39987053,39983880-39987054,39983877-39987051,39983878-39987052,39983879-39987053,39983880-39987054,39983877-39987051,39983878-39987052,399…	39983877--39987054	Novel
ATP5G1	chr17	187	MONK:6:1103:2905:53756#0/1,MONK:6:1103:12282:65234#0/1,MONK:6:1101:5370:118835#0/1,MONK:6:1102:4639:125230#0/1,MONK:6:1102:11097:41020#0/1,MONK:6:1102:4247:97925#0/1,MONK:6:1104:15210:38495#0/1,MONK:6:1101:20536:65200#0/1,MONK:6:1101:8521:54164#0/1,MONK:6:1101:13697:59215#0/1,MONK:6:1101:4260:185088#0/1,MONK:6:1102:5731:59728#0/1,MONK:6:1104:12980:49146#0/1,MONK:6:1103:3166:148235#0/1,MONK:6:1103…	320	46972697-46973017,46972696-46973016,46972695-46973015,46972694-46973014,46972693-46973013,46972692-46973012,46972697-46973017,46972696-46973016,46972695-46973015,46972694-46973014,46972693-46973013,46972692-46973012,46972692-46973012,46972693-46973013,46972694-46973014,46972695-46973015,46972696-46973016,46972697-46973017,46972697-46973017,46972696-46973016,46972695-46973015,46972694-46973014,469…	46972692--46973017	Novel
NOL11	chr17	13	MONK:6:1103:14530:92749#0/1,MONK:6:1104:18887:65139#0/1,MONK:6:1101:8203:106097#0/1,MONK:6:1101:11184:49087#0/1,MONK:6:1104:6434:63781#0/1,MONK:6:1101:17412:123611#0/1,MONK:6:1103:12389:39849#0/1,MONK:6:1102:11356:90539#0/1,MONK:6:1104:7141:127154#0/2,MONK:6:1104:8568:110087#0/2,MONK:6:1102:7679:190427#0/2,MONK:6:1102:16823:56403#0/2,MONK:6:1104:13473:128436#0/2,	118	65715905-65716023,65715904-65716022,65715903-65716021,65715902-65716020,65715901-65716019,65715900-65716018,65715899-65716017,65715905-65716023,65715904-65716022,65715903-65716021,65715902-65716020,65715901-65716019,65715900-65716018,65715899-65716017,65715903-65716021,65715902-65716020,65715901-65716019,65715900-65716018,65715899-65716017,65715905-65716023,65715904-65716022,65715903-65716021,657…	65715899--65716023	Novel
LOC100294362	chr17	6	MONK:6:1101:7277:25632#0/2,MONK:6:1102:14595:66851#0/2,MONK:6:1103:16889:144702#0/2,MONK:6:1103:1953:95945#0/2,MONK:6:1104:7930:40250#0/2,MONK:6:1105:17275:38825#0/2,	483	78362490-78362973,78362489-78362972,78362488-78362971,78362487-78362970,78362486-78362969,78362486-78362969,78362487-78362970,78362488-78362971,78362489-78362972,78362490-78362973,78362489-78362972,78362490-78362973,78362486-78362969,78362487-78362970,78362486-78362969,78362487-78362970,78362486-78362969,78362487-78362970,78362488-78362971,78362489-78362972,78362490-78362973,78362486-78362969,783…	78362486--78362973	Novel
STAT5B	chr17	12	MONK:6:1104:14400:22437#0/1,MONK:6:1103:10215:77820#0/1,MONK:6:1103:7263:69297#0/1,MONK:6:1103:9668:156568#0/1,MONK:6:1105:21342:150050#0/2,MONK:6:1101:14878:197336#0/2,MONK:6:1105:10395:142289#0/2,MONK:6:1105:6170:11055#0/2,MONK:6:1104:1935:146713#0/2,MONK:6:1102:1926:181433#0/2,MONK:6:1102:20739:73583#0/2,MONK:6:1105:12493:3421#0/2,	4	40353542-40353546,40353543-40353547,40353544-40353548,40353545-40353549,40353542-40353546,40353543-40353547,40353544-40353548,40353545-40353549,40353546-40353550,40353547-40353551,40353548-40353552,40353542-40353546,40353543-40353547,40353544-40353548,40353545-40353549,40353546-40353550,40353547-40353551,40353548-40353552,40353552-40353556,40353553-40353557,40353554-40353558,40353555-40353559,403…	40353542--40353572	Novel
HEXDC	chr17	8	MONK:6:1102:3046:129429#0/1,MONK:6:1101:10329:59015#0/1,MONK:6:1101:16796:127129#0/1,MONK:6:1104:10365:18272#0/2,MONK:6:1101:16502:2886#0/2,MONK:6:1101:3973:14079#0/2,MONK:6:1101:10538:37627#0/2,MONK:6:1102:8803:136521#0/2,	89	80398952-80399041,80398951-80399040,80398950-80399039,80398949-80399038,80398949-80399038,80398950-80399039,80398951-80399040,80398952-80399041,80398952-80399041,80398951-80399040,80398950-80399039,80398949-80399038,80398949-80399038,80398950-80399039,80398951-80399040,80398952-80399041,80398949-80399038,80398950-80399039,80398951-80399040,80398952-80399041,80398949-80399038,80398950-80399039,803…	80398949--80399041	Novel
SEC14L1	chr17	11	MONK:6:1102:16669:69687#0/1,MONK:6:1103:3539:147360#0/1,MONK:6:1104:9748:8011#0/1,MONK:6:1101:13554:165089#0/1,MONK:6:1101:10061:173112#0/1,MONK:6:1103:3023:143132#0/1,MONK:6:1103:9471:80123#0/1,MONK:6:1103:12825:174302#0/1,MONK:6:1101:8820:119973#0/1,MONK:6:1105:14477:22550#0/2,MONK:6:1105:15274:129681#0/2,	156	75212059-75212215,75212058-75212214,75212057-75212213,75212056-75212212,75212055-75212211,75212054-75212210,75212053-75212209,75212052-75212208,75212051-75212207,75212050-75212206,75212049-75212205,75212059-75212215,75212058-75212214,75212057-75212213,75212056-75212212,75212055-75212211,75212054-75212210,75212053-75212209,75212052-75212208,75212051-75212207,75212050-75212206,75212049-75212205,752…	75212049--75212215	Novel
RANGRF	chr17	1	MONK:6:1104:14093:25354#0/2,	398	8192732-8193130,8192731-8193129,8192730-8193128,8192730-8193128,8192731-8193129,8192732-8193130,	8192730--8193130	Novel
MINK1	chr17	16	MONK:6:1102:13559:27525#0/1,MONK:6:1101:17341:121505#0/1,MONK:6:1102:10891:194157#0/1,MONK:6:1104:9814:70069#0/1,MONK:6:1102:18375:166091#0/1,MONK:6:1103:13579:46653#0/1,MONK:6:1104:7626:92190#0/1,MONK:6:1102:6554:150186#0/1,MONK:6:1101:14649:56566#0/1,MONK:6:1101:14160:59982#0/1,MONK:6:1102:10681:77547#0/2,MONK:6:1103:13466:92969#0/2,MONK:6:1103:12276:179380#0/2,MONK:6:1103:14667:115274#0/2,MONK…	204	4798783-4798987,4798784-4798988,4798785-4798989,4798786-4798990,4798787-4798991,4798788-4798992,4798789-4798993,4798789-4798993,4798788-4798992,4798787-4798991,4798786-4798990,4798785-4798989,4798784-4798988,4798783-4798987,4798789-4798993,4798788-4798992,4798787-4798991,4798786-4798990,4798785-4798989,4798784-4798988,4798783-4798987,4798783-4798987,4798784-4798988,4798785-4798989,4798786-4798990…	4798783--4798993	Novel
BAIAP2	chr17	2	MONK:6:1104:6645:8394#0/1,MONK:6:1102:19800:154231#0/2,	1567	79080708-79082275,79080707-79082274,79080706-79082273,79080705-79082272,79080704-79082271,79080703-79082270,79080702-79082269,79080708-79082275,79080707-79082274,79080706-79082273,79080705-79082272,79080704-79082271,79080703-79082270,79080702-79082269,	79080702--79082275	Novel
NSRP1	chr17	2	MONK:6:1104:9136:42248#0/1,MONK:6:1102:11332:154898#0/2,	188	28504900-28505088,28504900-28505088,	28504900--28505088	Novel
ACTG1	chr17	58	MONK:6:1102:18441:5708#0/1,MONK:6:1103:16401:162072#0/1,MONK:6:1101:11586:139882#0/1,MONK:6:1102:18227:118286#0/1,MONK:6:1102:15281:143088#0/1,MONK:6:1101:20629:146962#0/1,MONK:6:1101:13150:51600#0/1,MONK:6:1104:19940:118207#0/2,MONK:6:1101:14910:183058#0/2,MONK:6:1105:19921:157316#0/2,MONK:6:1104:6782:84502#0/2,MONK:6:1101:11846:102162#0/2,MONK:6:1101:6319:194014#0/2,MONK:6:1103:19719:200290#0/2…	150	79477349-79477499,79477349-79477499,79477350-79477500,79477351-79477501,79477352-79477502,79477353-79477503,79477354-79477504,79477355-79477505,79477349-79477499,79477350-79477500,79477351-79477501,79477352-79477502,79477353-79477503,79477354-79477504,79477355-79477505,79477349-79477499,79477350-79477500,79477351-79477501,79477352-79477502,79477353-79477503,79477354-79477504,79477355-79477505,794…	79477349--79477505	Novel
SLC26A11	chr17	10	MONK:6:1104:16626:98818#0/1,MONK:6:1102:7254:188703#0/1,MONK:6:1102:10117:117202#0/1,MONK:6:1101:11301:74932#0/1,MONK:6:1103:7603:4238#0/1,MONK:6:1104:5489:97037#0/1,MONK:6:1103:7089:3866#0/2,MONK:6:1102:20058:94837#0/2,MONK:6:1104:15542:21350#0/2,MONK:6:1104:18178:59534#0/2,	1223	78225200-78226423,78225199-78226422,78225198-78226421,78225197-78226420,78225196-78226419,78225200-78226423,78225199-78226422,78225198-78226421,78225197-78226420,78225196-78226419,78225200-78226423,78225199-78226422,78225198-78226421,78225197-78226420,78225196-78226419,78225200-78226423,78225199-78226422,78225198-78226421,78225197-78226420,78225196-78226419,78225200-78226423,78225199-78226422,782…	78225196--78226423	Novel
P2RX5-TAX1BP3	chr17	1	MONK:6:1104:16600:37862#0/2,	85	3572306-3572391,3572305-3572390,3572304-3572389,3572303-3572388,3572303-3572388,3572304-3572389,3572305-3572390,3572306-3572391,	3572303--3572391	Novel
FLII	chr17	24	MONK:6:1103:1988:137418#0/1,MONK:6:1101:2474:5042#0/1,MONK:6:1103:5381:46026#0/1,MONK:6:1101:8726:188274#0/1,MONK:6:1103:18384:167755#0/1,MONK:6:1103:18934:13380#0/2,MONK:6:1105:3526:67244#0/2,MONK:6:1102:18511:118388#0/2,MONK:6:1104:4059:68300#0/2,MONK:6:1102:8971:53551#0/2,MONK:6:1104:12709:69436#0/2,MONK:6:1104:3359:42475#0/2,MONK:6:1101:12613:99931#0/2,MONK:6:1101:20289:19422#0/2,MONK:6:1102:…	83	18149168-18149251,18149167-18149250,18149166-18149249,18149165-18149248,18149164-18149247,18149163-18149246,18149162-18149245,18149167-18149250,18149166-18149249,18149165-18149248,18149164-18149247,18149163-18149246,18149162-18149245,18149162-18149245,18149163-18149246,18149164-18149247,18149165-18149248,18149166-18149249,18149167-18149250,18149168-18149251,18149162-18149245,18149163-18149246,181…	18149162--18149251	Novel
ICT1	chr17	70	MONK:6:1104:4049:78042#0/1,MONK:6:1101:3804:156238#0/1,MONK:6:1101:7604:169681#0/1,MONK:6:1103:12932:171960#0/1,MONK:6:1104:11619:69095#0/1,MONK:6:1101:8359:100905#0/1,MONK:6:1104:12240:41523#0/1,MONK:6:1102:5459:194695#0/1,MONK:6:1102:17218:137232#0/1,MONK:6:1104:1923:113233#0/1,MONK:6:1102:8315:127868#0/1,MONK:6:1104:3962:49560#0/1,MONK:6:1102:13884:79679#0/1,MONK:6:1102:13446:100482#0/1,MONK:6…	263	73016753-73017016,73016752-73017015,73016751-73017014,73016750-73017013,73016749-73017012,73016748-73017011,73016753-73017016,73016752-73017015,73016753-73017016,73016752-73017015,73016751-73017014,73016750-73017013,73016749-73017012,73016748-73017011,73016753-73017016,73016752-73017015,73016751-73017014,73016750-73017013,73016749-73017012,73016748-73017011,73016753-73017016,73016752-73017015,730…	73016748--73017016	Novel
NAT9	chr17	9	MONK:6:1101:1733:16729#0/1,MONK:6:1103:9884:79063#0/1,MONK:6:1102:17586:86960#0/2,MONK:6:1103:8209:98930#0/2,MONK:6:1104:12529:107496#0/2,MONK:6:1105:11994:66738#0/2,MONK:6:1105:8791:124038#0/2,MONK:6:1102:18238:153168#0/2,MONK:6:1102:20990:157746#0/2,	1936	72769821-72771757,72769822-72771758,72769823-72771759,72769827-72771763,72769826-72771762,72769825-72771761,72769824-72771760,72769823-72771759,72769822-72771758,72769821-72771757,72769827-72771763,72769826-72771762,72769825-72771761,72769824-72771760,72769823-72771759,72769822-72771758,72769821-72771757,72769827-72771763,72769826-72771762,72769825-72771761,72769824-72771760,72769823-72771759,727…	72769821--72771763	Novel
BPTF	chr17	16	MONK:6:1102:3208:195288#0/1,MONK:6:1104:8716:88309#0/1,MONK:6:1103:13366:195374#0/1,MONK:6:1101:8762:48945#0/1,MONK:6:1101:5752:134404#0/1,MONK:6:1101:19213:170487#0/2,MONK:6:1105:17330:110342#0/2,MONK:6:1102:7119:27725#0/2,MONK:6:1105:8816:74018#0/2,MONK:6:1101:14292:112166#0/2,MONK:6:1103:12076:163901#0/2,MONK:6:1102:6769:145610#0/2,MONK:6:1105:8707:84011#0/2,MONK:6:1104:9236:81730#0/2,MONK:6:1…	11107	65871136-65882243,65871135-65882242,65871136-65882243,65871135-65882242,65871136-65882243,65871135-65882242,65871136-65882243,65871135-65882242,65871136-65882243,65871135-65882242,65871136-65882243,65871135-65882242,65871135-65882242,65871136-65882243,65871136-65882243,65871135-65882242,65871136-65882243,65871135-65882242,65871136-65882243,65871135-65882242,65871136-65882243,65871135-65882242,658…	65871135--65882243	Novel
GIT1	chr17	5	MONK:6:1101:19331:100729#0/1,MONK:6:1101:9377:178985#0/2,MONK:6:1102:8592:32167#0/2,MONK:6:1104:11060:190324#0/2,MONK:6:1102:3870:43925#0/2,	445	27910055-27910500,27910056-27910501,27910057-27910502,27910058-27910503,27910059-27910504,27910060-27910505,27910061-27910506,27910061-27910506,27910058-27910503,27910057-27910502,27910056-27910501,27910055-27910500,27910055-27910500,27910061-27910506,27910060-27910505,27910059-27910504,27910058-27910503,27910057-27910502,27910056-27910501,27910055-27910500,	27910055--27910506	Novel
CSNK1D	chr17	8	MONK:6:1104:20519:44637#0/1,MONK:6:1101:5452:149307#0/1,MONK:6:1105:12436:140338#0/2,MONK:6:1101:15045:108178#0/2,MONK:6:1102:19809:133343#0/2,MONK:6:1102:3091:175135#0/2,MONK:6:1105:13106:42335#0/2,MONK:6:1102:1178:136314#0/2,	4043	80202711-80206754,80202710-80206753,80202709-80206752,80202708-80206751,80202707-80206750,80202707-80206750,80202711-80206754,80202710-80206753,80202709-80206752,80202708-80206751,80202707-80206750,80202711-80206754,80202710-80206753,80202709-80206752,80202708-80206751,80202707-80206750,80202711-80206754,80202710-80206753,80202709-80206752,80202708-80206751,80202707-80206750,80202707-80206750,802…	80202707--80206754	Novel
WSB1	chr17	2	MONK:6:1102:5692:84936#0/1,MONK:6:1104:8920:179176#0/2,	1192	25634933-25636125,25634934-25636126,25634935-25636127,25634933-25636125,25634934-25636126,25634935-25636127,	25634933--25636127	Novel
HID1	chr17	8	MONK:6:1101:2403:56246#0/1,MONK:6:1104:17226:49956#0/1,MONK:6:1101:4034:137261#0/1,MONK:6:1104:15438:58838#0/1,MONK:6:1105:11420:13502#0/2,MONK:6:1102:15179:56063#0/2,MONK:6:1101:16405:42705#0/2,MONK:6:1103:11477:99844#0/2,	486	72949745-72950231,72949746-72950232,72949747-72950233,72949748-72950234,72949749-72950235,72949750-72950236,72949745-72950231,72949746-72950232,72949747-72950233,72949745-72950231,72949746-72950232,72949747-72950233,72949748-72950234,72949749-72950235,72949750-72950236,72949745-72950231,72949746-72950232,72949747-72950233,72949748-72950234,72949749-72950235,72949750-72950236,72949750-72950236,729…	72949745--72950236	Novel
CDK12	chr17	4	MONK:6:1102:15671:6643#0/1,MONK:6:1103:13905:50634#0/2,MONK:6:1102:17274:89875#0/2,MONK:6:1104:7724:83006#0/2,	7761	37619370-37627131,37619369-37627130,37619368-37627129,37619367-37627128,37619366-37627127,37619366-37627127,37619367-37627128,37619368-37627129,37619369-37627130,37619370-37627131,37619366-37627127,37619367-37627128,37619368-37627129,37619369-37627130,37619370-37627131,37619366-37627127,37619367-37627128,37619368-37627129,37619369-37627130,37619370-37627131,	37619366--37627131	Novel
STARD3	chr17	3	MONK:6:1104:5636:21765#0/1,MONK:6:1103:8507:114240#0/1,MONK:6:1101:8191:73003#0/2,	528	37814776-37815304,37814775-37815303,37814775-37815303,37814775-37815303,37814776-37815304,	37814775--37815304	Novel
ERBB2	chr17	2	MONK:6:1102:9359:98932#0/1,MONK:6:1105:4576:11440#0/2,	1412	37881654-37883066,37881655-37883067,37881654-37883066,37881655-37883067,	37881654--37883067	Novel
C17orf89	chr17	12	MONK:6:1102:17748:83877#0/1,MONK:6:1102:10757:88136#0/1,MONK:6:1104:5641:82452#0/1,MONK:6:1104:3918:116176#0/1,MONK:6:1104:8606:125436#0/1,MONK:6:1103:1327:185336#0/1,MONK:6:1101:15977:90393#0/1,MONK:6:1101:7671:10857#0/2,MONK:6:1104:19796:135449#0/2,MONK:6:1105:21245:145787#0/2,MONK:6:1103:2075:22135#0/2,MONK:6:1103:5201:151902#0/2,	1043	79213744-79214787,79213743-79214786,79213744-79214787,79213743-79214786,79213744-79214787,79213743-79214786,79213744-79214787,79213743-79214786,79213744-79214787,79213743-79214786,79213744-79214787,79213743-79214786,79213744-79214787,79213743-79214786,79213743-79214786,79213744-79214787,79213744-79214787,79213743-79214786,79213743-79214786,79213744-79214787,79213743-79214786,79213744-79214787,792…	79213743--79214787	Novel
NT5C3L	chr17	45	MONK:6:1102:1265:176999#0/1,MONK:6:1101:4788:165900#0/1,MONK:6:1101:11758:195321#0/1,MONK:6:1102:8142:118053#0/1,MONK:6:1103:7425:83854#0/1,MONK:6:1103:12146:78243#0/1,MONK:6:1102:17665:91588#0/1,MONK:6:1103:16964:6245#0/1,MONK:6:1103:21151:30142#0/1,MONK:6:1102:10235:146456#0/1,MONK:6:1102:4990:51589#0/1,MONK:6:1102:8523:2153#0/1,MONK:6:1102:3572:198204#0/1,MONK:6:1102:3750:194972#0/1,MONK:6:110…	1768	39981905-39983673,39981906-39983674,39981907-39983675,39981908-39983676,39981909-39983677,39981910-39983678,39981911-39983679,39981905-39983673,39981906-39983674,39981907-39983675,39981908-39983676,39981909-39983677,39981910-39983678,39981911-39983679,39981905-39983673,39981906-39983674,39981907-39983675,39981908-39983676,39981905-39983673,39981906-39983674,39981907-39983675,39981908-39983676,399…	39981905--39983679	Novel
SLC38A10	chr17	3	MONK:6:1102:7509:128338#0/1,MONK:6:1103:9166:25585#0/2,MONK:6:1102:8298:12505#0/2,	582	79225413-79225995,79225412-79225994,79225411-79225993,79225410-79225992,79225409-79225991,79225408-79225990,79225407-79225989,79225413-79225995,79225412-79225994,79225411-79225993,79225410-79225992,79225409-79225991,79225408-79225990,79225407-79225989,79225411-79225993,79225410-79225992,79225409-79225991,79225408-79225990,79225407-79225989,	79225407--79225995	Novel
MIR497HG	chr17	25	MONK:6:1102:10831:31868#0/1,MONK:6:1104:12472:99994#0/1,MONK:6:1101:8133:77950#0/1,MONK:6:1103:18757:164664#0/1,MONK:6:1103:17506:159225#0/1,MONK:6:1103:14592:187454#0/1,MONK:6:1102:14306:78579#0/1,MONK:6:1101:2886:62729#0/1,MONK:6:1101:10284:137649#0/1,MONK:6:1101:2174:94282#0/1,MONK:6:1103:10813:61005#0/1,MONK:6:1103:9718:25601#0/2,MONK:6:1101:2422:58393#0/2,MONK:6:1104:19420:65813#0/2,MONK:6:1…	619	6919195-6919814,6919194-6919813,6919195-6919814,6919194-6919813,6919195-6919814,6919194-6919813,6919195-6919814,6919194-6919813,6919195-6919814,6919194-6919813,6919195-6919814,6919194-6919813,6919195-6919814,6919194-6919813,6919195-6919814,6919194-6919813,6919195-6919814,6919195-6919814,6919194-6919813,6919195-6919814,6919194-6919813,6919195-6919814,6919194-6919813,6919195-6919814,6919194-6919813…	6919194--6919814	Novel
TRAF4	chr17	22	MONK:6:1101:15513:154083#0/1,MONK:6:1101:17033:169663#0/1,MONK:6:1103:11695:82289#0/1,MONK:6:1104:7970:6284#0/1,MONK:6:1103:7723:150573#0/1,MONK:6:1105:11023:181845#0/2,MONK:6:1101:12627:105120#0/2,MONK:6:1105:4912:11044#0/2,MONK:6:1104:19599:10131#0/2,MONK:6:1103:16122:82815#0/2,MONK:6:1104:5755:43051#0/2,MONK:6:1101:9962:200181#0/2,MONK:6:1104:11672:11368#0/2,MONK:6:1103:10710:95482#0/2,MONK:6:…	87	27075437-27075524,27075438-27075525,27075439-27075526,27075440-27075527,27075441-27075528,27075441-27075528,27075440-27075527,27075439-27075526,27075438-27075525,27075437-27075524,27075441-27075528,27075440-27075527,27075439-27075526,27075438-27075525,27075437-27075524,27075441-27075528,27075440-27075527,27075439-27075526,27075438-27075525,27075437-27075524,27075441-27075528,27075440-27075527,270…	27075437--27075528	Novel
KAT2A	chr17	56	MONK:6:1101:10220:175747#0/1,MONK:6:1104:10955:23693#0/1,MONK:6:1104:9165:90072#0/1,MONK:6:1103:15921:111675#0/1,MONK:6:1101:10994:162626#0/1,MONK:6:1102:12613:95035#0/1,MONK:6:1103:14284:39279#0/1,MONK:6:1102:15907:93962#0/1,MONK:6:1101:6223:7078#0/1,MONK:6:1102:16833:8051#0/1,MONK:6:1103:8937:115930#0/1,MONK:6:1102:18288:183083#0/1,MONK:6:1103:4945:92858#0/1,MONK:6:1102:11701:139886#0/2,MONK:6:…	100	40271454-40271554,40271455-40271555,40271456-40271556,40271457-40271557,40271458-40271558,40271454-40271554,40271455-40271555,40271456-40271556,40271457-40271557,40271458-40271558,40271454-40271554,40271455-40271555,40271456-40271556,40271457-40271557,40271458-40271558,40271454-40271554,40271455-40271555,40271456-40271556,40271457-40271557,40271458-40271558,40271454-40271554,40271455-40271555,402…	40271454--40271558	Novel
SPAG5-AS1	chr17	104	MONK:6:1104:13480:106151#0/1,MONK:6:1102:4131:167776#0/1,MONK:6:1104:7344:48621#0/1,MONK:6:1104:11580:91427#0/1,MONK:6:1103:1415:2447#0/1,MONK:6:1102:13512:131452#0/1,MONK:6:1104:1776:92742#0/1,MONK:6:1102:7607:107572#0/1,MONK:6:1103:7499:33362#0/1,MONK:6:1104:17855:88030#0/1,MONK:6:1102:14272:95079#0/1,MONK:6:1104:11807:38957#0/1,MONK:6:1103:8126:124074#0/1,MONK:6:1102:17116:69323#0/1,MONK:6:110…	297	26942815-26943112,26942816-26943113,26942817-26943114,26942818-26943115,26942815-26943112,26942816-26943113,26942817-26943114,26942818-26943115,26942815-26943112,26942816-26943113,26942817-26943114,26942818-26943115,26942815-26943112,26942816-26943113,26942817-26943114,26942818-26943115,26942815-26943112,26942816-26943113,26942817-26943114,26942818-26943115,26942815-26943112,26942815-26943112,269…	26942815--26943115	Novel
GSDMB	chr17	27	MONK:6:1101:4899:165168#0/1,MONK:6:1101:13332:94624#0/1,MONK:6:1102:18639:158969#0/1,MONK:6:1104:18538:66848#0/1,MONK:6:1102:9760:187478#0/1,MONK:6:1101:12126:129707#0/1,MONK:6:1102:13174:173677#0/1,MONK:6:1102:11142:41662#0/1,MONK:6:1101:18608:48242#0/1,MONK:6:1101:17997:47641#0/1,MONK:6:1102:14139:98976#0/1,MONK:6:1101:14792:37631#0/1,MONK:6:1103:3806:175891#0/1,MONK:6:1103:21281:26234#0/1,MONK…	3484	38062523-38066007,38062524-38066008,38062523-38066007,38062524-38066008,38062523-38066007,38062524-38066008,38062525-38066009,38062526-38066010,38062523-38066007,38062524-38066008,38062525-38066009,38062526-38066010,38062526-38066010,38062525-38066009,38062524-38066008,38062523-38066007,38062523-38066007,38062524-38066008,38062525-38066009,38062526-38066010,38062523-38066007,38062524-38066008,380…	38062523--38066010	Novel
ALDOC	chr17	29	MONK:6:1104:11892:67531#0/1,MONK:6:1101:12689:185154#0/1,MONK:6:1101:17292:194246#0/1,MONK:6:1103:12226:133136#0/1,MONK:6:1103:12789:46452#0/1,MONK:6:1104:10691:80826#0/1,MONK:6:1104:10741:77541#0/1,MONK:6:1101:8157:55441#0/1,MONK:6:1104:13178:135336#0/1,MONK:6:1101:6206:186600#0/1,MONK:6:1102:17941:131221#0/1,MONK:6:1101:20672:65782#0/1,MONK:6:1102:15196:140740#0/1,MONK:6:1104:7908:116306#0/2,MO…	118	26901595-26901713,26901596-26901714,26901597-26901715,26901598-26901716,26901599-26901717,26901595-26901713,26901596-26901714,26901597-26901715,26901598-26901716,26901599-26901717,26901595-26901713,26901596-26901714,26901597-26901715,26901598-26901716,26901599-26901717,26901595-26901713,26901596-26901714,26901597-26901715,26901598-26901716,26901599-26901717,26901595-26901713,26901596-26901714,269…	26901595--26901717	Novel
MIF4GD	chr17	4	MONK:6:1103:4799:42164#0/1,MONK:6:1102:6016:196864#0/2,MONK:6:1102:13528:94598#0/2,MONK:6:1105:6475:106160#0/2,	570	73263044-73263614,73263045-73263615,73263046-73263616,73263047-73263617,73263048-73263618,73263049-73263619,73263050-73263620,73263050-73263620,73263049-73263619,73263048-73263618,73263047-73263617,73263046-73263616,73263045-73263615,73263044-73263614,73263050-73263620,73263049-73263619,73263048-73263618,73263047-73263617,73263046-73263616,73263045-73263615,73263044-73263614,73263044-73263614,732…	73263044--73263620	Novel
PLEKHH3	chr17	4	MONK:6:1102:13283:63157#0/1,MONK:6:1102:10534:28712#0/1,MONK:6:1104:4098:30706#0/2,MONK:6:1103:10483:83176#0/2,	321	40821639-40821960,40821638-40821959,40821638-40821959,40821639-40821960,40821640-40821961,40821640-40821961,40821640-40821961,40821639-40821960,40821638-40821959,	40821638--40821961	Novel
SSH2	chr17	6	MONK:6:1101:16035:52946#0/1,MONK:6:1102:16033:42781#0/2,MONK:6:1104:11670:168393#0/2,MONK:6:1104:6026:41572#0/2,MONK:6:1102:6582:41486#0/2,MONK:6:1104:21183:58380#0/2,	4382	28252574-28256956,28252573-28256955,28252574-28256956,28252574-28256956,28252573-28256955,28252574-28256956,28252573-28256955,28252574-28256956,28252573-28256955,28252574-28256956,28252573-28256955,	28252573--28256956	Novel
PHF23	chr17	11	MONK:6:1102:16943:106407#0/1,MONK:6:1103:6259:38196#0/1,MONK:6:1101:7182:194917#0/1,MONK:6:1103:15410:76035#0/2,MONK:6:1105:13107:130464#0/2,MONK:6:1104:18773:114559#0/2,MONK:6:1104:2854:118953#0/2,MONK:6:1105:12947:48387#0/2,MONK:6:1101:5303:72396#0/2,MONK:6:1101:6206:191790#0/2,MONK:6:1101:6877:68840#0/2,	89	7139155-7139244,7139156-7139245,7139157-7139246,7139158-7139247,7139159-7139248,7139160-7139249,7139161-7139250,7139162-7139251,7139158-7139247,7139159-7139248,7139160-7139249,7139161-7139250,7139162-7139251,7139155-7139244,7139156-7139245,7139157-7139246,7139158-7139247,7139159-7139248,7139160-7139249,7139161-7139250,7139162-7139251,7139162-7139251,7139161-7139250,7139160-7139249,7139159-7139248…	7139155--7139251	Novel
SHBG	chr17	10	MONK:6:1103:6625:66007#0/1,MONK:6:1102:7963:53599#0/1,MONK:6:1102:19740:87466#0/1,MONK:6:1101:12295:95785#0/1,MONK:6:1101:5487:66117#0/1,MONK:6:1103:13064:192512#0/2,MONK:6:1105:14006:186659#0/2,MONK:6:1101:11346:67434#0/2,MONK:6:1101:15535:148801#0/2,MONK:6:1101:8340:56081#0/2,	138	7530733-7530871,7530732-7530870,7530731-7530869,7530733-7530871,7530732-7530870,7530731-7530869,7530733-7530871,7530732-7530870,7530731-7530869,7530733-7530871,7530732-7530870,7530731-7530869,7530731-7530869,7530732-7530870,7530733-7530871,7530733-7530871,7530732-7530870,7530731-7530869,7530733-7530871,7530732-7530870,7530731-7530869,7530733-7530871,7530732-7530870,7530731-7530869,7530733-7530871…	7530731--7530871	Novel
SLC25A19	chr17	15	MONK:6:1104:18556:70459#0/1,MONK:6:1101:7782:7615#0/1,MONK:6:1102:7333:129328#0/1,MONK:6:1102:13058:7310#0/1,MONK:6:1103:13097:27961#0/1,MONK:6:1103:2338:91820#0/2,MONK:6:1105:5592:9629#0/2,MONK:6:1102:6570:147389#0/2,MONK:6:1101:18580:158340#0/2,MONK:6:1104:16114:137891#0/2,MONK:6:1104:8037:38544#0/2,MONK:6:1103:8542:174805#0/2,MONK:6:1103:13930:120433#0/2,MONK:6:1102:18338:55812#0/2,MONK:6:1102…	3713	73269718-73273431,73269719-73273432,73269720-73273433,73269721-73273434,73269722-73273435,73269723-73273436,73269724-73273437,73269718-73273431,73269719-73273432,73269720-73273433,73269721-73273434,73269722-73273435,73269723-73273436,73269724-73273437,73269719-73273432,73269720-73273433,73269721-73273434,73269722-73273435,73269723-73273436,73269724-73273437,73269718-73273431,73269719-73273432,732…	73269718--73273437	Novel
FASN	chr17	2	MONK:6:1103:6615:96653#0/1,MONK:6:1104:20102:42085#0/2,	499	80040293-80040792,80040292-80040791,80040291-80040790,80040290-80040789,80040289-80040788,80040288-80040787,80040293-80040792,80040292-80040791,80040291-80040790,80040290-80040789,80040289-80040788,80040288-80040787,	80040288--80040792	Novel
PGS1	chr17	8	MONK:6:1103:12903:81409#0/1,MONK:6:1103:4601:107291#0/1,MONK:6:1101:9111:4876#0/1,MONK:6:1102:3592:193542#0/1,MONK:6:1101:10221:24621#0/1,MONK:6:1101:7242:24033#0/2,MONK:6:1104:1289:103237#0/2,MONK:6:1104:8462:84788#0/2,	4385	76415757-76420142,76415756-76420141,76415755-76420140,76415754-76420139,76415753-76420138,76415752-76420137,76415757-76420142,76415756-76420141,76415755-76420140,76415754-76420139,76415753-76420138,76415752-76420137,76415757-76420142,76415756-76420141,76415755-76420140,76415754-76420139,76415753-76420138,76415752-76420137,76415757-76420142,76415756-76420141,76415755-76420140,76415754-76420139,764…	76415752--76420142	Novel
LSMD1	chr17	8	MONK:6:1104:20418:37696#0/1,MONK:6:1101:11236:77319#0/1,MONK:6:1101:15635:102269#0/1,MONK:6:1102:5627:30706#0/1,MONK:6:1102:5924:122390#0/1,MONK:6:1103:16028:148139#0/2,MONK:6:1102:16034:154590#0/2,MONK:6:1101:10714:40907#0/2,	184	7760515-7760699,7760516-7760700,7760517-7760701,7760515-7760699,7760516-7760700,7760517-7760701,7760515-7760699,7760516-7760700,7760517-7760701,7760515-7760699,7760516-7760700,7760517-7760701,7760515-7760699,7760516-7760700,7760517-7760701,7760515-7760699,7760516-7760700,7760517-7760701,7760515-7760699,7760516-7760700,7760517-7760701,7760515-7760699,	7760515--7760701	Novel
BPTF	chr17	2	MONK:6:1101:20865:199406#0/1,MONK:6:1104:16965:108605#0/2,	16099	65871860-65887959,65871859-65887958,65871858-65887957,65871857-65887956,65871857-65887956,65871858-65887957,65871859-65887958,65871860-65887959,	65871857--65887959	Novel
SLC25A35	chr17	31	MONK:6:1103:17094:87973#0/1,MONK:6:1101:8901:135165#0/1,MONK:6:1101:4685:20449#0/1,MONK:6:1102:3991:77078#0/1,MONK:6:1101:15267:132445#0/1,MONK:6:1103:8932:136600#0/1,MONK:6:1102:15710:165011#0/1,MONK:6:1102:6147:106803#0/1,MONK:6:1103:12810:49862#0/2,MONK:6:1103:11788:103271#0/2,MONK:6:1103:3455:111400#0/2,MONK:6:1101:3439:13755#0/2,MONK:6:1104:17019:13606#0/2,MONK:6:1102:18068:105153#0/2,MONK:6…	224	8192906-8193130,8192906-8193130,8192906-8193130,8192906-8193130,8192906-8193130,8192906-8193130,8192906-8193130,8192906-8193130,8192906-8193130,8192906-8193130,8192906-8193130,8192906-8193130,8192906-8193130,8192906-8193130,8192906-8193130,8192906-8193130,8192906-8193130,8192906-8193130,8192906-8193130,8192906-8193130,8192906-8193130,8192906-8193130,8192906-8193130,8192906-8193130,8192906-8193130…	8192906--8193130	Novel
SEC14L1	chr17	10	MONK:6:1103:17836:64607#0/1,MONK:6:1103:6095:79840#0/1,MONK:6:1102:5960:4764#0/1,MONK:6:1104:6826:39341#0/1,MONK:6:1104:4217:75479#0/1,MONK:6:1104:10590:102536#0/1,MONK:6:1101:16892:2708#0/1,MONK:6:1102:6675:141201#0/1,MONK:6:1104:7546:105589#0/2,MONK:6:1102:17354:7735#0/2,	13	75212059-75212072,75212058-75212071,75212057-75212070,75212056-75212069,75212055-75212068,75212054-75212067,75212053-75212066,75212052-75212065,75212051-75212064,75212050-75212063,75212049-75212062,75212059-75212072,75212058-75212071,75212057-75212070,75212056-75212069,75212055-75212068,75212054-75212067,75212053-75212066,75212052-75212065,75212051-75212064,75212050-75212063,75212049-75212062,752…	75212049--75212072	Novel
MRPL45	chr17	4	MONK:6:1104:16068:162233#0/2,MONK:6:1105:14426:171420#0/2,MONK:6:1102:21377:140418#0/2,MONK:6:1101:8221:135360#0/2,	724	36454587-36455311,36454588-36455312,36454589-36455313,36454590-36455314,36454591-36455315,36454592-36455316,36454591-36455315,36454590-36455314,36454589-36455313,36454588-36455312,36454587-36455311,36454591-36455315,36454590-36455314,36454589-36455313,36454588-36455312,36454587-36455311,36454591-36455315,36454590-36455314,36454589-36455313,36454588-36455312,36454587-36455311,36454587-36455311,364…	36454587--36455316	Novel
OGFOD3	chr17	4	MONK:6:1101:6564:18587#0/1,MONK:6:1104:4007:193499#0/2,MONK:6:1102:5496:144180#0/2,MONK:6:1105:4795:26495#0/2,	2044	80367290-80369334,80367289-80369333,80367288-80369332,80367287-80369331,80367286-80369330,80367286-80369330,80367287-80369331,80367288-80369332,80367289-80369333,80367290-80369334,80367286-80369330,80367287-80369331,80367288-80369332,80367289-80369333,80367290-80369334,80367290-80369334,80367289-80369333,80367288-80369332,80367287-80369331,80367286-80369330,	80367286--80369334	Novel
AFMID	chr17	4	MONK:6:1103:14229:81598#0/1,MONK:6:1103:20276:40453#0/1,MONK:6:1104:12706:54400#0/2,MONK:6:1104:2636:176231#0/2,	3194	76198832-76202026,76198831-76202025,76198830-76202024,76198832-76202026,76198831-76202025,76198830-76202024,76198830-76202024,76198831-76202025,76198832-76202026,76198830-76202024,76198831-76202025,76198832-76202026,	76198830--76202026	Novel
SMG8	chr17	2	MONK:6:1102:2148:164495#0/1,MONK:6:1104:15228:32828#0/2,	1203	57290964-57292167,57290963-57292166,57290962-57292165,57290961-57292164,57290960-57292163,57290959-57292162,57290958-57292161,57290958-57292161,57290959-57292162,57290960-57292163,57290961-57292164,57290962-57292165,57290963-57292166,57290964-57292167,	57290958--57292167	Novel
SLC43A2	chr17	4	MONK:6:1102:3489:50576#0/1,MONK:6:1104:13443:12273#0/1,MONK:6:1103:9840:97388#0/1,MONK:6:1101:6080:91970#0/2,	320	1494247-1494567,1494248-1494568,1494247-1494567,1494248-1494568,1494247-1494567,1494248-1494568,1494248-1494568,1494247-1494567,	1494247--1494568	Novel
RPL19	chr17	7	MONK:6:1101:2564:23177#0/1,MONK:6:1101:12790:115901#0/1,MONK:6:1101:13659:77415#0/1,MONK:6:1104:15465:45998#0/2,MONK:6:1105:18830:25342#0/2,MONK:6:1103:5024:118090#0/2,MONK:6:1101:10617:55133#0/2,	469	37356996-37357465,37356995-37357464,37356996-37357465,37356995-37357464,37356994-37357463,37356996-37357465,37356995-37357464,37356994-37357463,37356994-37357463,37356995-37357464,37356996-37357465,37356994-37357463,37356995-37357464,37356996-37357465,37356994-37357463,37356995-37357464,37356996-37357465,37356996-37357465,37356995-37357464,37356994-37357463,	37356994--37357465	Novel
SECTM1	chr17	5	MONK:6:1103:2472:59580#0/1,MONK:6:1104:18454:115534#0/1,MONK:6:1105:6583:87213#0/2,MONK:6:1104:18454:115534#0/2,MONK:6:1101:8664:56310#0/2,	6529	80285167-80291696,80285168-80291697,80285169-80291698,80285170-80291699,80285170-80291699,80285169-80291698,80285168-80291697,80285167-80291696,80285170-80291699,80285169-80291698,80285170-80291699,80285169-80291698,80285168-80291697,80285167-80291696,80285170-80291699,80285169-80291698,80285168-80291697,80285167-80291696,	80285167--80291699	Novel
RNASEK-C17orf49	chr17	47	MONK:6:1104:2373:64695#0/1,MONK:6:1101:2311:168078#0/1,MONK:6:1101:15906:89494#0/1,MONK:6:1101:4462:165695#0/1,MONK:6:1103:19956:89839#0/1,MONK:6:1103:17878:100187#0/1,MONK:6:1104:15892:94041#0/1,MONK:6:1101:5786:19485#0/1,MONK:6:1105:9102:82242#0/2,MONK:6:1104:14169:163870#0/2,MONK:6:1102:20915:165170#0/2,MONK:6:1101:13299:185218#0/2,MONK:6:1103:5536:197099#0/2,MONK:6:1103:12692:44712#0/2,MONK:6…	904	6916079-6916983,6916080-6916984,6916080-6916984,6916079-6916983,6916079-6916983,6916080-6916984,6916080-6916984,6916080-6916984,6916079-6916983,6916079-6916983,6916080-6916984,6916079-6916983,6916080-6916984,6916080-6916984,6916079-6916983,6916079-6916983,6916080-6916984,6916079-6916983,6916080-6916984,6916079-6916983,6916080-6916984,6916079-6916983,6916080-6916984,6916079-6916983,6916080-6916984…	6916079--6916984	Novel
SPAG5-AS1	chr17	82	MONK:6:1104:12936:41508#0/1,MONK:6:1101:4855:164938#0/1,MONK:6:1101:15033:120301#0/1,MONK:6:1101:14569:179631#0/1,MONK:6:1101:9099:106108#0/1,MONK:6:1102:10403:139048#0/1,MONK:6:1103:7429:88529#0/1,MONK:6:1104:10239:38980#0/1,MONK:6:1102:3993:75023#0/1,MONK:6:1102:17663:88329#0/1,MONK:6:1102:1174:47760#0/1,MONK:6:1102:6206:167852#0/1,MONK:6:1103:17407:161046#0/1,MONK:6:1101:6216:114374#0/1,MONK:6…	108	26943526-26943634,26943527-26943635,26943528-26943636,26943526-26943634,26943527-26943635,26943528-26943636,26943526-26943634,26943527-26943635,26943528-26943636,26943528-26943636,26943527-26943635,26943526-26943634,26943526-26943634,26943527-26943635,26943528-26943636,26943526-26943634,26943527-26943635,26943528-26943636,26943526-26943634,26943527-26943635,26943528-26943636,26943526-26943634,269…	26943526--26943636	Novel
KRT19	chr17	16	MONK:6:1103:3463:106322#0/1,MONK:6:1101:19776:164354#0/1,MONK:6:1103:8357:172520#0/1,MONK:6:1104:4068:95330#0/1,MONK:6:1102:10804:108962#0/1,MONK:6:1102:14235:17597#0/1,MONK:6:1103:14914:129824#0/2,MONK:6:1101:9940:91837#0/2,MONK:6:1103:4012:22895#0/2,MONK:6:1103:3829:32337#0/2,MONK:6:1103:7085:67885#0/2,MONK:6:1104:12287:97546#0/2,MONK:6:1102:14983:49072#0/2,MONK:6:1102:14599:53628#0/2,MONK:6:11…	149	39680245-39680394,39680246-39680395,39680245-39680394,39680245-39680394,39680246-39680395,39680245-39680394,39680246-39680395,39680246-39680395,39680245-39680394,39680246-39680395,39680246-39680395,39680245-39680394,39680246-39680395,39680246-39680395,39680245-39680394,39680246-39680395,39680245-39680394,39680246-39680395,39680245-39680394,39680246-39680395,39680245-39680394,39680246-39680395,396…	39680245--39680395	Novel
FLII	chr17	14	MONK:6:1102:5574:133752#0/1,MONK:6:1104:11565:43210#0/1,MONK:6:1102:20504:196727#0/1,MONK:6:1103:13544:25730#0/1,MONK:6:1103:19627:65950#0/2,MONK:6:1102:11449:52057#0/2,MONK:6:1103:4666:8227#0/2,MONK:6:1103:19747:117880#0/2,MONK:6:1104:3042:63285#0/2,MONK:6:1104:11813:76102#0/2,MONK:6:1102:13024:56672#0/2,MONK:6:1103:19852:127349#0/2,MONK:6:1104:13397:58070#0/2,MONK:6:1105:3487:12300#0/2,	299	18150668-18150967,18150669-18150968,18150670-18150969,18150671-18150970,18150672-18150971,18150673-18150972,18150668-18150967,18150675-18150974,18150674-18150973,18150673-18150972,18150672-18150971,18150671-18150970,18150670-18150969,18150669-18150968,18150668-18150967,18150675-18150974,18150674-18150973,18150673-18150972,18150672-18150971,18150671-18150970,18150670-18150969,18150675-18150974,181…	18150668--18150974	Novel
ACLY	chr17	10	MONK:6:1103:20178:90261#0/1,MONK:6:1104:14742:59244#0/1,MONK:6:1103:15480:191080#0/1,MONK:6:1104:13195:35775#0/1,MONK:6:1101:7227:108462#0/1,MONK:6:1101:8772:12311#0/1,MONK:6:1102:2823:194326#0/2,MONK:6:1101:4347:83766#0/2,MONK:6:1103:19582:49193#0/2,MONK:6:1103:3607:51286#0/2,	1837	40040524-40042361,40040525-40042362,40040526-40042363,40040527-40042364,40040528-40042365,40040529-40042366,40040530-40042367,40040531-40042368,40040524-40042361,40040525-40042362,40040526-40042363,40040527-40042364,40040528-40042365,40040529-40042366,40040530-40042367,40040531-40042368,40040524-40042361,40040525-40042362,40040526-40042363,40040527-40042364,40040528-40042365,40040529-40042366,400…	40040524--40042368	Novel
ERBB2	chr17	6	MONK:6:1101:11928:31532#0/1,MONK:6:1104:8214:85466#0/1,MONK:6:1102:2246:40933#0/1,MONK:6:1103:19432:126261#0/2,MONK:6:1104:10235:88044#0/2,MONK:6:1102:12238:27827#0/2,	293	37879869-37880162,37879870-37880163,37879871-37880164,37879872-37880165,37879872-37880165,37879871-37880164,37879870-37880163,37879869-37880162,37879872-37880165,37879869-37880162,37879870-37880163,37879871-37880164,37879872-37880165,37879869-37880162,37879870-37880163,37879871-37880164,37879872-37880165,37879869-37880162,37879870-37880163,37879871-37880164,37879872-37880165,	37879869--37880165	Novel
GPS1	chr17	30	MONK:6:1101:8170:63167#0/1,MONK:6:1102:14882:57164#0/1,MONK:6:1101:1944:94017#0/1,MONK:6:1102:8860:99232#0/1,MONK:6:1103:13782:172973#0/1,MONK:6:1103:14402:123912#0/1,MONK:6:1104:4404:152555#0/2,MONK:6:1105:5426:163179#0/2,MONK:6:1101:14920:161922#0/2,MONK:6:1102:5137:147572#0/2,MONK:6:1102:6474:162815#0/2,MONK:6:1105:15823:14696#0/2,MONK:6:1102:11416:36915#0/2,MONK:6:1102:13403:31359#0/2,MONK:6:…	1309	80009836-80011145,80009837-80011146,80009838-80011147,80009839-80011148,80009840-80011149,80009841-80011150,80009834-80011143,80009835-80011144,80009836-80011145,80009837-80011146,80009838-80011147,80009839-80011148,80009840-80011149,80009841-80011150,80009835-80011144,80009836-80011145,80009837-80011146,80009838-80011147,80009839-80011148,80009840-80011149,80009841-80011150,80009835-80011144,800…	80009834--80011150	Novel
SHBG	chr17	25	MONK:6:1102:16928:144553#0/1,MONK:6:1101:7892:2989#0/1,MONK:6:1104:3885:60853#0/1,MONK:6:1103:19508:142315#0/1,MONK:6:1102:15774:162344#0/1,MONK:6:1101:10034:66148#0/1,MONK:6:1103:20140:106200#0/1,MONK:6:1103:12570:18985#0/1,MONK:6:1104:14576:47023#0/1,MONK:6:1103:19423:67226#0/1,MONK:6:1103:12153:188259#0/1,MONK:6:1102:20537:186974#0/1,MONK:6:1102:18510:75003#0/2,MONK:6:1104:14926:53612#0/2,MONK…	138	7529929-7530067,7529930-7530068,7529931-7530069,7529932-7530070,7529933-7530071,7529934-7530072,7529929-7530067,7529930-7530068,7529931-7530069,7529932-7530070,7529933-7530071,7529934-7530072,7529929-7530067,7529930-7530068,7529931-7530069,7529932-7530070,7529933-7530071,7529934-7530072,7529930-7530068,7529929-7530067,7529929-7530067,7529930-7530068,7529931-7530069,7529932-7530070,7529933-7530071…	7529929--7530072	Novel
LOC100294362	chr17	1	MONK:6:1102:13398:10253#0/2,	606	78356870-78357476,78356869-78357475,78356868-78357474,78356868-78357474,78356869-78357475,78356870-78357476,	78356868--78357476	Novel
LUC7L3	chr17	3	MONK:6:1101:17199:66435#0/1,MONK:6:1104:20237:86476#0/1,MONK:6:1102:15649:66097#0/2,	1347	48828214-48829561,48828213-48829560,48828212-48829559,48828211-48829558,48828214-48829561,48828213-48829560,48828212-48829559,48828211-48829558,48828214-48829561,48828213-48829560,48828212-48829559,48828211-48829558,	48828211--48829561	Novel
BPTF	chr17	18	MONK:6:1102:9879:188370#0/1,MONK:6:1101:14864:125306#0/1,MONK:6:1101:1758:25732#0/1,MONK:6:1102:14569:91611#0/1,MONK:6:1102:8692:94469#0/1,MONK:6:1103:4201:12744#0/1,MONK:6:1103:8197:58174#0/1,MONK:6:1102:2388:44517#0/1,MONK:6:1101:3786:122570#0/1,MONK:6:1102:17606:175370#0/2,MONK:6:1102:10290:53117#0/2,MONK:6:1105:8622:114275#0/2,MONK:6:1104:5676:109653#0/2,MONK:6:1101:7581:116237#0/2,MONK:6:110…	2423	65925607-65928030,65925606-65928029,65925605-65928028,65925604-65928027,65925603-65928026,65925607-65928030,65925606-65928029,65925605-65928028,65925604-65928027,65925603-65928026,65925607-65928030,65925606-65928029,65925605-65928028,65925604-65928027,65925603-65928026,65925607-65928030,65925603-65928026,65925604-65928027,65925605-65928028,65925603-65928026,65925603-65928026,65925604-65928027,659…	65925603--65928030	Novel
LOC100294362	chr17	13	MONK:6:1103:15322:73776#0/2,MONK:6:1103:16652:82566#0/2,MONK:6:1105:10788:88436#0/2,MONK:6:1103:13740:69391#0/2,MONK:6:1102:2531:133211#0/2,MONK:6:1101:17136:182166#0/2,MONK:6:1105:5627:100186#0/2,MONK:6:1102:19206:22761#0/2,MONK:6:1102:15000:42684#0/2,MONK:6:1105:12671:147795#0/2,MONK:6:1103:9494:30888#0/2,MONK:6:1102:17370:41453#0/2,MONK:6:1103:19973:135294#0/2,	94	78363718-78363812,78363717-78363811,78363718-78363812,78363717-78363811,78363718-78363812,78363717-78363811,78363718-78363812,78363717-78363811,78363718-78363812,78363717-78363811,78363718-78363812,78363717-78363811,78363718-78363812,78363717-78363811,78363717-78363811,78363718-78363812,78363718-78363812,78363717-78363811,78363718-78363812,78363717-78363811,78363718-78363812,78363717-78363811,783…	78363717--78363812	Novel
CCDC57	chr17	5	MONK:6:1103:7689:118434#0/1,MONK:6:1104:3289:22853#0/1,MONK:6:1101:9580:64101#0/2,MONK:6:1105:14906:6300#0/2,MONK:6:1104:18752:107868#0/2,	17365	80092069-80109434,80092070-80109435,80092069-80109434,80092070-80109435,80092070-80109435,80092069-80109434,80092069-80109434,80092070-80109435,80092069-80109434,	80092069--80109435	Novel
GSDMB	chr17	4	MONK:6:1101:5047:175228#0/1,MONK:6:1105:19986:140524#0/2,MONK:6:1103:3697:95863#0/2,MONK:6:1105:21083:109149#0/2,	731	38064477-38065208,38064478-38065209,38064479-38065210,38064479-38065210,38064478-38065209,38064477-38065208,38064479-38065210,38064478-38065209,38064477-38065208,38064479-38065210,38064478-38065209,38064477-38065208,	38064477--38065210	Novel
CCDC144C	chr17	10	MONK:6:1102:9640:195009#0/1,MONK:6:1103:9197:116764#0/1,MONK:6:1103:14403:160758#0/1,MONK:6:1103:5897:118219#0/1,MONK:6:1103:9222:81940#0/2,MONK:6:1103:18027:84956#0/2,MONK:6:1102:13151:149106#0/2,MONK:6:1104:3862:31291#0/2,MONK:6:1101:9173:163746#0/2,MONK:6:1103:16510:111842#0/2,	3	20279653-20279656,20279652-20279655,20279653-20279656,20279652-20279655,20279653-20279656,20279652-20279655,20279653-20279656,20279652-20279655,20279653-20279656,20279652-20279655,20279653-20279656,20279652-20279655,20279653-20279656,20279652-20279655,20279653-20279656,20279652-20279655,20279653-20279656,20279652-20279655,20279653-20279656,20279652-20279655,	20279652--20279656	Novel
ZNHIT3	chr17	8	MONK:6:1101:10336:106423#0/1,MONK:6:1103:5964:137230#0/2,MONK:6:1105:19231:162392#0/2,MONK:6:1102:17098:184395#0/2,MONK:6:1105:17024:22874#0/2,MONK:6:1105:19334:160983#0/2,MONK:6:1102:7949:196369#0/2,MONK:6:1104:12200:125020#0/2,	1216	34849851-34851067,34849850-34851066,34849849-34851065,34849848-34851064,34849847-34851063,34849846-34851062,34849845-34851061,34849845-34851061,34849846-34851062,34849847-34851063,34849848-34851064,34849849-34851065,34849850-34851066,34849851-34851067,34849846-34851062,34849847-34851063,34849848-34851064,34849849-34851065,34849850-34851066,34849851-34851067,34849845-34851061,34849846-34851062,348…	34849845--34851067	Novel
GPS1	chr17	4	MONK:6:1103:17212:114500#0/1,MONK:6:1104:2384:68205#0/1,MONK:6:1105:9838:130808#0/2,MONK:6:1102:18262:168657#0/2,	189	80012851-80013040,80012850-80013039,80012849-80013038,80012851-80013040,80012850-80013039,80012849-80013038,80012849-80013038,80012850-80013039,80012851-80013040,80012851-80013040,80012850-80013039,80012849-80013038,	80012849--80013040	Novel
MIR497HG	chr17	10	MONK:6:1102:19329:50599#0/1,MONK:6:1102:6623:179364#0/1,MONK:6:1104:1193:54778#0/1,MONK:6:1104:17298:107424#0/2,MONK:6:1101:11145:107572#0/2,MONK:6:1104:17700:77521#0/2,MONK:6:1105:12212:90093#0/2,MONK:6:1103:16974:124963#0/2,MONK:6:1104:16160:177507#0/2,MONK:6:1104:21289:190225#0/2,	224	6920004-6920228,6920003-6920227,6920004-6920228,6920003-6920227,6920003-6920227,6920003-6920227,6920004-6920228,6920003-6920227,6920004-6920228,6920003-6920227,6920004-6920228,6920003-6920227,6920004-6920228,6920003-6920227,6920004-6920228,6920004-6920228,6920003-6920227,6920004-6920228,	6920003--6920228	Novel
FAM18B2-CDRT4	chr17	3	MONK:6:1101:17129:123740#0/1,MONK:6:1103:7402:27168#0/1,MONK:6:1105:10653:58231#0/2,	2	15441315-15441317,15441316-15441318,15441315-15441317,15441316-15441318,15441316-15441318,15441315-15441317,	15441315--15441318	Novel
TIMP2	chr17	103	MONK:6:1103:19844:188912#0/1,MONK:6:1103:1415:136818#0/1,MONK:6:1102:4996:181782#0/1,MONK:6:1103:16216:49389#0/1,MONK:6:1104:1471:11142#0/1,MONK:6:1103:5031:66468#0/1,MONK:6:1104:13044:55565#0/1,MONK:6:1104:5514:80040#0/1,MONK:6:1103:16811:42023#0/1,MONK:6:1103:18009:86163#0/1,MONK:6:1103:5097:60255#0/1,MONK:6:1103:7635:36233#0/1,MONK:6:1104:17593:125642#0/1,MONK:6:1101:20157:179183#0/1,MONK:6:11…	13251	76853732-76866983,76853731-76866982,76853730-76866981,76853729-76866980,76853728-76866979,76853727-76866978,76853732-76866983,76853732-76866983,76853731-76866982,76853730-76866981,76853729-76866980,76853728-76866979,76853727-76866978,76853727-76866978,76853728-76866979,76853729-76866980,76853730-76866981,76853731-76866982,76853732-76866983,76853732-76866983,76853731-76866982,76853730-76866981,768…	76853727--76866983	Novel
KIAA0195	chr17	3	MONK:6:1104:8682:134354#0/1,MONK:6:1104:7823:57316#0/1,MONK:6:1103:16340:71254#0/2,	143	73495200-73495343,73495199-73495342,73495198-73495341,73495197-73495340,73495196-73495339,73495200-73495343,73495199-73495342,73495198-73495341,73495197-73495340,73495196-73495339,73495196-73495339,73495197-73495340,73495198-73495341,73495199-73495342,73495200-73495343,	73495196--73495343	Novel
LOC100294362	chr17	1	MONK:6:1102:11847:74048#0/2,	430	78349670-78350100,78349669-78350099,78349668-78350098,78349670-78350100,78349669-78350099,78349670-78350100,78349669-78350099,78349668-78350098,78349668-78350098,78349669-78350099,78349670-78350100,	78349668--78350100	Novel
MYO18A	chr17	17	MONK:6:1103:10033:45199#0/1,MONK:6:1101:1205:56105#0/1,MONK:6:1102:14577:111231#0/1,MONK:6:1102:17128:176231#0/1,MONK:6:1102:5488:185050#0/1,MONK:6:1104:8518:4017#0/2,MONK:6:1102:4522:118189#0/2,MONK:6:1104:17262:47552#0/2,MONK:6:1105:21035:166739#0/2,MONK:6:1105:11091:95624#0/2,MONK:6:1104:20366:141652#0/2,MONK:6:1105:17052:45381#0/2,MONK:6:1101:14307:37373#0/2,MONK:6:1103:1801:81259#0/2,MONK:6:…	398	27419477-27419875,27419478-27419876,27419474-27419872,27419475-27419873,27419476-27419874,27419477-27419875,27419478-27419876,27419477-27419875,27419478-27419876,27419477-27419875,27419478-27419876,27419476-27419874,27419477-27419875,27419478-27419876,27419478-27419876,27419477-27419875,27419476-27419874,27419475-27419873,27419478-27419876,27419478-27419876,27419474-27419872,27419475-27419873,274…	27419474--27419876	Novel
PYCR1	chr17	3	MONK:6:1102:12865:161634#0/1,MONK:6:1101:7442:170446#0/2,MONK:6:1102:12387:191391#0/2,	1276	79891253-79892529,79891252-79892528,79891251-79892527,79891253-79892529,79891252-79892528,79891251-79892527,79891253-79892529,79891252-79892528,79891251-79892527,	79891251--79892529	Novel
RPA1	chr17	4	MONK:6:1103:8617:10665#0/1,MONK:6:1105:1183:83027#0/2,MONK:6:1105:18490:140913#0/2,MONK:6:1105:7759:19020#0/2,	2981	1792145-1795126,1792146-1795127,1792147-1795128,1792148-1795129,1792149-1795130,1792145-1795126,1792146-1795127,1792147-1795128,1792148-1795129,1792149-1795130,1792145-1795126,1792146-1795127,1792147-1795128,1792148-1795129,1792149-1795130,1792145-1795126,1792146-1795127,1792147-1795128,1792148-1795129,1792149-1795130,	1792145--1795130	Novel
KIAA0100	chr17	42	MONK:6:1105:3582:15300#0/2,MONK:6:1103:12324:157179#0/2,MONK:6:1103:17609:50010#0/2,MONK:6:1101:11545:135801#0/2,MONK:6:1105:14267:13034#0/2,MONK:6:1102:18299:186622#0/2,MONK:6:1103:1825:49824#0/2,MONK:6:1103:13898:61754#0/2,MONK:6:1103:8149:186843#0/2,MONK:6:1105:18125:63554#0/2,MONK:6:1101:7325:65834#0/2,MONK:6:1104:20140:186556#0/2,MONK:6:1103:19445:93111#0/2,MONK:6:1104:19263:69396#0/2,MONK:6…	417	26942261-26942678,26942262-26942679,26942263-26942680,26942264-26942681,26942265-26942682,26942266-26942683,26942267-26942684,26942268-26942685,26942261-26942678,26942262-26942679,26942263-26942680,26942264-26942681,26942265-26942682,26942266-26942683,26942267-26942684,26942268-26942685,26942265-26942682,26942266-26942683,26942267-26942684,26942268-26942685,26942261-26942678,26942262-26942679,269…	26942261--26942685	Novel
SLC25A39	chr17	138	MONK:6:1102:16030:67735#0/1,MONK:6:1101:13759:76290#0/1,MONK:6:1102:18165:119264#0/1,MONK:6:1101:19561:104416#0/1,MONK:6:1104:18111:18151#0/1,MONK:6:1103:16664:57512#0/1,MONK:6:1103:20639:7710#0/1,MONK:6:1101:13236:186303#0/1,MONK:6:1102:20527:182500#0/1,MONK:6:1102:19956:87333#0/1,MONK:6:1103:3391:67560#0/1,MONK:6:1101:7137:144219#0/1,MONK:6:1103:3762:194192#0/1,MONK:6:1101:3584:80915#0/1,MONK:6…	79	42397487-42397566,42397488-42397567,42397489-42397568,42397483-42397562,42397484-42397563,42397485-42397564,42397486-42397565,42397487-42397566,42397488-42397567,42397489-42397568,42397483-42397562,42397484-42397563,42397485-42397564,42397486-42397565,42397487-42397566,42397488-42397567,42397489-42397568,42397487-42397566,42397488-42397567,42397489-42397568,42397483-42397562,42397484-42397563,423…	42397483--42397568	Novel
STRADA	chr17	3	MONK:6:1102:20580:193495#0/1,MONK:6:1101:1808:183466#0/2,MONK:6:1102:8372:90802#0/2,	3751	61784099-61787850,61784100-61787851,61784101-61787852,61784101-61787852,61784100-61787851,61784099-61787850,61784101-61787852,61784100-61787851,61784099-61787850,	61784099--61787852	Novel
FAM211A	chr17	7	MONK:6:1102:2660:137654#0/1,MONK:6:1104:1310:132625#0/1,MONK:6:1101:6010:70460#0/1,MONK:6:1104:4069:136329#0/1,MONK:6:1102:10962:32478#0/2,MONK:6:1104:14187:84811#0/2,MONK:6:1104:20217:194647#0/2,	471	16366561-16367032,16366561-16367032,16366561-16367032,16366561-16367032,16366561-16367032,16366561-16367032,16366561-16367032,	16366561--16367032	Novel
TNFSF12-TNFSF13	chr17	6	MONK:6:1102:2305:171877#0/2,MONK:6:1102:14921:98923#0/2,MONK:6:1101:11138:56749#0/2,MONK:6:1101:12655:59766#0/2,MONK:6:1102:15190:111842#0/2,MONK:6:1101:16715:153614#0/2,	182	7463482-7463664,7463481-7463663,7463480-7463662,7463479-7463661,7463486-7463668,7463485-7463667,7463479-7463661,7463480-7463662,7463481-7463663,7463482-7463664,7463483-7463665,7463484-7463666,7463479-7463661,7463479-7463661,7463480-7463662,7463481-7463663,7463482-7463664,7463483-7463665,7463484-7463666,7463485-7463667,7463486-7463668,7463479-7463661,7463480-7463662,7463481-7463663,7463482-7463664…	7463479--7463668	Novel
POLG2	chr17	2	MONK:6:1103:7204:184615#0/1,MONK:6:1105:18056:79300#0/2,	122	62488889-62489011,62488890-62489012,62488891-62489013,62488892-62489014,62488893-62489015,62488893-62489015,62488892-62489014,62488891-62489013,62488890-62489012,62488889-62489011,	62488889--62489015	Novel
ASPSCR1	chr17	7	MONK:6:1104:5667:77248#0/1,MONK:6:1102:1210:66068#0/1,MONK:6:1103:9328:158896#0/1,MONK:6:1102:6343:149472#0/2,MONK:6:1103:13038:17556#0/2,MONK:6:1103:14112:87118#0/2,MONK:6:1103:11626:4404#0/2,	272	79974399-79974671,79974400-79974672,79974401-79974673,79974402-79974674,79974403-79974675,79974404-79974676,79974405-79974677,79974406-79974678,79974403-79974675,79974404-79974676,79974405-79974677,79974406-79974678,79974406-79974678,79974405-79974677,79974404-79974676,79974403-79974675,79974402-79974674,79974401-79974673,79974400-79974672,79974399-79974671,79974399-79974671,79974399-79974671,799…	79974399--79974678	Novel
MIR497HG	chr17	11	MONK:6:1102:2725:77589#0/1,MONK:6:1104:12281:19905#0/1,MONK:6:1102:7294:189594#0/2,MONK:6:1104:11902:170558#0/2,MONK:6:1103:10711:66594#0/2,MONK:6:1105:20002:160070#0/2,MONK:6:1105:11034:86887#0/2,MONK:6:1102:14981:8503#0/2,MONK:6:1102:5365:148521#0/2,MONK:6:1101:12381:30483#0/2,MONK:6:1101:9910:30918#0/2,	242	6920332-6920574,6920333-6920575,6920332-6920574,6920333-6920575,6920332-6920574,6920333-6920575,6920332-6920574,6920333-6920575,6920332-6920574,6920333-6920575,6920332-6920574,6920333-6920575,6920332-6920574,6920333-6920575,6920332-6920574,6920333-6920575,6920332-6920574,6920333-6920575,6920332-6920574,6920333-6920575,6920332-6920574,6920333-6920575,	6920332--6920575	Novel
TRIM47	chr17	3	MONK:6:1104:4376:100910#0/1,MONK:6:1102:2482:100333#0/1,MONK:6:1103:18393:89290#0/2,	1037	73872893-73873930,73872893-73873930,73872894-73873931,73872895-73873932,73872895-73873932,73872894-73873931,73872893-73873930,	73872893--73873932	Novel
GSDMB	chr17	6	MONK:6:1102:9848:15786#0/1,MONK:6:1102:17257:138246#0/1,MONK:6:1103:16625:9037#0/1,MONK:6:1105:7149:176700#0/2,MONK:6:1104:9451:137426#0/2,MONK:6:1101:16317:17097#0/2,	1541	38064467-38066008,38064468-38066009,38064469-38066010,38064467-38066008,38064468-38066009,38064469-38066010,38064467-38066008,38064468-38066009,38064469-38066010,38064469-38066010,38064468-38066009,38064467-38066008,38064469-38066010,38064469-38066010,38064468-38066009,38064467-38066008,	38064467--38066010	Novel
PELP1	chr17	28	MONK:6:1103:1486:129535#0/1,MONK:6:1102:9455:58727#0/1,MONK:6:1102:16728:173912#0/1,MONK:6:1103:20739:17951#0/1,MONK:6:1103:12115:48932#0/1,MONK:6:1102:2991:8511#0/1,MONK:6:1101:7692:190906#0/1,MONK:6:1102:5052:199274#0/1,MONK:6:1104:13863:75920#0/1,MONK:6:1102:17010:62857#0/1,MONK:6:1104:6564:29069#0/1,MONK:6:1101:5001:24334#0/1,MONK:6:1102:15419:6813#0/1,MONK:6:1104:15967:109423#0/1,MONK:6:1101…	159	4574830-4574989,4574831-4574990,4574828-4574987,4574829-4574988,4574830-4574989,4574831-4574990,4574825-4574984,4574826-4574985,4574827-4574986,4574828-4574987,4574829-4574988,4574830-4574989,4574831-4574990,4574825-4574984,4574826-4574985,4574827-4574986,4574828-4574987,4574829-4574988,4574830-4574989,4574831-4574990,4574825-4574984,4574826-4574985,4574827-4574986,4574828-4574987,4574829-4574988…	4574825--4574990	Novel
DCXR	chr17	2	MONK:6:1104:3400:91766#0/1,MONK:6:1101:6749:180121#0/2,	74	79994659-79994733,79994660-79994734,79994661-79994735,79994662-79994736,79994663-79994737,79994663-79994737,79994662-79994736,79994661-79994735,79994660-79994734,79994659-79994733,	79994659--79994737	Novel
BAIAP2	chr17	3	MONK:6:1101:17360:177272#0/1,MONK:6:1101:17683:44016#0/2,MONK:6:1103:6364:34292#0/2,	16706	79010761-79027467,79010760-79027466,79010760-79027466,79010761-79027467,79010760-79027466,79010761-79027467,	79010760--79027467	Novel
KRT19	chr17	30	MONK:6:1101:15475:180030#0/1,MONK:6:1101:8947:44430#0/1,MONK:6:1102:3906:17531#0/1,MONK:6:1104:17163:102622#0/1,MONK:6:1103:7023:153680#0/1,MONK:6:1103:15051:130970#0/1,MONK:6:1101:2019:73278#0/1,MONK:6:1103:10169:34704#0/1,MONK:6:1102:20782:109889#0/1,MONK:6:1102:12757:47344#0/1,MONK:6:1104:14736:26184#0/1,MONK:6:1104:3286:38682#0/1,MONK:6:1103:13393:51539#0/1,MONK:6:1104:9571:130546#0/1,MONK:6:…	2	39682710-39682712,39682711-39682713,39682712-39682714,39682713-39682715,39682714-39682716,39682710-39682712,39682711-39682713,39682712-39682714,39682713-39682715,39682714-39682716,39682711-39682713,39682712-39682714,39682713-39682715,39682714-39682716,39682711-39682713,39682712-39682714,39682713-39682715,39682714-39682716,39682711-39682713,39682712-39682714,39682713-39682715,39682714-39682716,396…	39682701--39682716	Novel
HGS	chr17	2	MONK:6:1103:16359:68736#0/1,MONK:6:1103:16359:68736#0/2,	17	79668665-79668682,79668666-79668683,79668666-79668683,79668665-79668682,	79668665--79668683	Novel
NT5C3L	chr17	3	MONK:6:1101:9892:91274#0/1,MONK:6:1105:11548:182775#0/2,MONK:6:1103:8346:121044#0/2,	176	39991934-39992110,39991935-39992111,39991936-39992112,39991937-39992113,39991937-39992113,39991936-39992112,39991935-39992111,39991934-39992110,39991937-39992113,39991936-39992112,39991935-39992111,39991934-39992110,	39991934--39992113	Novel
ASPSCR1	chr17	26	MONK:6:1104:18192:133262#0/1,MONK:6:1104:19184:63898#0/1,MONK:6:1103:10959:124804#0/1,MONK:6:1102:13369:35560#0/1,MONK:6:1104:13524:119279#0/1,MONK:6:1102:10080:44378#0/1,MONK:6:1102:17239:114750#0/1,MONK:6:1101:15469:163151#0/1,MONK:6:1102:13393:177924#0/1,MONK:6:1104:5474:129270#0/1,MONK:6:1103:4701:41373#0/1,MONK:6:1103:9206:105836#0/1,MONK:6:1103:2944:112827#0/1,MONK:6:1104:15882:76190#0/1,MO…	354	79953937-79954291,79953938-79954292,79953939-79954293,79953943-79954297,79953942-79954296,79953941-79954295,79953940-79954294,79953939-79954293,79953938-79954292,79953937-79954291,79953937-79954291,79953938-79954292,79953939-79954293,79953940-79954294,79953941-79954295,79953942-79954296,79953943-79954297,79953937-79954291,79953938-79954292,79953939-79954293,79953940-79954294,79953941-79954295,799…	79953937--79954297	Novel
TMC6	chr17	43	MONK:6:1101:14965:107506#0/1,MONK:6:1104:18455:132769#0/1,MONK:6:1102:8787:193457#0/1,MONK:6:1101:20043:5573#0/1,MONK:6:1101:5202:183022#0/1,MONK:6:1102:6244:51976#0/1,MONK:6:1103:4315:54028#0/1,MONK:6:1103:5077:115733#0/1,MONK:6:1101:11628:84466#0/1,MONK:6:1102:6828:137819#0/1,MONK:6:1103:13127:70334#0/1,MONK:6:1102:5700:12516#0/1,MONK:6:1101:18231:63222#0/1,MONK:6:1102:8782:8154#0/1,MONK:6:1101…	180	76116912-76117092,76116913-76117093,76116914-76117094,76116915-76117095,76116916-76117096,76116917-76117097,76116916-76117096,76116917-76117097,76116912-76117092,76116913-76117093,76116914-76117094,76116915-76117095,76116916-76117096,76116917-76117097,76116912-76117092,76116913-76117093,76116914-76117094,76116915-76117095,76116916-76117096,76116917-76117097,76116912-76117092,76116913-76117093,761…	76116912--76117097	Novel
CTDNEP1	chr17	12	MONK:6:1103:12385:118635#0/1,MONK:6:1102:12819:34429#0/1,MONK:6:1104:6437:166108#0/2,MONK:6:1104:15134:44111#0/2,MONK:6:1101:1834:91569#0/2,MONK:6:1102:14213:178354#0/2,MONK:6:1104:2765:181469#0/2,MONK:6:1104:14283:91563#0/2,MONK:6:1101:16306:115447#0/2,MONK:6:1102:21021:45212#0/2,MONK:6:1101:16706:30728#0/2,MONK:6:1102:20807:185341#0/2,	420	7149684-7150104,7149685-7150105,7149686-7150106,7149687-7150107,7149688-7150108,7149689-7150109,7149690-7150110,7149684-7150104,7149685-7150105,7149686-7150106,7149687-7150107,7149688-7150108,7149689-7150109,7149690-7150110,7149690-7150110,7149689-7150109,7149688-7150108,7149687-7150107,7149686-7150106,7149685-7150105,7149684-7150104,7149690-7150110,7149689-7150109,7149688-7150108,7149687-7150107…	7149684--7150110	Novel
RSAD1	chr17	4	MONK:6:1103:10188:195912#0/1,MONK:6:1103:20005:52886#0/1,MONK:6:1103:5556:71980#0/2,MONK:6:1102:12027:40230#0/2,	681	48561121-48561802,48561120-48561801,48561119-48561800,48561118-48561799,48561117-48561798,48561121-48561802,48561120-48561801,48561119-48561800,48561118-48561799,48561117-48561798,48561117-48561798,48561118-48561799,48561119-48561800,48561120-48561801,48561121-48561802,48561117-48561798,48561118-48561799,48561119-48561800,48561120-48561801,48561121-48561802,	48561117--48561802	Novel
FLII	chr17	34	MONK:6:1102:11904:2386#0/1,MONK:6:1101:7926:19401#0/1,MONK:6:1104:5641:112608#0/1,MONK:6:1102:2546:196427#0/1,MONK:6:1102:13186:179635#0/1,MONK:6:1102:13725:149942#0/1,MONK:6:1102:2793:194328#0/1,MONK:6:1103:10810:156347#0/1,MONK:6:1101:2087:58939#0/1,MONK:6:1102:8028:134906#0/1,MONK:6:1102:17100:23308#0/1,MONK:6:1101:4267:50884#0/1,MONK:6:1103:16712:178972#0/1,MONK:6:1101:7396:15460#0/1,MONK:6:1…	84	18150146-18150230,18150145-18150229,18150144-18150228,18150143-18150227,18150142-18150226,18150141-18150225,18150140-18150224,18150139-18150223,18150138-18150222,18150138-18150222,18150139-18150223,18150140-18150224,18150141-18150225,18150142-18150226,18150143-18150227,18150144-18150228,18150145-18150229,18150146-18150230,18150138-18150222,18150139-18150223,18150140-18150224,18150141-18150225,181…	18150138--18150230	Novel
H3F3B	chr17	162	MONK:6:1101:13395:101875#0/1,MONK:6:1104:6413:103297#0/1,MONK:6:1101:5304:167944#0/1,MONK:6:1101:7329:189837#0/1,MONK:6:1103:12532:60194#0/1,MONK:6:1104:12495:37436#0/1,MONK:6:1103:16539:95860#0/1,MONK:6:1103:6874:21296#0/1,MONK:6:1102:7130:117200#0/1,MONK:6:1103:19230:146544#0/1,MONK:6:1102:14264:124638#0/1,MONK:6:1103:8361:89921#0/1,MONK:6:1102:16685:65002#0/1,MONK:6:1101:18807:111174#0/1,MONK:…	2	73774406-73774408,73774406-73774408,73774406-73774408,73774406-73774408,73774406-73774408,73774406-73774408,73774406-73774408,73774406-73774408,73774406-73774408,73774406-73774408,73774406-73774408,73774406-73774408,73774406-73774408,73774406-73774408,73774406-73774408,73774406-73774408,73774406-73774408,73774406-73774408,73774406-73774408,73774406-73774408,73774406-73774408,73774406-73774408,737…	73774406--73774408	Novel
ORMDL3	chr17	3	MONK:6:1104:7761:121928#0/1,MONK:6:1102:1470:161083#0/1,MONK:6:1104:7145:192409#0/2,	3263	38080473-38083736,38080474-38083737,38080474-38083737,38080473-38083736,38080474-38083737,38080473-38083736,	38080473--38083737	Novel
TUBG2	chr17	6	MONK:6:1102:7672:76322#0/1,MONK:6:1102:5203:178827#0/1,MONK:6:1103:5367:112870#0/1,MONK:6:1103:4615:124096#0/2,MONK:6:1102:21132:32003#0/2,MONK:6:1104:3423:38034#0/2,	83	40818259-40818342,40818258-40818341,40818257-40818340,40818256-40818339,40818255-40818338,40818254-40818337,40818253-40818336,40818252-40818335,40818256-40818339,40818255-40818338,40818254-40818337,40818253-40818336,40818252-40818335,40818259-40818342,40818258-40818341,40818257-40818340,40818256-40818339,40818255-40818338,40818254-40818337,40818253-40818336,40818252-40818335,40818252-40818335,408…	40818252--40818342	Novel
LRRC45	chr17	12	MONK:6:1101:15722:145425#0/1,MONK:6:1103:18551:55454#0/1,MONK:6:1103:6550:9617#0/1,MONK:6:1103:1389:121666#0/1,MONK:6:1102:5511:193189#0/1,MONK:6:1101:6029:186371#0/1,MONK:6:1102:8405:57301#0/1,MONK:6:1104:18084:71061#0/1,MONK:6:1103:17982:35497#0/1,MONK:6:1105:5685:163545#0/2,MONK:6:1102:10419:195516#0/2,MONK:6:1105:9609:164504#0/2,	80	79988115-79988195,79988114-79988194,79988113-79988193,79988112-79988192,79988111-79988191,79988110-79988190,79988112-79988192,79988111-79988191,79988110-79988190,79988115-79988195,79988114-79988194,79988113-79988193,79988112-79988192,79988111-79988191,79988110-79988190,79988112-79988192,79988111-79988191,79988110-79988190,79988112-79988192,79988111-79988191,79988110-79988190,79988115-79988195,799…	79988110--79988195	Novel
ERBB2	chr17	3	MONK:6:1101:2691:79806#0/1,MONK:6:1104:10163:50149#0/2,MONK:6:1103:4798:146068#0/2,	1355	37849580-37850935,37849579-37850934,37849578-37850933,37849577-37850932,37849577-37850932,37849578-37850933,37849579-37850934,37849577-37850932,37849578-37850933,37849579-37850934,37849580-37850935,	37849577--37850935	Novel
KAT2A	chr17	3	MONK:6:1102:14319:184388#0/1,MONK:6:1101:16292:27254#0/2,MONK:6:1104:16895:85886#0/2,	284	40266622-40266906,40266623-40266907,40266623-40266907,40266622-40266906,40266623-40266907,40266622-40266906,	40266622--40266907	Novel
NCOR1	chr17	14	MONK:6:1102:2132:21639#0/1,MONK:6:1102:1193:9147#0/1,MONK:6:1101:15874:187050#0/1,MONK:6:1104:20618:53769#0/1,MONK:6:1105:14471:168880#0/2,MONK:6:1104:12142:69966#0/2,MONK:6:1102:4644:183008#0/2,MONK:6:1104:2881:169960#0/2,MONK:6:1105:12263:24030#0/2,MONK:6:1102:4698:25453#0/2,MONK:6:1101:11569:166444#0/2,MONK:6:1105:9684:142965#0/2,MONK:6:1102:4205:68653#0/2,MONK:6:1105:14867:85679#0/2,	11101	16029523-16040624,16029524-16040625,16029525-16040626,16029523-16040624,16029524-16040625,16029525-16040626,16029523-16040624,16029524-16040625,16029525-16040626,16029523-16040624,16029524-16040625,16029525-16040626,16029523-16040624,16029525-16040626,16029524-16040625,16029523-16040624,16029525-16040626,16029524-16040625,16029523-16040624,16029525-16040626,16029524-16040625,16029523-16040624,160…	16029523--16040626	Novel
ITGB4	chr17	13	MONK:6:1103:4355:167582#0/1,MONK:6:1104:15587:41836#0/1,MONK:6:1103:16305:156661#0/1,MONK:6:1102:20325:181293#0/1,MONK:6:1102:4608:66395#0/1,MONK:6:1101:16581:8661#0/1,MONK:6:1104:13726:124421#0/1,MONK:6:1101:13176:196265#0/1,MONK:6:1102:12615:58336#0/2,MONK:6:1103:10493:102143#0/2,MONK:6:1105:7508:72073#0/2,MONK:6:1104:12252:98292#0/2,MONK:6:1104:13048:197624#0/2,	86	73752699-73752785,73752698-73752784,73752697-73752783,73752696-73752782,73752695-73752781,73752694-73752780,73752699-73752785,73752698-73752784,73752697-73752783,73752696-73752782,73752695-73752781,73752694-73752780,73752699-73752785,73752698-73752784,73752697-73752783,73752696-73752782,73752695-73752781,73752694-73752780,73752699-73752785,73752698-73752784,73752697-73752783,73752696-73752782,737…	73752694--73752785	Novel
SEC14L1	chr17	5	MONK:6:1101:4921:150521#0/1,MONK:6:1101:7024:28298#0/1,MONK:6:1102:10138:74968#0/1,MONK:6:1104:1634:87832#0/1,MONK:6:1101:7678:95933#0/2,	4	75211153-75211157,75211152-75211156,75211151-75211155,75211150-75211154,75211149-75211153,75211148-75211152,75211147-75211151,75211146-75211150,75211145-75211149,75211144-75211148,75211153-75211157,75211152-75211156,75211151-75211155,75211153-75211157,75211152-75211156,75211153-75211157,75211152-75211156,75211151-75211155,75211150-75211154,75211149-75211153,75211148-75211152,75211147-75211151,752…	75211144--75211157	Novel
RPL26	chr17	3	MONK:6:1104:12430:126689#0/1,MONK:6:1102:5441:72320#0/2,MONK:6:1101:3468:105548#0/2,	546	8285633-8286179,8285634-8286180,8285634-8286180,8285633-8286179,8285634-8286180,8285633-8286179,	8285633--8286180	Novel
EVPL	chr17	6	MONK:6:1103:19228:60546#0/1,MONK:6:1101:9636:184827#0/1,MONK:6:1101:18676:198574#0/2,MONK:6:1104:13574:150521#0/2,MONK:6:1103:16551:180198#0/2,MONK:6:1102:11698:198781#0/2,	103	74007751-74007854,74007752-74007855,74007753-74007856,74007748-74007851,74007749-74007852,74007750-74007853,74007751-74007854,74007752-74007855,74007753-74007856,74007752-74007855,74007753-74007856,74007753-74007856,74007752-74007855,74007751-74007854,74007750-74007853,74007749-74007852,74007748-74007851,74007753-74007856,74007752-74007855,74007751-74007854,74007750-74007853,74007749-74007852,740…	74007748--74007856	Novel
ERBB2	chr17	3	MONK:6:1103:13019:81765#0/1,MONK:6:1101:4878:109443#0/2,MONK:6:1105:7278:145215#0/2,	23	37884460-37884483,37884459-37884482,37884458-37884481,37884458-37884481,37884459-37884482,37884460-37884483,37884458-37884481,37884459-37884482,37884460-37884483,	37884458--37884483	Novel
PELP1	chr17	8	MONK:6:1102:5981:156333#0/1,MONK:6:1102:6555:180015#0/1,MONK:6:1101:1713:68234#0/1,MONK:6:1102:9209:89424#0/1,MONK:6:1103:7058:115099#0/2,MONK:6:1102:18950:74213#0/2,MONK:6:1104:5675:105518#0/2,MONK:6:1104:8672:14770#0/2,	122	4578251-4578373,4578252-4578374,4578253-4578375,4578254-4578376,4578255-4578377,4578251-4578373,4578252-4578374,4578253-4578375,4578254-4578376,4578255-4578377,4578251-4578373,4578252-4578374,4578253-4578375,4578254-4578376,4578255-4578377,4578251-4578373,4578252-4578374,4578253-4578375,4578254-4578376,4578255-4578377,4578255-4578377,4578251-4578373,4578255-4578377,4578254-4578376,4578253-4578375…	4578251--4578377	Novel
SENP3	chr17	6	MONK:6:1103:8665:148071#0/1,MONK:6:1104:13201:118064#0/1,MONK:6:1102:18837:95280#0/1,MONK:6:1105:6003:32082#0/2,MONK:6:1105:13325:11169#0/2,MONK:6:1105:19918:119005#0/2,	129	7468900-7469029,7468901-7469030,7468902-7469031,7468903-7469032,7468904-7469033,7468905-7469034,7468906-7469035,7468907-7469036,7468908-7469037,7468908-7469037,7468907-7469036,7468906-7469035,7468905-7469034,7468904-7469033,7468903-7469032,7468902-7469031,7468901-7469030,7468900-7469029,7468900-7469029,7468901-7469030,7468902-7469031,7468903-7469032,7468904-7469033,7468905-7469034,7468900-7469029…	7468900--7469037	Novel
KIAA0664	chr17	4	MONK:6:1103:9010:137444#0/1,MONK:6:1104:7110:16944#0/1,MONK:6:1101:12160:70954#0/1,MONK:6:1102:6613:121409#0/2,	632	2598816-2599448,2598817-2599449,2598818-2599450,2598819-2599451,2598820-2599452,2598821-2599453,2598816-2599448,2598817-2599449,2598818-2599450,2598819-2599451,2598820-2599452,2598821-2599453,2598816-2599448,2598817-2599449,2598818-2599450,2598821-2599453,2598820-2599452,2598819-2599451,2598818-2599450,2598817-2599449,2598816-2599448,	2598816--2599453	Novel
UBE2O	chr17	19	MONK:6:1103:17103:140293#0/1,MONK:6:1101:4556:93189#0/1,MONK:6:1104:18682:47327#0/1,MONK:6:1102:3220:150181#0/1,MONK:6:1101:18756:80276#0/1,MONK:6:1103:15553:34523#0/1,MONK:6:1101:15388:150675#0/1,MONK:6:1102:6490:166428#0/1,MONK:6:1103:1874:19175#0/2,MONK:6:1102:3028:68761#0/2,MONK:6:1101:18700:169069#0/2,MONK:6:1104:13001:26161#0/2,MONK:6:1102:20063:146281#0/2,MONK:6:1104:15933:53871#0/2,MONK:6…	977	74392902-74393879,74392903-74393880,74392904-74393881,74392905-74393882,74392906-74393883,74392907-74393884,74392908-74393885,74392908-74393885,74392907-74393884,74392906-74393883,74392905-74393882,74392904-74393881,74392903-74393880,74392902-74393879,74392902-74393879,74392903-74393880,74392904-74393881,74392905-74393882,74392906-74393883,74392907-74393884,74392908-74393885,74392902-74393879,743…	74392902--74393885	Novel
FASN	chr17	19	MONK:6:1103:12578:77388#0/1,MONK:6:1103:12305:170263#0/1,MONK:6:1102:14131:119703#0/1,MONK:6:1101:16393:63214#0/1,MONK:6:1102:9977:94155#0/1,MONK:6:1102:10872:17415#0/1,MONK:6:1101:13767:24254#0/1,MONK:6:1103:17219:184283#0/2,MONK:6:1105:11118:162718#0/2,MONK:6:1104:12659:51384#0/2,MONK:6:1103:15547:29066#0/2,MONK:6:1105:4060:25096#0/2,MONK:6:1105:7147:111995#0/2,MONK:6:1102:17378:96421#0/2,MONK:…	317	80048440-80048757,80048441-80048758,80048442-80048759,80048443-80048760,80048444-80048761,80048440-80048757,80048441-80048758,80048442-80048759,80048443-80048760,80048444-80048761,80048440-80048757,80048440-80048757,80048441-80048758,80048442-80048759,80048443-80048760,80048444-80048761,80048440-80048757,80048441-80048758,80048442-80048759,80048440-80048757,80048443-80048760,80048441-80048758,800…	80048440--80048761	Novel
SLC38A10	chr17	6	MONK:6:1102:5648:19898#0/1,MONK:6:1103:11804:21155#0/1,MONK:6:1103:8674:190526#0/1,MONK:6:1103:12864:64145#0/1,MONK:6:1105:21045:43437#0/2,MONK:6:1105:5166:127576#0/2,	3	79227392-79227395,79227393-79227396,79227394-79227397,79227395-79227398,79227396-79227399,79227397-79227400,79227398-79227401,79227399-79227402,79227400-79227403,79227401-79227404,79227402-79227405,79227403-79227406,79227388-79227391,79227389-79227392,79227390-79227393,79227391-79227394,79227392-79227395,79227393-79227396,79227394-79227397,79227395-79227398,79227396-79227399,79227397-79227400,792…	79227388--79227406	Novel
FASN	chr17	228	MONK:6:1103:17625:83475#0/1,MONK:6:1104:16933:136151#0/1,MONK:6:1103:16532:88015#0/1,MONK:6:1102:14985:165768#0/1,MONK:6:1101:17460:72224#0/1,MONK:6:1103:11716:40255#0/1,MONK:6:1102:13670:109283#0/1,MONK:6:1104:15592:98801#0/1,MONK:6:1104:19787:24483#0/1,MONK:6:1102:5080:88453#0/1,MONK:6:1104:16276:114305#0/1,MONK:6:1103:8220:90869#0/1,MONK:6:1103:11595:48763#0/1,MONK:6:1102:3792:69337#0/1,MONK:6…	86	80040988-80041074,80040989-80041075,80040990-80041076,80040991-80041077,80040992-80041078,80040993-80041079,80040994-80041080,80040995-80041081,80040988-80041074,80040989-80041075,80040990-80041076,80040991-80041077,80040992-80041078,80040993-80041079,80040994-80041080,80040995-80041081,80040995-80041081,80040994-80041080,80040993-80041079,80040992-80041078,80040991-80041077,80040990-80041076,800…	80040988--80041081	Novel
PITPNM3	chr17	2	MONK:6:1102:16332:32453#0/1,MONK:6:1104:6690:198320#0/2,	288	6367200-6367488,6367201-6367489,6367202-6367490,6367203-6367491,6367204-6367492,6367205-6367493,6367205-6367493,6367204-6367492,6367203-6367491,6367202-6367490,6367201-6367489,6367200-6367488,	6367200--6367493	Novel
TEN1-CDK3	chr17	24	MONK:6:1104:12743:32895#0/1,MONK:6:1103:3151:70450#0/1,MONK:6:1103:14963:149989#0/1,MONK:6:1101:5773:87380#0/1,MONK:6:1103:15451:163772#0/1,MONK:6:1104:10613:63565#0/1,MONK:6:1103:13409:152695#0/1,MONK:6:1101:18717:172398#0/2,MONK:6:1105:20625:46381#0/2,MONK:6:1102:6838:49121#0/2,MONK:6:1101:14049:108877#0/2,MONK:6:1105:13970:167832#0/2,MONK:6:1102:15827:104490#0/2,MONK:6:1105:1677:154731#0/2,MON…	6675	73975592-73982267,73975591-73982266,73975590-73982265,73975589-73982264,73975588-73982263,73975593-73982268,73975592-73982267,73975591-73982266,73975590-73982265,73975589-73982264,73975588-73982263,73975593-73982268,73975592-73982267,73975591-73982266,73975590-73982265,73975589-73982264,73975588-73982263,73975593-73982268,73975592-73982267,73975591-73982266,73975590-73982265,73975589-73982264,739…	73975588--73982268	Novel
PCYT2	chr17	32	MONK:6:1102:18343:57490#0/1,MONK:6:1102:15178:152171#0/1,MONK:6:1103:9682:22891#0/1,MONK:6:1104:17432:63198#0/1,MONK:6:1101:3128:111388#0/1,MONK:6:1102:18549:163070#0/1,MONK:6:1102:4366:83670#0/1,MONK:6:1104:10839:99937#0/1,MONK:6:1104:13091:56451#0/1,MONK:6:1103:17099:74134#0/1,MONK:6:1104:7856:115387#0/1,MONK:6:1103:6760:73411#0/1,MONK:6:1101:16154:52735#0/2,MONK:6:1103:17288:48626#0/2,MONK:6:1…	227	79863029-79863256,79863030-79863257,79863031-79863258,79863032-79863259,79863033-79863260,79863034-79863261,79863029-79863256,79863030-79863257,79863031-79863258,79863032-79863259,79863033-79863260,79863034-79863261,79863029-79863256,79863030-79863257,79863031-79863258,79863032-79863259,79863033-79863260,79863034-79863261,79863029-79863256,79863030-79863257,79863031-79863258,79863032-79863259,798…	79863029--79863261	Novel
UNC13D	chr17	19	MONK:6:1101:13091:15599#0/1,MONK:6:1101:15841:46179#0/1,MONK:6:1104:9686:88866#0/1,MONK:6:1101:7214:103579#0/1,MONK:6:1101:4248:171207#0/1,MONK:6:1104:4377:51920#0/1,MONK:6:1103:4701:192833#0/1,MONK:6:1102:9182:12170#0/1,MONK:6:1103:16711:70922#0/1,MONK:6:1102:10983:189116#0/1,MONK:6:1102:10682:25341#0/1,MONK:6:1102:20937:79139#0/2,MONK:6:1102:18553:85005#0/2,MONK:6:1105:9029:60280#0/2,MONK:6:110…	185	73836656-73836841,73836657-73836842,73836658-73836843,73836659-73836844,73836660-73836845,73836661-73836846,73836662-73836847,73836656-73836841,73836657-73836842,73836658-73836843,73836659-73836844,73836660-73836845,73836661-73836846,73836662-73836847,73836657-73836842,73836658-73836843,73836659-73836844,73836660-73836845,73836661-73836846,73836662-73836847,73836656-73836841,73836657-73836842,738…	73836656--73836847	Novel
LSMD1	chr17	27	MONK:6:1103:8459:117604#0/1,MONK:6:1102:6933:74795#0/1,MONK:6:1101:7765:45871#0/1,MONK:6:1103:11793:88687#0/1,MONK:6:1104:2349:14031#0/1,MONK:6:1102:16429:128205#0/1,MONK:6:1104:13182:12197#0/1,MONK:6:1104:10291:4995#0/1,MONK:6:1103:9949:48835#0/1,MONK:6:1102:11637:75886#0/1,MONK:6:1103:16833:172135#0/1,MONK:6:1102:14532:162201#0/1,MONK:6:1101:10781:64400#0/1,MONK:6:1102:16083:105654#0/1,MONK:6:1…	141	7760161-7760302,7760162-7760303,7760161-7760302,7760162-7760303,7760161-7760302,7760162-7760303,7760161-7760302,7760162-7760303,7760161-7760302,7760162-7760303,7760161-7760302,7760162-7760303,7760161-7760302,7760162-7760303,7760161-7760302,7760162-7760303,7760161-7760302,7760162-7760303,7760161-7760302,7760162-7760303,7760161-7760302,7760162-7760303,7760161-7760302,7760162-7760303,7760161-7760302…	7760161--7760303	Novel
ATP2A3	chr17	19	MONK:6:1103:12314:179587#0/1,MONK:6:1104:1792:4055#0/1,MONK:6:1102:4517:154242#0/1,MONK:6:1102:17316:94602#0/1,MONK:6:1102:16075:98818#0/1,MONK:6:1103:10031:117251#0/1,MONK:6:1101:9210:177468#0/1,MONK:6:1102:15795:156742#0/1,MONK:6:1101:7102:73622#0/1,MONK:6:1104:10049:75929#0/1,MONK:6:1104:19017:111486#0/1,MONK:6:1104:13789:38079#0/2,MONK:6:1103:16871:197798#0/2,MONK:6:1105:9555:41430#0/2,MONK:6…	96	3853886-3853982,3853887-3853983,3853888-3853984,3853889-3853985,3853890-3853986,3853891-3853987,3853886-3853982,3853887-3853983,3853888-3853984,3853889-3853985,3853890-3853986,3853891-3853987,3853886-3853982,3853887-3853983,3853888-3853984,3853889-3853985,3853890-3853986,3853891-3853987,3853886-3853982,3853887-3853983,3853888-3853984,3853889-3853985,3853890-3853986,3853891-3853987,3853889-3853985…	3853886--3853987	Novel
NCOR1	chr17	2	MONK:6:1104:4295:92441#0/1,MONK:6:1102:18410:175469#0/2,	786	15942972-15943758,15942971-15943757,15942970-15943756,15942969-15943755,15942968-15943754,15942967-15943753,15942972-15943758,15942971-15943757,15942970-15943756,15942969-15943755,15942968-15943754,15942967-15943753,	15942967--15943758	Novel
LOC100294362	chr17	1	MONK:6:1104:6146:180904#0/2,	274	78327966-78328240,78327965-78328239,78327965-78328239,78327966-78328240,	78327965--78328240	Novel
BPTF	chr17	12	MONK:6:1103:17983:52785#0/1,MONK:6:1102:16707:80630#0/1,MONK:6:1103:15249:63625#0/1,MONK:6:1104:20810:38007#0/1,MONK:6:1104:18131:31457#0/1,MONK:6:1104:18640:26500#0/1,MONK:6:1101:13087:15127#0/1,MONK:6:1102:3941:68872#0/1,MONK:6:1102:16727:71275#0/2,MONK:6:1102:10315:137595#0/2,MONK:6:1102:19520:45784#0/2,MONK:6:1104:5951:30691#0/2,	3457	65955993-65959450,65955993-65959450,65955992-65959449,65955991-65959448,65955993-65959450,65955992-65959449,65955991-65959448,65955993-65959450,65955993-65959450,65955992-65959449,65955993-65959450,65955992-65959449,65955991-65959448,65955993-65959450,65955992-65959449,65955991-65959448,65955993-65959450,65955992-65959449,65955991-65959448,65955992-65959449,65955993-65959450,65955991-65959448,659…	65955991--65959450	Novel
TMC6	chr17	298	MONK:6:1104:20702:134394#0/1,MONK:6:1103:3002:65232#0/1,MONK:6:1102:18348:150170#0/1,MONK:6:1103:17744:139315#0/1,MONK:6:1102:17242:159334#0/1,MONK:6:1102:20526:74647#0/1,MONK:6:1102:15247:10854#0/1,MONK:6:1103:17035:137965#0/1,MONK:6:1103:6954:111742#0/1,MONK:6:1102:8693:81096#0/1,MONK:6:1103:15021:84418#0/1,MONK:6:1101:15697:194400#0/1,MONK:6:1104:19556:34195#0/1,MONK:6:1102:14029:143903#0/1,MO…	336	76109296-76109632,76109295-76109631,76109294-76109630,76109293-76109629,76109292-76109628,76109291-76109627,76109292-76109628,76109293-76109629,76109294-76109630,76109295-76109631,76109296-76109632,76109296-76109632,76109295-76109631,76109294-76109630,76109293-76109629,76109296-76109632,76109295-76109631,76109294-76109630,76109293-76109629,76109292-76109628,76109296-76109632,76109295-76109631,761…	76109291--76109632	Novel
NPLOC4	chr17	3	MONK:6:1102:20987:160586#0/1,MONK:6:1105:3032:52424#0/2,MONK:6:1102:4807:32077#0/2,	1963	79571753-79573716,79571754-79573717,79571755-79573718,79571756-79573719,79571757-79573720,79571753-79573716,79571757-79573720,79571756-79573719,	79571753--79573720	Novel
BPTF	chr17	5	MONK:6:1103:10310:113135#0/1,MONK:6:1102:3100:196594#0/1,MONK:6:1103:10094:48124#0/1,MONK:6:1102:18366:92581#0/1,MONK:6:1102:4248:142167#0/2,	2696	65916259-65918955,65916258-65918954,65916257-65918953,65916256-65918952,65916255-65918951,65916259-65918955,65916259-65918955,65916258-65918954,65916257-65918953,65916256-65918952,65916255-65918951,65916259-65918955,65916258-65918954,65916257-65918953,65916256-65918952,65916255-65918951,65916255-65918951,65916256-65918952,65916257-65918953,65916258-65918954,65916259-65918955,	65916255--65918955	Novel
CSNK1D	chr17	9	MONK:6:1104:8491:46446#0/1,MONK:6:1101:17902:133432#0/1,MONK:6:1103:16923:200641#0/1,MONK:6:1103:9980:173163#0/2,MONK:6:1101:7843:30740#0/2,MONK:6:1104:17858:95999#0/2,MONK:6:1101:14356:198678#0/2,MONK:6:1105:4749:111011#0/2,MONK:6:1103:6504:94816#0/2,	158	80203915-80204073,80203916-80204074,80203917-80204075,80203915-80204073,80203916-80204074,80203917-80204075,80203915-80204073,80203916-80204074,80203917-80204075,80203917-80204075,80203916-80204074,80203915-80204073,80203915-80204073,80203916-80204074,80203917-80204075,80203917-80204075,80203916-80204074,80203915-80204073,80203917-80204075,80203916-80204074,80203915-80204073,80203915-80204073,802…	80203915--80204075	Novel
SLC25A10	chr17	5	MONK:6:1101:19844:3465#0/1,MONK:6:1102:12841:124095#0/2,MONK:6:1101:10121:192542#0/2,MONK:6:1102:6701:65011#0/2,MONK:6:1103:20093:199953#0/2,	1446	79680539-79681985,79680538-79681984,79680537-79681983,79680536-79681982,79680535-79681981,79680534-79681980,79680533-79681979,79680533-79681979,79680534-79681980,79680535-79681981,79680536-79681982,79680537-79681983,79680538-79681984,79680539-79681985,79680533-79681979,79680534-79681980,79680535-79681981,79680536-79681982,79680537-79681983,79680538-79681984,79680539-79681985,79680533-79681979,796…	79680533--79681985	Novel
LOC100294362	chr17	3	MONK:6:1103:13166:120921#0/2,MONK:6:1101:18164:39149#0/2,MONK:6:1102:2296:171013#0/2,	1720	78360692-78362412,78360691-78362411,78360690-78362410,78360689-78362409,78360689-78362409,78360690-78362410,78360691-78362411,78360692-78362412,78360689-78362409,78360690-78362410,78360691-78362411,78360692-78362412,78360689-78362409,78360690-78362410,78360691-78362411,78360692-78362412,	78360689--78362412	Novel
TNFSF13	chr17	8	MONK:6:1103:3260:146359#0/1,MONK:6:1102:18116:193153#0/1,MONK:6:1102:2305:171877#0/2,MONK:6:1101:11138:56749#0/2,MONK:6:1102:15190:111842#0/2,MONK:6:1101:16715:153614#0/2,MONK:6:1101:12655:59766#0/2,MONK:6:1102:14921:98923#0/2,	182	7463482-7463664,7463481-7463663,7463480-7463662,7463479-7463661,7463486-7463668,7463485-7463667,7463479-7463661,7463480-7463662,7463481-7463663,7463482-7463664,7463483-7463665,7463484-7463666,7463479-7463661,7463479-7463661,7463480-7463662,7463481-7463663,7463482-7463664,7463483-7463665,7463484-7463666,7463485-7463667,7463486-7463668,7463479-7463661,7463480-7463662,7463481-7463663,7463482-7463664…	7463479--7463668	Novel
MIEN1	chr17	4	MONK:6:1102:9047:92345#0/1,MONK:6:1101:19249:111048#0/1,MONK:6:1105:6924:72289#0/2,MONK:6:1101:10318:106621#0/2,	50	37885887-37885937,37885887-37885937,37885887-37885937,37885887-37885937,	37885887--37885937	Novel
SECTM1	chr17	20	MONK:6:1104:19556:37392#0/1,MONK:6:1102:12883:20386#0/1,MONK:6:1103:12106:112451#0/1,MONK:6:1102:2141:59927#0/1,MONK:6:1101:6261:116199#0/1,MONK:6:1101:19632:174305#0/1,MONK:6:1102:11556:79910#0/1,MONK:6:1104:3779:111366#0/1,MONK:6:1105:15578:6478#0/2,MONK:6:1104:4047:182632#0/2,MONK:6:1102:6991:183200#0/2,MONK:6:1104:4407:39642#0/2,MONK:6:1103:2346:129338#0/2,MONK:6:1101:11799:46919#0/2,MONK:6:1…	2211	80280249-80282460,80280248-80282459,80280247-80282458,80280246-80282457,80280249-80282460,80280246-80282457,80280246-80282457,80280247-80282458,80280248-80282459,80280249-80282460,80280246-80282457,80280247-80282458,80280248-80282459,80280249-80282460,80280246-80282457,80280247-80282458,80280248-80282459,80280249-80282460,80280246-80282457,80280247-80282458,80280248-80282459,80280249-80282460,802…	80280246--80282460	Novel
GRN	chr17	10	MONK:6:1102:20304:80921#0/1,MONK:6:1101:19761:22261#0/1,MONK:6:1101:4048:109921#0/1,MONK:6:1104:16678:29522#0/1,MONK:6:1102:12924:55011#0/1,MONK:6:1103:9344:142097#0/2,MONK:6:1103:10600:130329#0/2,MONK:6:1105:14919:47071#0/2,MONK:6:1103:20326:186951#0/2,MONK:6:1104:14343:129284#0/2,	199	42428531-42428730,42428530-42428729,42428529-42428728,42428528-42428727,42428527-42428726,42428526-42428725,42428531-42428730,42428530-42428729,42428529-42428728,42428528-42428727,42428527-42428726,42428526-42428725,42428531-42428730,42428530-42428729,42428529-42428728,42428528-42428727,42428527-42428726,42428526-42428725,42428531-42428730,42428530-42428729,42428529-42428728,42428528-42428727,424…	42428526--42428730	Novel
TBCD	chr17	4	MONK:6:1102:18641:72387#0/1,MONK:6:1103:15376:35074#0/1,MONK:6:1101:4138:95159#0/2,MONK:6:1101:4357:143907#0/2,	7290	80790513-80797803,80790512-80797802,80790513-80797803,80790512-80797802,80790513-80797803,80790513-80797803,80790512-80797802,	80790512--80797803	Novel
SPAG5-AS1	chr17	77	MONK:6:1103:10419:104575#0/1,MONK:6:1104:7890:17531#0/1,MONK:6:1101:19107:135848#0/1,MONK:6:1102:1289:62696#0/1,MONK:6:1102:6475:117078#0/1,MONK:6:1102:4696:106086#0/1,MONK:6:1102:17126:64457#0/1,MONK:6:1103:5908:173635#0/1,MONK:6:1102:10809:26871#0/1,MONK:6:1102:2471:195880#0/1,MONK:6:1101:8164:197246#0/1,MONK:6:1103:19446:10990#0/1,MONK:6:1101:8979:154925#0/1,MONK:6:1102:15150:121211#0/1,MONK:6…	417	26942261-26942678,26942262-26942679,26942263-26942680,26942264-26942681,26942265-26942682,26942266-26942683,26942267-26942684,26942268-26942685,26942261-26942678,26942262-26942679,26942263-26942680,26942264-26942681,26942265-26942682,26942266-26942683,26942267-26942684,26942268-26942685,26942265-26942682,26942266-26942683,26942267-26942684,26942268-26942685,26942261-26942678,26942262-26942679,269…	26942261--26942685	Novel
AZI1	chr17	13	MONK:6:1101:16898:101872#0/1,MONK:6:1102:8472:198338#0/1,MONK:6:1102:7277:63848#0/1,MONK:6:1102:13155:110699#0/1,MONK:6:1102:14114:11529#0/1,MONK:6:1103:17092:164056#0/1,MONK:6:1102:16486:193867#0/1,MONK:6:1102:5612:145150#0/1,MONK:6:1101:16445:167377#0/2,MONK:6:1105:10511:91933#0/2,MONK:6:1101:15824:95142#0/2,MONK:6:1102:6130:143025#0/2,MONK:6:1102:14245:151959#0/2,	104	79164598-79164702,79164599-79164703,79164600-79164704,79164598-79164702,79164599-79164703,79164600-79164704,79164601-79164705,79164602-79164706,79164603-79164707,79164598-79164702,79164599-79164703,79164600-79164704,79164601-79164705,79164602-79164706,79164603-79164707,79164598-79164702,79164599-79164703,79164600-79164704,79164601-79164705,79164602-79164706,79164603-79164707,79164598-79164702,791…	79164598--79164707	Novel
SLC9A3R1	chr17	53	MONK:6:1103:13194:84432#0/1,MONK:6:1102:7802:117023#0/1,MONK:6:1104:11569:128129#0/1,MONK:6:1103:1286:58580#0/1,MONK:6:1102:14014:109599#0/1,MONK:6:1103:13698:148453#0/1,MONK:6:1104:3366:47742#0/1,MONK:6:1102:13941:42288#0/1,MONK:6:1103:9362:142590#0/1,MONK:6:1102:7316:5122#0/1,MONK:6:1103:14376:21935#0/1,MONK:6:1103:18930:13810#0/1,MONK:6:1101:20541:2963#0/1,MONK:6:1104:18762:127023#0/1,MONK:6:1…	1193	72758316-72759509,72758315-72759508,72758316-72759509,72758315-72759508,72758314-72759507,72758313-72759506,72758312-72759505,72758311-72759504,72758310-72759503,72758316-72759509,72758315-72759508,72758314-72759507,72758313-72759506,72758312-72759505,72758316-72759509,72758315-72759508,72758314-72759507,72758313-72759506,72758312-72759505,72758311-72759504,72758310-72759503,72758316-72759509,727…	72758310--72759509	Novel
OGFOD3	chr17	8	MONK:6:1101:13191:179816#0/1,MONK:6:1103:12743:117437#0/1,MONK:6:1102:2051:28671#0/1,MONK:6:1104:15549:115684#0/2,MONK:6:1105:16900:148255#0/2,MONK:6:1105:9372:82019#0/2,MONK:6:1104:2356:68135#0/2,MONK:6:1101:15596:146892#0/2,	1037	80363256-80364293,80363257-80364294,80363258-80364295,80363259-80364296,80363260-80364297,80363260-80364297,80363259-80364296,80363258-80364295,80363257-80364294,80363256-80364293,80363260-80364297,80363259-80364296,80363258-80364295,80363257-80364294,80363256-80364293,80363260-80364297,80363259-80364296,80363258-80364295,80363257-80364294,80363256-80364293,80363260-80364297,80363259-80364296,803…	80363256--80364297	Novel
RECQL5	chr17	2	MONK:6:1102:20724:59290#0/1,MONK:6:1103:7111:54522#0/2,	7032	73647346-73654378,73647347-73654379,73647348-73654380,73647349-73654381,73647346-73654378,73647347-73654379,73647348-73654380,73647349-73654381,	73647346--73654381	Novel
SIRT7	chr17	7	MONK:6:1101:9156:132659#0/1,MONK:6:1104:11120:108033#0/1,MONK:6:1105:4591:104194#0/2,MONK:6:1104:7046:156188#0/2,MONK:6:1104:16685:166139#0/2,MONK:6:1104:20788:160343#0/2,MONK:6:1103:7242:198487#0/2,	1159	79870492-79871651,79870491-79871650,79870490-79871649,79870489-79871648,79870488-79871647,79870487-79871646,79870494-79871653,79870493-79871652,79870492-79871651,79870491-79871650,79870490-79871649,79870489-79871648,79870488-79871647,79870487-79871646,79870494-79871653,79870493-79871652,79870492-79871651,79870491-79871650,79870490-79871649,79870489-79871648,79870488-79871647,79870487-79871646,798…	79870487--79871653	Novel
FASN	chr17	88	MONK:6:1104:5910:34876#0/1,MONK:6:1103:8716:138780#0/1,MONK:6:1101:16934:37568#0/1,MONK:6:1104:9219:68699#0/1,MONK:6:1102:16601:189958#0/1,MONK:6:1102:19254:109454#0/1,MONK:6:1101:16530:118412#0/1,MONK:6:1104:18899:133015#0/1,MONK:6:1104:10642:88710#0/1,MONK:6:1101:12235:113719#0/1,MONK:6:1102:10727:78127#0/1,MONK:6:1103:4253:35641#0/1,MONK:6:1102:12344:111267#0/1,MONK:6:1101:16663:160461#0/1,MON…	162	80040035-80040197,80040036-80040198,80040037-80040199,80040035-80040197,80040036-80040198,80040037-80040199,80040038-80040200,80040039-80040201,80040040-80040202,80040035-80040197,80040036-80040198,80040037-80040199,80040038-80040200,80040039-80040201,80040038-80040200,80040039-80040201,80040040-80040202,80040035-80040197,80040036-80040198,80040037-80040199,80040038-80040200,80040039-80040201,800…	80040035--80040202	Novel
PIGL	chr17	4	MONK:6:1102:13800:140440#0/1,MONK:6:1103:11215:111668#0/1,MONK:6:1104:9463:188354#0/2,MONK:6:1103:11256:141518#0/2,	86	16120775-16120861,16120774-16120860,16120773-16120859,16120775-16120861,16120774-16120860,16120773-16120859,16120775-16120861,16120774-16120860,16120773-16120859,16120773-16120859,16120774-16120860,16120775-16120861,	16120773--16120861	Novel
SREBF1	chr17	2	MONK:6:1102:2886:117033#0/1,MONK:6:1103:16319:12072#0/2,	1311	17715372-17716683,17715371-17716682,17715370-17716681,17715372-17716683,17715371-17716682,17715370-17716681,	17715370--17716683	Novel
KIAA0664	chr17	59	MONK:6:1101:7999:181054#0/1,MONK:6:1103:4564:177251#0/1,MONK:6:1101:5192:122620#0/1,MONK:6:1102:12399:10423#0/1,MONK:6:1101:11666:54723#0/1,MONK:6:1102:13184:33164#0/1,MONK:6:1102:12591:73994#0/1,MONK:6:1102:5992:26578#0/1,MONK:6:1103:17098:181852#0/1,MONK:6:1103:18894:183353#0/1,MONK:6:1102:14545:117312#0/1,MONK:6:1102:7805:195034#0/1,MONK:6:1102:10728:168963#0/1,MONK:6:1101:11956:48364#0/1,MONK…	108	2595189-2595297,2595190-2595298,2595191-2595299,2595192-2595300,2595193-2595301,2595194-2595302,2595189-2595297,2595190-2595298,2595191-2595299,2595192-2595300,2595193-2595301,2595194-2595302,2595190-2595298,2595189-2595297,2595193-2595301,2595194-2595302,2595189-2595297,2595190-2595298,2595191-2595299,2595192-2595300,2595193-2595301,2595194-2595302,2595194-2595302,2595189-2595297,2595190-2595298…	2595189--2595302	Novel
NKIRAS2	chr17	5	MONK:6:1101:12125:155704#0/1,MONK:6:1104:21008:189013#0/2,MONK:6:1104:18826:127712#0/2,MONK:6:1102:19096:129246#0/2,MONK:6:1105:21387:118810#0/2,	2	40176793-40176795,40176794-40176796,40176793-40176795,40176794-40176796,40176793-40176795,40176794-40176796,40176793-40176795,40176794-40176796,40176793-40176795,40176794-40176796,	40176793--40176796	Novel
RABEP1	chr17	15	MONK:6:1102:17257:106217#0/1,MONK:6:1103:18438:176997#0/1,MONK:6:1101:9693:41746#0/1,MONK:6:1101:1842:25128#0/1,MONK:6:1101:17043:152680#0/1,MONK:6:1104:4214:57496#0/1,MONK:6:1103:20532:155941#0/1,MONK:6:1101:4650:23495#0/2,MONK:6:1102:17076:165763#0/2,MONK:6:1103:6860:111803#0/2,MONK:6:1104:12722:99220#0/2,MONK:6:1101:13937:147280#0/2,MONK:6:1105:19820:166480#0/2,MONK:6:1105:15376:151431#0/2,MON…	8651	5241437-5250088,5241436-5250087,5241435-5250086,5241434-5250085,5241437-5250088,5241437-5250088,5241436-5250087,5241435-5250086,5241434-5250085,5241433-5250084,5241432-5250083,5241431-5250082,5241437-5250088,5241436-5250087,5241435-5250086,5241434-5250085,5241437-5250088,5241436-5250087,5241435-5250086,5241434-5250085,5241433-5250084,5241432-5250083,5241431-5250082,5241437-5250088,5241436-5250087…	5241431--5250088	Novel
LOC100294362	chr17	2	MONK:6:1102:20188:85986#0/2,MONK:6:1103:18007:72644#0/2,	1358	78341944-78343302,78341943-78343301,78341942-78343300,78341941-78343299,78341941-78343299,78341942-78343300,78341943-78343301,78341944-78343302,78341941-78343299,78341942-78343300,	78341941--78343302	Novel
GSDMB	chr17	696	MONK:6:1103:5971:160941#0/1,MONK:6:1101:14984:60353#0/1,MONK:6:1103:8935:48720#0/1,MONK:6:1102:10407:86622#0/1,MONK:6:1102:15407:193226#0/1,MONK:6:1104:15041:95722#0/1,MONK:6:1102:11116:31870#0/1,MONK:6:1102:1718:86076#0/1,MONK:6:1101:9946:100142#0/1,MONK:6:1102:14687:74689#0/1,MONK:6:1101:5216:72373#0/1,MONK:6:1102:7044:175345#0/1,MONK:6:1102:6246:175392#0/1,MONK:6:1101:6224:122003#0/1,MONK:6:11…	461	38061213-38061674,38061214-38061675,38061215-38061676,38061216-38061677,38061217-38061678,38061218-38061679,38061219-38061680,38061220-38061681,38061221-38061682,38061213-38061674,38061214-38061675,38061215-38061676,38061216-38061677,38061217-38061678,38061218-38061679,38061219-38061680,38061220-38061681,38061221-38061682,38061213-38061674,38061214-38061675,38061215-38061676,38061216-38061677,380…	38061211--38061682	Novel
RNF213	chr17	4	MONK:6:1103:3687:183245#0/1,MONK:6:1105:13772:50371#0/2,MONK:6:1104:11541:61657#0/2,MONK:6:1103:21248:178343#0/2,	903	78262555-78263458,78262554-78263457,78262553-78263456,78262552-78263455,78262551-78263454,78262550-78263453,78262550-78263453,78262551-78263454,78262552-78263455,78262553-78263456,78262554-78263457,78262555-78263458,78262550-78263453,78262551-78263454,78262552-78263455,78262553-78263456,78262554-78263457,78262555-78263458,78262550-78263453,78262551-78263454,78262552-78263455,78262553-78263456,782…	78262550--78263458	Novel
FAM18B2	chr17	1	MONK:6:1105:10653:58231#0/2,	2	15441315-15441317,15441316-15441318,15441315-15441317,15441316-15441318,15441316-15441318,15441315-15441317,	15441315--15441318	Novel
FLII	chr17	9	MONK:6:1103:14091:163478#0/1,MONK:6:1103:7797:139155#0/1,MONK:6:1103:7413:159159#0/1,MONK:6:1102:20107:184706#0/1,MONK:6:1103:11756:198298#0/1,MONK:6:1101:4529:73882#0/1,MONK:6:1102:1199:103094#0/1,MONK:6:1101:10072:108231#0/1,MONK:6:1104:19306:157489#0/2,	744	18155866-18156610,18155867-18156611,18155868-18156612,18155869-18156613,18155870-18156614,18155871-18156615,18155872-18156616,18155873-18156617,18155866-18156610,18155867-18156611,18155868-18156612,18155869-18156613,18155870-18156614,18155871-18156615,18155872-18156616,18155873-18156617,18155866-18156610,18155867-18156611,18155868-18156612,18155869-18156613,18155870-18156614,18155871-18156615,181…	18155866--18156617	Novel
MED24	chr17	10	MONK:6:1102:20360:23773#0/1,MONK:6:1102:5356:16945#0/1,MONK:6:1104:11799:54535#0/2,MONK:6:1101:17072:177983#0/2,MONK:6:1102:10779:24936#0/2,MONK:6:1104:9511:182341#0/2,MONK:6:1105:3462:120416#0/2,MONK:6:1102:15201:14284#0/2,MONK:6:1105:6917:84423#0/2,MONK:6:1103:2594:167661#0/2,	1604	38176603-38178207,38176603-38178207,38176603-38178207,38176603-38178207,38176603-38178207,38176603-38178207,38176603-38178207,38176603-38178207,38176603-38178207,38176603-38178207,	38176603--38178207	Novel
COG1	chr17	26	MONK:6:1101:17338:52042#0/1,MONK:6:1102:13367:88015#0/1,MONK:6:1101:11543:109650#0/1,MONK:6:1101:5334:27815#0/1,MONK:6:1103:19867:34795#0/1,MONK:6:1102:16850:120962#0/1,MONK:6:1102:10391:177927#0/1,MONK:6:1103:11747:161538#0/1,MONK:6:1102:6734:105870#0/1,MONK:6:1103:19859:130318#0/1,MONK:6:1103:4294:29097#0/1,MONK:6:1101:14284:164183#0/1,MONK:6:1101:16372:193887#0/1,MONK:6:1103:1275:44048#0/1,MON…	1057	71203398-71204455,71203397-71204454,71203396-71204453,71203395-71204452,71203394-71204451,71203393-71204450,71203392-71204449,71203398-71204455,71203397-71204454,71203396-71204453,71203395-71204452,71203394-71204451,71203393-71204450,71203392-71204449,71203399-71204456,71203398-71204455,71203397-71204454,71203396-71204453,71203395-71204452,71203394-71204451,71203393-71204450,71203392-71204449,712…	71203392--71204456	Novel
MRPL45	chr17	7	MONK:6:1102:19086:171165#0/1,MONK:6:1102:7024:5852#0/1,MONK:6:1105:14523:12126#0/2,MONK:6:1105:13386:71228#0/2,MONK:6:1104:6691:144189#0/2,MONK:6:1104:13718:176375#0/2,MONK:6:1105:5188:118952#0/2,	1357	36476651-36478008,36476650-36478007,36476649-36478006,36476648-36478005,36476647-36478004,36476651-36478008,36476650-36478007,36476649-36478006,36476648-36478005,36476647-36478004,36476647-36478004,36476648-36478005,36476649-36478006,36476650-36478007,36476651-36478008,36476647-36478004,36476648-36478005,36476647-36478004,36476648-36478005,36476647-36478004,36476648-36478005,36476649-36478006,364…	36476647--36478008	Novel
POLDIP2	chr17	66	MONK:6:1104:5451:113633#0/1,MONK:6:1104:9903:114603#0/1,MONK:6:1102:5090:107445#0/1,MONK:6:1103:7377:70218#0/1,MONK:6:1102:19586:158877#0/1,MONK:6:1102:17462:95929#0/1,MONK:6:1104:20199:56535#0/1,MONK:6:1103:18083:186488#0/1,MONK:6:1104:19840:6510#0/1,MONK:6:1104:12419:126177#0/1,MONK:6:1101:4460:130493#0/1,MONK:6:1102:5705:83542#0/1,MONK:6:1103:6514:43342#0/1,MONK:6:1103:10460:88663#0/1,MONK:6:1…	221	26680049-26680270,26680044-26680265,26680045-26680266,26680046-26680267,26680047-26680268,26680048-26680269,26680049-26680270,26680044-26680265,26680045-26680266,26680046-26680267,26680047-26680268,26680048-26680269,26680049-26680270,26680044-26680265,26680045-26680266,26680046-26680267,26680047-26680268,26680048-26680269,26680049-26680270,26680044-26680265,26680045-26680266,26680046-26680267,266…	26680044--26680270	Novel
LINC00674	chr17	2	MONK:6:1103:8306:53756#0/1,MONK:6:1101:20763:81866#0/2,	886	66098196-66099082,66098197-66099083,66098198-66099084,66098196-66099082,66098197-66099083,66098198-66099084,	66098196--66099084	Novel
SLC25A35	chr17	27	MONK:6:1102:8355:182790#0/1,MONK:6:1103:3035:32702#0/1,MONK:6:1101:6844:26168#0/1,MONK:6:1103:1734:36244#0/1,MONK:6:1104:7178:133522#0/1,MONK:6:1104:19159:114850#0/1,MONK:6:1101:12027:23117#0/2,MONK:6:1104:18236:10495#0/2,MONK:6:1102:18802:95581#0/2,MONK:6:1105:16579:189026#0/2,MONK:6:1104:15962:102775#0/2,MONK:6:1101:15267:132445#0/2,MONK:6:1105:13549:90962#0/2,MONK:6:1104:9990:14119#0/2,MONK:6:…	88	8192734-8192822,8192733-8192821,8192732-8192820,8192731-8192819,8192730-8192818,8192734-8192822,8192733-8192821,8192732-8192820,8192731-8192819,8192730-8192818,8192734-8192822,8192733-8192821,8192732-8192820,8192731-8192819,8192730-8192818,8192730-8192818,8192731-8192819,8192732-8192820,8192733-8192821,8192734-8192822,8192734-8192822,8192733-8192821,8192732-8192820,8192731-8192819,8192730-8192818…	8192730--8192822	Novel
LLGL2	chr17	51	MONK:6:1101:10190:187936#0/1,MONK:6:1102:3794:18563#0/1,MONK:6:1103:3468:74165#0/1,MONK:6:1103:13438:147180#0/1,MONK:6:1102:19520:55488#0/1,MONK:6:1103:14387:46802#0/1,MONK:6:1102:6705:32294#0/1,MONK:6:1101:3263:121759#0/1,MONK:6:1102:11869:76223#0/1,MONK:6:1103:17191:48822#0/1,MONK:6:1103:19363:133391#0/1,MONK:6:1102:4809:93821#0/1,MONK:6:1103:16247:87981#0/1,MONK:6:1102:20583:146825#0/2,MONK:6:…	275	73554312-73554587,73554313-73554588,73554314-73554589,73554315-73554590,73554316-73554591,73554317-73554592,73554312-73554587,73554313-73554588,73554314-73554589,73554315-73554590,73554316-73554591,73554317-73554592,73554312-73554587,73554313-73554588,73554314-73554589,73554315-73554590,73554316-73554591,73554317-73554592,73554312-73554587,73554313-73554588,73554314-73554589,73554315-73554590,735…	73554312--73554592	Novel
CHMP6	chr17	7	MONK:6:1102:16436:110365#0/1,MONK:6:1102:13110:130264#0/1,MONK:6:1104:14044:78500#0/1,MONK:6:1105:8966:114699#0/2,MONK:6:1103:1389:164536#0/2,MONK:6:1102:12504:84741#0/2,MONK:6:1102:6478:182224#0/2,	1248	78969555-78970803,78969556-78970804,78969557-78970805,78969558-78970806,78969559-78970807,78969560-78970808,78969561-78970809,78969562-78970810,78969555-78970803,78969556-78970804,78969557-78970805,78969558-78970806,78969559-78970807,78969560-78970808,78969561-78970809,78969562-78970810,78969555-78970803,78969556-78970804,78969557-78970805,78969558-78970806,78969559-78970807,78969560-78970808,789…	78969555--78970810	Novel
SRP68	chr17	14	MONK:6:1101:9757:60970#0/1,MONK:6:1104:12477:99685#0/1,MONK:6:1101:5528:33629#0/1,MONK:6:1102:2697:185941#0/1,MONK:6:1102:8816:149347#0/1,MONK:6:1103:5323:110478#0/1,MONK:6:1103:6988:194574#0/1,MONK:6:1101:16293:194438#0/1,MONK:6:1102:12709:174738#0/1,MONK:6:1105:18968:134591#0/2,MONK:6:1104:11409:2503#0/2,MONK:6:1101:8214:156771#0/2,MONK:6:1103:5341:89562#0/2,MONK:6:1102:4321:138896#0/2,	3047	74063410-74066457,74063411-74066458,74063412-74066459,74063413-74066460,74063414-74066461,74063410-74066457,74063411-74066458,74063412-74066459,74063413-74066460,74063414-74066461,74063415-74066462,74063416-74066463,74063410-74066457,74063411-74066458,74063412-74066459,74063413-74066460,74063414-74066461,74063415-74066462,74063416-74066463,74063410-74066457,74063411-74066458,74063412-74066459,740…	74063410--74066463	Novel
MRPS7	chr17	34	MONK:6:1103:18234:19210#0/1,MONK:6:1101:7434:130578#0/1,MONK:6:1102:20282:5447#0/1,MONK:6:1104:16887:51120#0/1,MONK:6:1101:5543:105149#0/1,MONK:6:1103:9489:40205#0/1,MONK:6:1105:19056:36454#0/2,MONK:6:1102:11177:192127#0/2,MONK:6:1103:10194:42258#0/2,MONK:6:1104:17559:74320#0/2,MONK:6:1104:9310:43986#0/2,MONK:6:1104:17232:109542#0/2,MONK:6:1104:16873:52105#0/2,MONK:6:1105:11713:40644#0/2,MONK:6:1…	2194	73259585-73261779,73259584-73261778,73259587-73261781,73259586-73261780,73259585-73261779,73259584-73261778,73259585-73261779,73259586-73261780,73259587-73261781,73259588-73261782,73259589-73261783,73259590-73261784,73259586-73261780,73259585-73261779,73259584-73261778,73259584-73261778,73259589-73261783,73259588-73261782,73259587-73261781,73259586-73261780,73259585-73261779,73259584-73261778,732…	73259584--73261784	Novel
LUC7L3	chr17	12	MONK:6:1104:2040:114334#0/1,MONK:6:1101:1191:194224#0/1,MONK:6:1103:3107:157350#0/1,MONK:6:1101:8658:75630#0/1,MONK:6:1103:16729:129508#0/1,MONK:6:1103:13850:148903#0/2,MONK:6:1102:8081:107454#0/2,MONK:6:1103:20601:59026#0/2,MONK:6:1103:13554:95638#0/2,MONK:6:1101:13841:9631#0/2,MONK:6:1103:9974:124848#0/2,MONK:6:1103:7972:156862#0/2,	105	48828002-48828107,48828001-48828106,48828000-48828105,48828002-48828107,48828001-48828106,48828000-48828105,48828002-48828107,48828001-48828106,48828000-48828105,48828002-48828107,48828001-48828106,48828000-48828105,48828002-48828107,48828001-48828106,48828000-48828105,48828002-48828107,48828001-48828106,48828000-48828105,48828002-48828107,48828001-48828106,48828000-48828105,48828002-48828107,488…	48828000--48828107	Novel
KIF1C	chr17	25	MONK:6:1104:20283:42016#0/1,MONK:6:1103:13538:56756#0/1,MONK:6:1104:7434:15373#0/1,MONK:6:1103:11153:186611#0/1,MONK:6:1103:3568:69586#0/1,MONK:6:1101:15560:18248#0/1,MONK:6:1103:20818:140780#0/1,MONK:6:1104:4270:86009#0/1,MONK:6:1101:8798:43587#0/2,MONK:6:1103:13038:78171#0/2,MONK:6:1104:13693:104396#0/2,MONK:6:1105:8058:19799#0/2,MONK:6:1104:6830:39631#0/2,MONK:6:1105:14189:78445#0/2,MONK:6:110…	1010	4917028-4918038,4917027-4918037,4917026-4918036,4917025-4918035,4917024-4918034,4917023-4918033,4917028-4918038,4917027-4918037,4917026-4918036,4917025-4918035,4917024-4918034,4917023-4918033,4917028-4918038,4917027-4918037,4917026-4918036,4917025-4918035,4917024-4918034,4917023-4918033,4917028-4918038,4917027-4918037,4917026-4918036,4917028-4918038,4917027-4918037,4917026-4918036,4917025-4918035…	4917023--4918038	Novel
SPAG5-AS1	chr17	32	MONK:6:1102:15749:195835#0/1,MONK:6:1101:10527:37869#0/1,MONK:6:1103:8223:115608#0/1,MONK:6:1101:16511:21242#0/1,MONK:6:1102:10530:181642#0/1,MONK:6:1104:7410:51548#0/1,MONK:6:1101:17626:44582#0/1,MONK:6:1104:13577:25795#0/1,MONK:6:1103:3254:85192#0/1,MONK:6:1104:16110:84107#0/1,MONK:6:1105:4867:21035#0/2,MONK:6:1105:12821:116237#0/2,MONK:6:1104:10239:38980#0/2,MONK:6:1104:15258:164195#0/2,MONK:6…	135	26943769-26943904,26943770-26943905,26943771-26943906,26943772-26943907,26943773-26943908,26943769-26943904,26943770-26943905,26943771-26943906,26943772-26943907,26943773-26943908,26943769-26943904,26943772-26943907,26943773-26943908,26943769-26943904,26943770-26943905,26943771-26943906,26943769-26943904,26943770-26943905,26943771-26943906,26943772-26943907,26943773-26943908,26943769-26943904,269…	26943769--26943908	Novel
TBC1D3H	chr17	2	MONK:6:1103:5371:2134#0/2,MONK:6:1105:15741:28467#0/2,	384	34749123-34749507,34749122-34749506,34749121-34749505,34749120-34749504,34749119-34749503,34749118-34749502,34749117-34749501,34749116-34749500,34749123-34749507,34749122-34749506,34749121-34749505,34749120-34749504,34749119-34749503,34749118-34749502,34749117-34749501,34749116-34749500,34749123-34749507,34749122-34749506,34749121-34749505,34749120-34749504,34749119-34749503,34749118-34749502,347…	34749116--34749507	Novel
MLLT6	chr17	5	MONK:6:1101:6483:177129#0/1,MONK:6:1102:5324:72709#0/1,MONK:6:1103:15584:200488#0/2,MONK:6:1104:18360:140595#0/2,MONK:6:1104:15164:195177#0/2,	2	36882653-36882655,36882652-36882654,36882651-36882653,36882650-36882652,36882649-36882651,36882648-36882650,36882647-36882649,36882646-36882648,36882645-36882647,36882644-36882646,36882643-36882645,36882642-36882644,36882641-36882643,36882640-36882642,36882639-36882641,36882638-36882640,36882637-36882639,36882636-36882638,36882635-36882637,36882634-36882636,36882633-36882635,36882632-36882634,368…	36882624--36882655	Novel
MYO19	chr17	6	MONK:6:1101:1380:86779#0/1,MONK:6:1101:17499:10356#0/2,MONK:6:1103:19527:177162#0/2,MONK:6:1104:18059:51478#0/2,MONK:6:1104:7496:82369#0/2,MONK:6:1103:7008:51593#0/2,	2209	34881176-34883385,34881175-34883384,34881174-34883383,34881173-34883382,34881172-34883381,34881176-34883385,34881175-34883384,34881174-34883383,34881173-34883382,34881172-34883381,34881176-34883385,34881175-34883384,34881174-34883383,34881173-34883382,34881172-34883381,34881176-34883385,34881176-34883385,34881176-34883385,34881175-34883384,34881174-34883383,34881173-34883382,34881172-34883381,	34881172--34883385	Novel
C17orf89	chr17	3	MONK:6:1103:14656:108494#0/1,MONK:6:1103:2249:134570#0/1,MONK:6:1105:4326:116123#0/2,	1304	79213483-79214787,79213482-79214786,79213481-79214785,79213480-79214784,79213480-79214784,79213481-79214785,79213482-79214786,79213483-79214787,79213480-79214784,79213481-79214785,79213482-79214786,79213483-79214787,	79213480--79214787	Novel
EIF1	chr17	3	MONK:6:1104:2084:102800#0/1,MONK:6:1101:13552:136361#0/1,MONK:6:1102:9954:199203#0/2,	148	39846195-39846343,39846194-39846342,39846193-39846341,39846192-39846340,39846191-39846339,39846195-39846343,39846194-39846342,39846193-39846341,39846192-39846340,39846191-39846339,39846191-39846339,39846192-39846340,39846193-39846341,39846194-39846342,39846195-39846343,	39846191--39846343	Novel
PTGES3L-AARSD1	chr17	1	MONK:6:1104:14564:147409#0/2,	1071	41102744-41103815,41102745-41103816,41102746-41103817,41102747-41103818,41102748-41103819,41102749-41103820,41102750-41103821,41102744-41103815,41102745-41103816,41102746-41103817,41102747-41103818,41102748-41103819,41102749-41103820,41102750-41103821,41102748-41103819,41102749-41103820,41102750-41103821,41102744-41103815,41102745-41103816,41102746-41103817,41102747-41103818,41102748-41103819,411…	41102744--41103821	Novel
ARL17A	chr17_ctg5_hap1	3	MONK:6:1104:18932:182299#0/2,MONK:6:1104:10198:161038#0/2,MONK:6:1101:11446:198073#0/2,	106	1489641-1489747,1489640-1489746,1489639-1489745,1489641-1489747,1489640-1489746,1489639-1489745,1489641-1489747,1489640-1489746,1489639-1489745,1489639-1489745,1489640-1489746,1489641-1489747,1489641-1489747,1489640-1489746,1489641-1489747,1489640-1489746,1489639-1489745,	1489639--1489747	Novel
CXCL16	chr17	2	MONK:6:1101:8668:6691#0/1,MONK:6:1105:3611:72100#0/2,	439	4637947-4638386,4637948-4638387,4637949-4638388,4637950-4638389,4637951-4638390,4637952-4638391,4637952-4638391,4637951-4638390,4637950-4638389,4637949-4638388,4637948-4638387,4637947-4638386,	4637947--4638391	Novel
KIAA0664	chr17	26	MONK:6:1103:8930:198909#0/1,MONK:6:1104:19352:107542#0/1,MONK:6:1101:19715:30028#0/1,MONK:6:1102:1861:197361#0/1,MONK:6:1102:15310:42342#0/1,MONK:6:1101:9936:32799#0/1,MONK:6:1103:9450:47434#0/1,MONK:6:1103:20249:147083#0/1,MONK:6:1103:13647:162554#0/1,MONK:6:1102:7787:114606#0/2,MONK:6:1103:6027:151171#0/2,MONK:6:1105:16797:113478#0/2,MONK:6:1104:9407:114616#0/2,MONK:6:1104:3542:176885#0/2,MONK:…	203	2597568-2597771,2597569-2597772,2597570-2597773,2597571-2597774,2597572-2597775,2597573-2597776,2597574-2597777,2597574-2597777,2597573-2597776,2597572-2597775,2597571-2597774,2597570-2597773,2597569-2597772,2597568-2597771,2597571-2597774,2597572-2597775,2597573-2597776,2597574-2597777,2597568-2597771,2597569-2597772,2597570-2597773,2597571-2597774,2597572-2597775,2597573-2597776,2597574-2597777…	2597568--2597777	Novel
RPL23A	chr17	3	MONK:6:1103:12959:52800#0/1,MONK:6:1102:6255:58900#0/1,MONK:6:1103:11187:78018#0/2,	1857	27047908-27049765,27047908-27049765,27047908-27049765,	27047908--27049765	Novel
ENGASE	chr17	7	MONK:6:1104:14559:55321#0/1,MONK:6:1104:18584:5782#0/1,MONK:6:1102:5592:66935#0/1,MONK:6:1102:14368:107483#0/1,MONK:6:1102:1332:176573#0/1,MONK:6:1102:7021:104894#0/2,MONK:6:1101:1863:193205#0/2,	385	77083447-77083832,77083446-77083831,77083445-77083830,77083444-77083829,77083447-77083832,77083446-77083831,77083445-77083830,77083444-77083829,77083447-77083832,77083446-77083831,77083445-77083830,77083444-77083829,77083447-77083832,77083446-77083831,77083445-77083830,77083444-77083829,77083447-77083832,77083446-77083831,77083445-77083830,77083444-77083829,77083444-77083829,77083445-77083830,770…	77083444--77083832	Novel
LOC100294362	chr17	2	MONK:6:1103:10781:143640#0/2,MONK:6:1104:17283:19249#0/2,	1110	78357729-78358839,78357728-78358838,78357727-78358837,78357726-78358836,78357726-78358836,78357727-78358837,78357728-78358838,78357729-78358839,78357726-78358836,78357727-78358837,78357728-78358838,78357729-78358839,	78357726--78358839	Novel
ACTG1	chr17	177	MONK:6:1102:20240:100888#0/1,MONK:6:1101:3744:102961#0/1,MONK:6:1104:11166:41469#0/1,MONK:6:1103:5951:34626#0/1,MONK:6:1104:15370:127293#0/1,MONK:6:1103:12568:7521#0/1,MONK:6:1103:2206:137331#0/1,MONK:6:1101:19760:54499#0/1,MONK:6:1102:4497:63306#0/1,MONK:6:1101:4397:15603#0/1,MONK:6:1104:5466:57149#0/1,MONK:6:1103:13153:120104#0/1,MONK:6:1101:10693:156030#0/1,MONK:6:1102:20729:133770#0/1,MONK:6:…	276	79478652-79478928,79478653-79478929,79478654-79478930,79478655-79478931,79478656-79478932,79478657-79478933,79478652-79478928,79478653-79478929,79478654-79478930,79478655-79478931,79478656-79478932,79478657-79478933,79478655-79478931,79478654-79478930,79478653-79478929,79478652-79478928,79478657-79478933,79478652-79478928,79478653-79478929,79478654-79478930,79478655-79478931,79478656-79478932,794…	79478652--79478933	Novel
LOC100294362	chr17	4	MONK:6:1105:3183:116846#0/2,MONK:6:1104:17406:36033#0/2,MONK:6:1101:17144:101790#0/2,MONK:6:1102:10543:175531#0/2,	628	78359421-78360049,78359420-78360048,78359423-78360051,78359422-78360050,78359421-78360049,78359420-78360048,78359420-78360048,78359421-78360049,78359422-78360050,78359423-78360051,78359420-78360048,78359421-78360049,78359422-78360050,78359423-78360051,78359420-78360048,78359421-78360049,78359422-78360050,78359423-78360051,78359420-78360048,	78359420--78360051	Novel
BLMH	chr17	16	MONK:6:1102:19678:4225#0/1,MONK:6:1104:15140:56674#0/1,MONK:6:1104:14947:84587#0/1,MONK:6:1103:16174:97070#0/1,MONK:6:1102:15176:127718#0/1,MONK:6:1101:4216:125040#0/1,MONK:6:1105:10719:138425#0/2,MONK:6:1101:18764:66677#0/2,MONK:6:1103:2449:83096#0/2,MONK:6:1101:18707:132791#0/2,MONK:6:1102:3607:9598#0/2,MONK:6:1105:17477:40944#0/2,MONK:6:1105:11742:51999#0/2,MONK:6:1104:2006:54057#0/2,MONK:6:11…	2	28575450-28575452,28575451-28575453,28575450-28575452,28575451-28575453,28575452-28575454,28575453-28575455,28575450-28575452,28575451-28575453,28575452-28575454,28575453-28575455,28575450-28575452,28575451-28575453,28575452-28575454,28575453-28575455,28575451-28575453,28575452-28575454,28575453-28575455,28575450-28575452,28575451-28575453,28575452-28575454,28575453-28575455,28575453-28575455,285…	28575450--28575455	Novel
RAC3	chr17	7	MONK:6:1101:3982:183317#0/1,MONK:6:1101:11752:200148#0/1,MONK:6:1104:12360:21463#0/1,MONK:6:1105:18304:154213#0/2,MONK:6:1101:16318:95044#0/2,MONK:6:1103:13839:164597#0/2,MONK:6:1101:10240:154280#0/2,	95	79991480-79991575,79991479-79991574,79991478-79991573,79991478-79991573,79991479-79991574,79991480-79991575,79991480-79991575,79991479-79991574,79991478-79991573,79991478-79991573,79991479-79991574,79991480-79991575,79991478-79991573,79991479-79991574,79991480-79991575,79991478-79991573,79991479-79991574,79991480-79991575,79991478-79991573,79991479-79991574,	79991478--79991575	Novel
ERBB2	chr17	4	MONK:6:1103:12337:23567#0/1,MONK:6:1101:15992:140264#0/1,MONK:6:1103:17472:70348#0/1,MONK:6:1104:12317:27959#0/2,	461	37872860-37873321,37872859-37873320,37872858-37873319,37872857-37873318,37872860-37873321,37872859-37873320,37872858-37873319,37872857-37873318,37872860-37873321,37872859-37873320,37872858-37873319,37872857-37873318,37872860-37873321,37872859-37873320,37872858-37873319,37872857-37873318,	37872857--37873321	Novel
DUS1L	chr17	2	MONK:6:1102:9953:34455#0/1,MONK:6:1101:18624:44566#0/2,	372	80016284-80016656,80016285-80016657,80016286-80016658,80016286-80016658,80016285-80016657,80016284-80016656,	80016284--80016658	Novel
SCRN2	chr17	8	MONK:6:1102:20099:111646#0/1,MONK:6:1102:18637:21690#0/1,MONK:6:1101:7397:186067#0/1,MONK:6:1104:1562:118041#0/1,MONK:6:1101:19325:10083#0/1,MONK:6:1104:21256:158105#0/2,MONK:6:1104:19268:164600#0/2,MONK:6:1101:16322:16621#0/2,	297	45917738-45918035,45917739-45918036,45917738-45918035,45917739-45918036,45917740-45918037,45917741-45918038,45917742-45918039,45917743-45918040,45917744-45918041,45917738-45918035,45917739-45918036,45917740-45918037,45917741-45918038,45917742-45918039,45917743-45918040,45917744-45918041,45917738-45918035,45917739-45918036,45917740-45918037,45917741-45918038,45917742-45918039,45917743-45918040,459…	45917738--45918041	Novel
KIF1C	chr17	3	MONK:6:1103:11685:49270#0/1,MONK:6:1102:8443:43694#0/2,MONK:6:1103:4866:47021#0/2,	3529	4918132-4921661,4918131-4921660,4918130-4921659,4918132-4921661,4918131-4921660,4918130-4921659,4918130-4921659,4918131-4921660,4918132-4921661,	4918130--4921661	Novel
RAB5C	chr17	136	MONK:6:1103:1498:143734#0/1,MONK:6:1101:17204:120173#0/1,MONK:6:1101:18544:120847#0/1,MONK:6:1103:5091:29153#0/1,MONK:6:1104:7220:100333#0/1,MONK:6:1103:12829:52731#0/1,MONK:6:1104:13863:37955#0/1,MONK:6:1101:15824:3028#0/1,MONK:6:1102:13461:156149#0/1,MONK:6:1102:10878:98712#0/1,MONK:6:1104:11474:90253#0/1,MONK:6:1102:3842:7310#0/1,MONK:6:1104:4448:75426#0/1,MONK:6:1103:17790:31981#0/1,MONK:6:11…	1412	40278870-40280282,40278869-40280281,40278868-40280280,40278867-40280279,40278866-40280278,40278865-40280277,40278865-40280277,40278869-40280281,40278868-40280280,40278867-40280279,40278866-40280278,40278865-40280277,40278870-40280282,40278869-40280281,40278868-40280280,40278867-40280279,40278866-40280278,40278865-40280277,40278870-40280282,40278870-40280282,40278869-40280281,40278869-40280281,402…	40278865--40280282	Novel
KIAA0664	chr17	37	MONK:6:1101:4148:61628#0/1,MONK:6:1101:17404:42466#0/1,MONK:6:1104:1911:132406#0/1,MONK:6:1104:6222:116325#0/1,MONK:6:1104:8772:58913#0/1,MONK:6:1104:12398:39327#0/1,MONK:6:1104:12478:30676#0/1,MONK:6:1102:3458:71244#0/1,MONK:6:1103:7636:18730#0/1,MONK:6:1101:7049:139418#0/1,MONK:6:1102:9739:192092#0/1,MONK:6:1102:17528:141002#0/1,MONK:6:1104:20427:102741#0/1,MONK:6:1102:6942:175679#0/1,MONK:6:11…	831	2594076-2594907,2594075-2594906,2594074-2594905,2594073-2594904,2594072-2594903,2594071-2594902,2594071-2594902,2594072-2594903,2594073-2594904,2594074-2594905,2594075-2594906,2594076-2594907,2594071-2594902,2594072-2594903,2594073-2594904,2594074-2594905,2594075-2594906,2594076-2594907,2594071-2594902,2594072-2594903,2594073-2594904,2594074-2594905,2594075-2594906,2594076-2594907,2594071-2594902…	2594071--2594907	Novel
FASN	chr17	3	MONK:6:1104:11638:64357#0/1,MONK:6:1102:20406:131949#0/1,MONK:6:1101:18462:60952#0/2,	85	80036436-80036521,80036437-80036522,80036438-80036523,80036439-80036524,80036440-80036525,80036441-80036526,80036436-80036521,80036441-80036526,80036440-80036525,80036439-80036524,80036438-80036523,80036437-80036522,80036436-80036521,	80036436--80036526	Novel
WIPI1	chr17	23	MONK:6:1103:13054:120355#0/1,MONK:6:1101:18557:21711#0/1,MONK:6:1104:9415:98012#0/1,MONK:6:1102:16070:116729#0/1,MONK:6:1102:14273:130108#0/1,MONK:6:1103:11749:108369#0/1,MONK:6:1104:1778:95810#0/1,MONK:6:1105:4550:95193#0/2,MONK:6:1105:12767:9374#0/2,MONK:6:1103:16431:28254#0/2,MONK:6:1101:12723:59533#0/2,MONK:6:1101:7506:194233#0/2,MONK:6:1102:9733:2475#0/2,MONK:6:1103:10283:153142#0/2,MONK:6:1…	959	66422314-66423273,66422315-66423274,66422316-66423275,66422317-66423276,66422318-66423277,66422319-66423278,66422320-66423279,66422314-66423273,66422315-66423274,66422316-66423275,66422317-66423276,66422318-66423277,66422319-66423278,66422320-66423279,66422320-66423279,66422319-66423278,66422318-66423277,66422317-66423276,66422316-66423275,66422315-66423274,66422314-66423273,66422318-66423277,664…	66422314--66423279	Novel
SPATA20	chr17	4	MONK:6:1101:2454:40086#0/1,MONK:6:1102:17379:114354#0/2,MONK:6:1105:6431:136800#0/2,MONK:6:1104:7357:160831#0/2,	191	48625975-48626166,48625976-48626167,48625977-48626168,48625978-48626169,48625979-48626170,48625975-48626166,48625976-48626167,48625977-48626168,48625978-48626169,48625979-48626170,48625975-48626166,48625976-48626167,48625977-48626168,48625978-48626169,48625979-48626170,48625975-48626166,48625976-48626167,48625977-48626168,48625978-48626169,48625979-48626170,	48625975--48626170	Novel
AARSD1	chr17	13	MONK:6:1102:16270:97207#0/1,MONK:6:1101:16950:114960#0/1,MONK:6:1101:8052:31827#0/1,MONK:6:1103:15088:163360#0/1,MONK:6:1102:10453:164667#0/1,MONK:6:1101:6917:28771#0/1,MONK:6:1103:2891:78206#0/1,MONK:6:1101:17419:31737#0/1,MONK:6:1104:19338:105983#0/1,MONK:6:1102:14402:69690#0/1,MONK:6:1101:8178:152089#0/1,MONK:6:1102:13957:97216#0/1,MONK:6:1104:14564:147409#0/2,	1071	41102744-41103815,41102745-41103816,41102746-41103817,41102747-41103818,41102748-41103819,41102749-41103820,41102750-41103821,41102744-41103815,41102745-41103816,41102746-41103817,41102747-41103818,41102748-41103819,41102749-41103820,41102750-41103821,41102748-41103819,41102749-41103820,41102750-41103821,41102744-41103815,41102745-41103816,41102746-41103817,41102747-41103818,41102748-41103819,411…	41102744--41103821	Novel
FAM18B1	chr17	1	MONK:6:1105:10653:58231#0/2,	2	18709003-18709005,18709002-18709004,18709003-18709005,18709002-18709004,18709002-18709004,18709003-18709005,	18709002--18709005	Novel
ACADVL	chr17	39	MONK:6:1102:15566:110043#0/1,MONK:6:1101:14576:72160#0/1,MONK:6:1101:10869:27237#0/1,MONK:6:1101:8475:49662#0/1,MONK:6:1102:20495:156112#0/1,MONK:6:1102:13043:147485#0/1,MONK:6:1101:19214:100735#0/1,MONK:6:1104:10612:63988#0/1,MONK:6:1103:7982:179150#0/1,MONK:6:1101:4983:71635#0/1,MONK:6:1104:13001:10575#0/1,MONK:6:1104:21179:117425#0/1,MONK:6:1103:5749:79554#0/1,MONK:6:1102:2445:71143#0/1,MONK:6…	479	7124377-7124856,7124376-7124855,7124375-7124854,7124374-7124853,7124373-7124852,7124377-7124856,7124376-7124855,7124375-7124854,7124374-7124853,7124373-7124852,7124377-7124856,7124376-7124855,7124375-7124854,7124374-7124853,7124377-7124856,7124376-7124855,7124375-7124854,7124374-7124853,7124373-7124852,7124377-7124856,7124376-7124855,7124375-7124854,7124374-7124853,7124373-7124852,7124377-7124856…	7124373--7124856	Novel
SPAG5-AS1	chr17	27	MONK:6:1103:9586:190648#0/1,MONK:6:1101:1371:60530#0/1,MONK:6:1105:17024:153739#0/2,MONK:6:1101:6207:138657#0/2,MONK:6:1101:18133:103229#0/2,MONK:6:1103:15667:92817#0/2,MONK:6:1103:18463:24419#0/2,MONK:6:1103:13662:40440#0/2,MONK:6:1102:10530:181642#0/2,MONK:6:1102:17210:110408#0/2,MONK:6:1104:20897:71251#0/2,MONK:6:1102:18101:81399#0/2,MONK:6:1103:7618:100202#0/2,MONK:6:1105:1291:132363#0/2,MONK…	232	26944016-26944248,26944017-26944249,26944018-26944250,26944019-26944251,26944016-26944248,26944017-26944249,26944018-26944250,26944019-26944251,26944019-26944251,26944018-26944250,26944017-26944249,26944016-26944248,26944019-26944251,26944018-26944250,26944017-26944249,26944016-26944248,26944019-26944251,26944019-26944251,26944018-26944250,26944017-26944249,26944016-26944248,26944019-26944251,269…	26944016--26944251	Novel
DUS1L	chr17	110	MONK:6:1101:7932:140053#0/1,MONK:6:1104:16155:16626#0/1,MONK:6:1101:2530:183157#0/1,MONK:6:1104:1729:69657#0/1,MONK:6:1103:19301:149441#0/1,MONK:6:1104:18344:130743#0/1,MONK:6:1102:15877:114139#0/1,MONK:6:1103:7770:68261#0/1,MONK:6:1102:11132:123365#0/1,MONK:6:1101:6039:11434#0/1,MONK:6:1103:10036:59291#0/1,MONK:6:1103:9069:135299#0/1,MONK:6:1103:3402:175506#0/1,MONK:6:1104:18573:127337#0/2,MONK:…	86	80016128-80016214,80016129-80016215,80016130-80016216,80016131-80016217,80016132-80016218,80016133-80016219,80016134-80016220,80016131-80016217,80016131-80016217,80016130-80016216,80016132-80016218,80016129-80016215,80016133-80016219,80016128-80016214,80016134-80016220,80016128-80016214,80016129-80016215,80016130-80016216,80016131-80016217,80016132-80016218,80016133-80016219,80016134-80016220,800…	80016128--80016220	Novel
OXLD1	chr17	11	MONK:6:1101:13414:145504#0/1,MONK:6:1102:4522:166630#0/1,MONK:6:1104:15097:119519#0/1,MONK:6:1101:10777:155792#0/1,MONK:6:1102:13552:33783#0/1,MONK:6:1105:12544:167086#0/2,MONK:6:1104:8939:197356#0/2,MONK:6:1101:4481:99617#0/2,MONK:6:1105:10863:142854#0/2,MONK:6:1104:8586:149906#0/2,MONK:6:1101:2354:23355#0/2,	561	79632613-79633174,79632614-79633175,79632615-79633176,79632613-79633174,79632613-79633174,79632614-79633175,79632614-79633175,79632615-79633176,79632615-79633176,79632613-79633174,79632614-79633175,79632615-79633176,79632615-79633176,79632613-79633174,79632614-79633175,79632615-79633176,79632615-79633176,79632614-79633175,79632613-79633174,79632615-79633176,79632614-79633175,79632613-79633174,796…	79632613--79633176	Novel
TBC1D3G	chr17	2	MONK:6:1103:5371:2134#0/2,MONK:6:1105:15741:28467#0/2,	384	34800174-34800558,34800173-34800557,34800172-34800556,34800171-34800555,34800170-34800554,34800169-34800553,34800168-34800552,34800167-34800551,34800174-34800558,34800173-34800557,34800172-34800556,34800171-34800555,34800170-34800554,34800169-34800553,34800168-34800552,34800167-34800551,34800174-34800558,34800173-34800557,34800172-34800556,34800171-34800555,34800170-34800554,34800169-34800553,348…	34800167--34800558	Novel
NME1-NME2	chr17	43	MONK:6:1101:4003:126085#0/1,MONK:6:1102:8340:31600#0/1,MONK:6:1101:11862:115846#0/1,MONK:6:1102:7438:38614#0/1,MONK:6:1103:13045:112347#0/1,MONK:6:1103:4708:82081#0/1,MONK:6:1103:14682:180419#0/1,MONK:6:1104:20719:18758#0/1,MONK:6:1104:12353:6506#0/1,MONK:6:1104:4263:31478#0/1,MONK:6:1104:11580:104294#0/1,MONK:6:1104:10016:105364#0/1,MONK:6:1104:2823:2834#0/1,MONK:6:1103:18478:74887#0/2,MONK:6:11…	3143	49245705-49248848,49245704-49248847,49245703-49248846,49245705-49248848,49245704-49248847,49245703-49248846,49245705-49248848,49245705-49248848,49245704-49248847,49245703-49248846,49245705-49248848,49245704-49248847,49245703-49248846,49245703-49248846,49245704-49248847,49245705-49248848,49245705-49248848,49245704-49248847,49245703-49248846,49245705-49248848,49245705-49248848,49245704-49248847,492…	49245703--49248848	Novel
LGALS3BP	chr17	4	MONK:6:1104:10742:77635#0/1,MONK:6:1101:4247:20925#0/2,MONK:6:1105:6346:8655#0/2,MONK:6:1103:12116:185380#0/2,	1472	76969296-76970768,76969297-76970769,76969298-76970770,76969298-76970770,76969297-76970769,76969296-76970768,76969298-76970770,76969297-76970769,76969296-76970768,76969298-76970770,76969297-76970769,76969296-76970768,	76969296--76970770	Novel
SUZ12P1	chr17	4	MONK:6:1102:10406:189135#0/1,MONK:6:1103:9384:12359#0/1,MONK:6:1101:14624:18540#0/2,MONK:6:1105:9167:172290#0/2,	16121	29070387-29086508,29070386-29086507,29070385-29086506,29070384-29086505,29070384-29086505,29070385-29086506,29070386-29086507,29070387-29086508,29070384-29086505,29070385-29086506,29070386-29086507,29070387-29086508,29070384-29086505,29070385-29086506,29070386-29086507,29070387-29086508,	29070384--29086508	Novel
TSR1	chr17	5	MONK:6:1104:18614:15521#0/1,MONK:6:1102:9975:167972#0/2,MONK:6:1104:19120:179544#0/2,MONK:6:1105:18247:64637#0/2,MONK:6:1102:19460:22082#0/2,	3922	2228714-2232636,2228715-2232637,2228716-2232638,2228717-2232639,2228718-2232640,2228718-2232640,2228717-2232639,2228716-2232638,2228715-2232637,2228714-2232636,2228718-2232640,2228717-2232639,2228716-2232638,2228715-2232637,2228714-2232636,2228718-2232640,2228717-2232639,2228716-2232638,2228715-2232637,2228714-2232636,2228714-2232636,2228715-2232637,2228716-2232638,2228717-2232639,2228718-2232640,	2228714--2232640	Novel
KRT19	chr17	8	MONK:6:1103:14873:90089#0/1,MONK:6:1102:15804:157950#0/1,MONK:6:1101:14632:45760#0/1,MONK:6:1102:6731:139790#0/1,MONK:6:1102:2887:35333#0/1,MONK:6:1105:11286:164478#0/2,MONK:6:1102:7500:98103#0/2,MONK:6:1104:12368:152612#0/2,	3	39682706-39682709,39682707-39682710,39682708-39682711,39682709-39682712,39682710-39682713,39682711-39682714,39682712-39682715,39682713-39682716,39682710-39682713,39682711-39682714,39682712-39682715,39682713-39682716,39682711-39682714,39682712-39682715,39682713-39682716,39682707-39682710,39682708-39682711,39682709-39682712,39682710-39682713,39682711-39682714,39682712-39682715,39682713-39682716,396…	39682701--39682716	Novel
MKS1	chr17	3	MONK:6:1101:18938:183080#0/1,MONK:6:1103:15554:25510#0/2,MONK:6:1103:15936:35421#0/2,	674	56290450-56291124,56290451-56291125,56290452-56291126,56290453-56291127,56290454-56291128,56290455-56291129,56290456-56291130,56290450-56291124,56290456-56291130,56290455-56291129,56290454-56291128,56290453-56291127,56290452-56291126,56290451-56291125,56290450-56291124,	56290450--56291130	Novel
LOC100294362	chr17	7	MONK:6:1104:13508:62928#0/2,MONK:6:1104:17867:68630#0/2,MONK:6:1102:6822:52403#0/2,MONK:6:1105:16441:12452#0/2,MONK:6:1103:16577:24907#0/2,MONK:6:1103:14726:59763#0/2,MONK:6:1105:10462:43232#0/2,	460	78363168-78363628,78363167-78363627,78363166-78363626,78363165-78363625,78363165-78363625,78363166-78363626,78363167-78363627,78363168-78363628,78363168-78363628,78363167-78363627,78363166-78363626,78363165-78363625,78363165-78363625,78363166-78363626,78363167-78363627,78363168-78363628,78363165-78363625,78363166-78363626,78363167-78363627,78363168-78363628,78363165-78363625,78363166-78363626,783…	78363165--78363628	Novel
ABCA5	chr17	1	MONK:6:1103:14956:34850#0/1,	1501	67244458-67245959,67244459-67245960,67244460-67245961,67244459-67245960,67244460-67245961,67244460-67245961,67244459-67245960,67244458-67245959,67244460-67245961,	67244458--67245961	Novel
NAT9	chr17	2	MONK:6:1102:16336:126514#0/1,MONK:6:1105:13337:186743#0/2,	1933	72769832-72771765,72769831-72771764,72769830-72771763,72769829-72771762,72769828-72771761,72769827-72771760,72769832-72771765,72769831-72771764,72769830-72771763,72769829-72771762,72769828-72771761,72769827-72771760,	72769827--72771765	Novel
LOC100294362	chr17	4	MONK:6:1104:11055:144392#0/2,MONK:6:1102:9923:71814#0/2,MONK:6:1102:19036:163312#0/2,MONK:6:1102:16032:4872#0/2,	3148	78363996-78367144,78363995-78367143,78363994-78367142,78363994-78367142,78363995-78367143,78363996-78367144,78363994-78367142,78363995-78367143,78363996-78367144,78363994-78367142,78363995-78367143,78363996-78367144,78363994-78367142,78363995-78367143,78363996-78367144,78363994-78367142,78363995-78367143,78363996-78367144,	78363994--78367144	Novel
SUPT4H1	chr17	1	MONK:6:1105:11664:79511#0/2,	556	56428869-56429425,56428869-56429425,	56428869--56429425	Novel
GGNBP2	chr17	4	MONK:6:1103:1768:97177#0/1,MONK:6:1103:14255:134195#0/2,MONK:6:1105:1638:90129#0/2,MONK:6:1105:16212:48108#0/2,	2181	34910741-34912922,34910740-34912921,34910739-34912920,34910738-34912919,34910737-34912918,34910736-34912917,34910741-34912922,34910740-34912921,34910741-34912922,34910736-34912917,34910737-34912918,34910738-34912919,34910739-34912920,34910740-34912921,34910741-34912922,	34910736--34912922	Novel
SYNGR2	chr17	16	MONK:6:1101:10556:117528#0/1,MONK:6:1103:9220:128424#0/1,MONK:6:1103:2250:135614#0/1,MONK:6:1101:7192:86867#0/1,MONK:6:1102:18939:9026#0/1,MONK:6:1102:9180:136903#0/2,MONK:6:1105:13809:2267#0/2,MONK:6:1103:13680:31840#0/2,MONK:6:1104:20329:82607#0/2,MONK:6:1103:8887:136497#0/2,MONK:6:1101:1503:179818#0/2,MONK:6:1102:9579:170170#0/2,MONK:6:1103:6016:73499#0/2,MONK:6:1104:9451:190889#0/2,MONK:6:110…	684	76167136-76167820,76167132-76167816,76167133-76167817,76167134-76167818,76167135-76167819,76167136-76167820,76167136-76167820,76167135-76167819,76167134-76167818,76167133-76167817,76167132-76167816,76167136-76167820,76167135-76167819,76167134-76167818,76167133-76167817,76167132-76167816,76167136-76167820,76167135-76167819,76167134-76167818,76167133-76167817,76167132-76167816,76167132-76167816,761…	76167132--76167820	Novel
SHMT1	chr17	6	MONK:6:1102:6639:70464#0/1,MONK:6:1103:15592:152141#0/1,MONK:6:1102:7731:160198#0/2,MONK:6:1104:19270:75860#0/2,MONK:6:1102:16834:91828#0/2,MONK:6:1102:1834:159067#0/2,	1166	18232698-18233864,18232699-18233865,18232700-18233866,18232701-18233867,18232702-18233868,18232703-18233869,18232704-18233870,18232698-18233864,18232699-18233865,18232700-18233866,18232701-18233867,18232702-18233868,18232703-18233869,18232704-18233870,18232704-18233870,18232703-18233869,18232702-18233868,18232701-18233867,18232700-18233866,18232699-18233865,18232698-18233864,18232702-18233868,182…	18232698--18233870	Novel
DDX42	chr17	35	MONK:6:1104:1392:73129#0/1,MONK:6:1102:20699:34412#0/1,MONK:6:1104:20378:18509#0/1,MONK:6:1102:6824:122689#0/1,MONK:6:1103:16705:179994#0/1,MONK:6:1103:20219:159953#0/1,MONK:6:1102:21265:37970#0/1,MONK:6:1102:20707:124860#0/1,MONK:6:1101:13076:21330#0/1,MONK:6:1103:16561:184872#0/1,MONK:6:1101:13769:79967#0/1,MONK:6:1103:12480:56619#0/1,MONK:6:1103:16222:101426#0/1,MONK:6:1104:13015:58947#0/1,MON…	2108	61890812-61892920,61890811-61892919,61890810-61892918,61890809-61892917,61890808-61892916,61890807-61892915,61890806-61892914,61890811-61892919,61890810-61892918,61890809-61892917,61890808-61892916,61890807-61892915,61890806-61892914,61890814-61892922,61890813-61892921,61890812-61892920,61890811-61892919,61890810-61892918,61890809-61892917,61890814-61892922,61890813-61892921,61890812-61892920,618…	61890806--61892922	Novel
PCGF2	chr17	43	MONK:6:1103:7383:89460#0/1,MONK:6:1102:18559:78582#0/1,MONK:6:1103:16998:155280#0/1,MONK:6:1102:17431:176325#0/1,MONK:6:1101:15990:69795#0/1,MONK:6:1103:12821:136818#0/1,MONK:6:1104:6889:24839#0/1,MONK:6:1102:6671:182025#0/1,MONK:6:1103:1930:97300#0/1,MONK:6:1102:11198:116184#0/1,MONK:6:1101:4255:200527#0/1,MONK:6:1101:6121:165391#0/1,MONK:6:1104:1976:6938#0/1,MONK:6:1104:12500:84398#0/1,MONK:6:1…	157	36894852-36895009,36894851-36895008,36894850-36895007,36894849-36895006,36894848-36895005,36894847-36895004,36894852-36895009,36894851-36895008,36894850-36895007,36894849-36895006,36894848-36895005,36894847-36895004,36894852-36895009,36894851-36895008,36894850-36895007,36894849-36895006,36894848-36895005,36894847-36895004,36894852-36895009,36894851-36895008,36894850-36895007,36894849-36895006,368…	36894847--36895009	Novel
DDX42	chr17	7	MONK:6:1102:1465:68420#0/1,MONK:6:1101:6706:43958#0/1,MONK:6:1103:12099:99773#0/1,MONK:6:1105:6720:186145#0/2,MONK:6:1105:17494:81658#0/2,MONK:6:1104:12659:101729#0/2,MONK:6:1101:3923:60262#0/2,	1069	61884014-61885083,61884013-61885082,61884012-61885081,61884011-61885080,61884010-61885079,61884015-61885084,61884014-61885083,61884013-61885082,61884012-61885081,61884011-61885080,61884010-61885079,61884015-61885084,61884014-61885083,61884013-61885082,61884012-61885081,61884011-61885080,61884010-61885079,61884010-61885079,61884011-61885080,61884012-61885081,61884013-61885082,61884010-61885079,618…	61884010--61885084	Novel
ARHGDIA	chr17	7	MONK:6:1103:1325:195656#0/1,MONK:6:1102:19456:136989#0/1,MONK:6:1102:13467:77337#0/1,MONK:6:1103:8830:58030#0/1,MONK:6:1105:12765:185655#0/2,MONK:6:1102:5937:192090#0/2,MONK:6:1103:4342:70991#0/2,	404	79826458-79826862,79826459-79826863,79826460-79826864,79826461-79826865,79826458-79826862,79826459-79826863,79826460-79826864,79826461-79826865,79826461-79826865,79826458-79826862,79826459-79826863,79826460-79826864,79826461-79826865,79826461-79826865,79826460-79826864,79826459-79826863,79826458-79826862,79826461-79826865,79826460-79826864,79826459-79826863,79826458-79826862,79826461-79826865,798…	79826458--79826865	Novel
LINC00674	chr17	10	MONK:6:1101:9901:11837#0/1,MONK:6:1101:13976:21948#0/1,MONK:6:1102:19311:20901#0/1,MONK:6:1101:18818:142923#0/1,MONK:6:1104:9600:10150#0/1,MONK:6:1105:11354:121678#0/2,MONK:6:1104:11464:14400#0/2,MONK:6:1105:14449:35520#0/2,MONK:6:1104:6783:70964#0/2,MONK:6:1105:9230:88976#0/2,	11363	66099200-66110563,66099199-66110562,66099198-66110561,66099200-66110563,66099199-66110562,66099198-66110561,66099200-66110563,66099199-66110562,66099198-66110561,66099200-66110563,66099199-66110562,66099198-66110561,66099200-66110563,66099199-66110562,66099198-66110561,66099198-66110561,66099199-66110562,66099200-66110563,66099198-66110561,66099199-66110562,66099200-66110563,66099198-66110561,660…	66099198--66110563	Novel
HID1	chr17	2	MONK:6:1103:3912:174889#0/1,MONK:6:1104:19852:4746#0/2,	661	72959172-72959833,72959173-72959834,72959174-72959835,72959174-72959835,72959173-72959834,72959172-72959833,	72959172--72959835	Novel
TK1	chr17	5	MONK:6:1101:8169:161632#0/1,MONK:6:1101:14983:193312#0/1,MONK:6:1103:20115:165645#0/2,MONK:6:1104:10189:165151#0/2,MONK:6:1104:20119:67671#0/2,	261	76170869-76171130,76170870-76171131,76170871-76171132,76170871-76171132,76170870-76171131,76170869-76171130,76170871-76171132,76170870-76171131,76170869-76171130,76170869-76171130,76170871-76171132,76170870-76171131,76170869-76171130,	76170869--76171132	Novel
STRA13	chr17	7	MONK:6:1103:5113:149118#0/1,MONK:6:1104:18040:25364#0/1,MONK:6:1102:7138:170085#0/1,MONK:6:1103:12261:34625#0/2,MONK:6:1103:14120:89776#0/2,MONK:6:1105:8516:70134#0/2,MONK:6:1104:11682:124831#0/2,	2729	79977784-79980513,79977785-79980514,79977786-79980515,79977784-79980513,79977785-79980514,79977786-79980515,79977784-79980513,79977785-79980514,79977786-79980515,79977786-79980515,79977785-79980514,79977784-79980513,79977784-79980513,79977785-79980514,79977786-79980515,79977786-79980515,79977785-79980514,79977784-79980513,79977786-79980515,79977785-79980514,79977784-79980513,	79977784--79980515	Novel
DNAJC7	chr17	2	MONK:6:1102:14435:40361#0/1,MONK:6:1101:16331:169981#0/2,	3958	40135654-40139612,40135655-40139613,40135654-40139612,40135655-40139613,	40135654--40139613	Novel
ERBB2	chr17	41	MONK:6:1104:7715:51654#0/1,MONK:6:1101:10636:53966#0/1,MONK:6:1101:18123:92301#0/1,MONK:6:1102:19207:49848#0/1,MONK:6:1103:17053:50299#0/1,MONK:6:1104:18132:21694#0/1,MONK:6:1104:7441:46847#0/1,MONK:6:1102:2943:48579#0/1,MONK:6:1104:18086:109864#0/1,MONK:6:1103:15941:34995#0/1,MONK:6:1102:9322:129761#0/1,MONK:6:1104:17407:31873#0/1,MONK:6:1102:13321:93872#0/1,MONK:6:1101:11257:30882#0/1,MONK:6:11…	783	37864787-37865570,37864786-37865569,37864785-37865568,37864784-37865567,37864783-37865566,37864782-37865565,37864787-37865570,37864786-37865569,37864785-37865568,37864784-37865567,37864783-37865566,37864782-37865565,37864782-37865565,37864783-37865566,37864784-37865567,37864785-37865568,37864786-37865569,37864787-37865570,37864787-37865570,37864786-37865569,37864785-37865568,37864784-37865567,378…	37864782--37865570	Novel
SRR	chr17	27	MONK:6:1103:16042:124061#0/1,MONK:6:1102:8081:140268#0/1,MONK:6:1102:6605:141225#0/1,MONK:6:1101:7646:191600#0/1,MONK:6:1102:1803:97821#0/1,MONK:6:1104:17184:11422#0/1,MONK:6:1103:13228:71734#0/1,MONK:6:1103:7370:164628#0/1,MONK:6:1102:10607:69172#0/1,MONK:6:1101:19145:132098#0/1,MONK:6:1101:3809:150060#0/1,MONK:6:1102:9787:34852#0/1,MONK:6:1103:17660:24106#0/2,MONK:6:1101:5475:111613#0/2,MONK:6:…	110	2227872-2227982,2227873-2227983,2227872-2227982,2227873-2227983,2227874-2227984,2227872-2227982,2227873-2227983,2227872-2227982,2227873-2227983,2227874-2227984,2227872-2227982,2227873-2227983,2227874-2227984,2227872-2227982,2227873-2227983,2227874-2227984,2227872-2227982,2227873-2227983,2227874-2227984,2227872-2227982,2227873-2227983,2227874-2227984,2227872-2227982,2227873-2227983,2227874-2227984…	2227872--2227984	Novel
SRR	chr17	29	MONK:6:1101:6256:82917#0/1,MONK:6:1102:17905:42228#0/1,MONK:6:1102:11137:169578#0/1,MONK:6:1103:11960:16839#0/1,MONK:6:1101:11537:21765#0/1,MONK:6:1103:3396:176889#0/1,MONK:6:1102:7882:39925#0/1,MONK:6:1102:7009:121070#0/1,MONK:6:1103:12662:156050#0/1,MONK:6:1103:3195:117525#0/1,MONK:6:1103:11756:53939#0/1,MONK:6:1101:1794:133684#0/2,MONK:6:1102:10293:62089#0/2,MONK:6:1102:11590:103058#0/2,MONK:6…	129	2227665-2227794,2227665-2227794,2227666-2227795,2227667-2227796,2227668-2227797,2227669-2227798,2227670-2227799,2227671-2227800,2227665-2227794,2227665-2227794,2227666-2227795,2227667-2227796,2227668-2227797,2227669-2227798,2227670-2227799,2227671-2227800,2227665-2227794,2227671-2227800,2227670-2227799,2227669-2227798,2227668-2227797,2227667-2227796,2227666-2227795,2227665-2227794,2227666-2227795…	2227665--2227800	Novel
BZRAP1-AS1	chr17	4	MONK:6:1103:11537:68815#0/1,MONK:6:1101:11485:193884#0/1,MONK:6:1103:14993:191495#0/2,MONK:6:1104:13720:80912#0/2,	287	56424598-56424885,56424599-56424886,56424600-56424887,56424601-56424888,56424602-56424889,56424598-56424885,56424599-56424886,56424600-56424887,56424601-56424888,56424602-56424889,56424602-56424889,56424601-56424888,56424600-56424887,56424599-56424886,56424598-56424885,56424602-56424889,56424601-56424888,56424600-56424887,56424599-56424886,56424598-56424885,	56424598--56424889	Novel
GGNBP2	chr17	13	MONK:6:1103:1352:48990#0/1,MONK:6:1102:20048:117150#0/1,MONK:6:1104:14479:8746#0/2,MONK:6:1102:9823:160462#0/2,MONK:6:1103:15835:158214#0/2,MONK:6:1103:8721:54800#0/2,MONK:6:1103:14055:39584#0/2,MONK:6:1102:6975:82460#0/2,MONK:6:1104:7494:15488#0/2,MONK:6:1101:18711:97577#0/2,MONK:6:1105:21114:143601#0/2,MONK:6:1101:5054:65649#0/2,MONK:6:1102:11938:144554#0/2,	10797	34923611-34934408,34923612-34934409,34923613-34934410,34923614-34934411,34923615-34934412,34923616-34934413,34923617-34934414,34923611-34934408,34923612-34934409,34923613-34934410,34923614-34934411,34923615-34934412,34923616-34934413,34923617-34934414,34923611-34934408,34923612-34934409,34923613-34934410,34923614-34934411,34923615-34934412,34923616-34934413,34923617-34934414,34923611-34934408,349…	34923611--34934414	Novel
MRPL45P2	chr17	8	MONK:6:1102:4875:74200#0/1,MONK:6:1104:14876:72447#0/1,MONK:6:1103:17437:65975#0/1,MONK:6:1103:3973:139583#0/1,MONK:6:1104:16068:162233#0/2,MONK:6:1102:21377:140418#0/2,MONK:6:1105:14426:171420#0/2,MONK:6:1101:8221:135360#0/2,	719	45567662-45568381,45567663-45568382,45567664-45568383,45567665-45568384,45567666-45568385,45567662-45568381,45567663-45568382,45567664-45568383,45567665-45568384,45567666-45568385,45567662-45568381,45567663-45568382,45567664-45568383,45567665-45568384,45567666-45568385,45567666-45568385,45567665-45568384,45567664-45568383,45567663-45568382,45567662-45568381,45567661-45568380,45567666-45568385,455…	45567661--45568385	Novel
NT5C3L	chr17	49	MONK:6:1103:5325:84584#0/1,MONK:6:1102:4172:184541#0/1,MONK:6:1102:7126:127699#0/1,MONK:6:1101:10273:95780#0/1,MONK:6:1101:6045:95309#0/1,MONK:6:1101:13592:183911#0/1,MONK:6:1103:20764:52116#0/1,MONK:6:1104:3167:124534#0/1,MONK:6:1104:13697:13979#0/1,MONK:6:1101:11996:180885#0/1,MONK:6:1101:6559:99109#0/1,MONK:6:1102:17711:190590#0/1,MONK:6:1103:18395:168548#0/1,MONK:6:1101:16494:47420#0/1,MONK:6…	1848	39985203-39987051,39985204-39987052,39985205-39987053,39985206-39987054,39985207-39987055,39985208-39987056,39985203-39987051,39985204-39987052,39985205-39987053,39985206-39987054,39985207-39987055,39985208-39987056,39985203-39987051,39985204-39987052,39985205-39987053,39985206-39987054,39985207-39987055,39985208-39987056,39985203-39987051,39985204-39987052,39985205-39987053,39985203-39987051,399…	39985203--39987056	Novel
SAT2	chr17	5	MONK:6:1105:14006:186659#0/2,MONK:6:1101:15535:148801#0/2,MONK:6:1101:11346:67434#0/2,MONK:6:1101:8340:56081#0/2,MONK:6:1103:13064:192512#0/2,	138	7530733-7530871,7530732-7530870,7530731-7530869,7530733-7530871,7530732-7530870,7530731-7530869,7530733-7530871,7530732-7530870,7530731-7530869,7530733-7530871,7530732-7530870,7530731-7530869,7530731-7530869,7530732-7530870,7530733-7530871,7530733-7530871,7530732-7530870,7530731-7530869,7530733-7530871,7530732-7530870,7530731-7530869,7530733-7530871,7530732-7530870,7530731-7530869,7530733-7530871…	7530731--7530871	Novel
SMARCE1	chr17	7	MONK:6:1104:2812:94396#0/1,MONK:6:1102:5219:183960#0/1,MONK:6:1103:1274:189854#0/1,MONK:6:1102:18608:63288#0/2,MONK:6:1105:15327:77260#0/2,MONK:6:1105:3984:97798#0/2,MONK:6:1104:3487:54335#0/2,	427	38786542-38786969,38786541-38786968,38786540-38786967,38786539-38786966,38786538-38786965,38786542-38786969,38786541-38786968,38786540-38786967,38786539-38786966,38786538-38786965,38786542-38786969,38786541-38786968,38786540-38786967,38786539-38786966,38786538-38786965,38786540-38786967,38786539-38786966,38786538-38786965,38786542-38786969,38786541-38786968,38786540-38786967,38786539-38786966,387…	38786538--38786969	Novel
ZNF207	chr17	18	MONK:6:1101:8875:46153#0/1,MONK:6:1101:1506:158245#0/1,MONK:6:1101:2893:17460#0/1,MONK:6:1101:20586:61216#0/2,MONK:6:1104:15743:21643#0/2,MONK:6:1101:8514:136529#0/2,MONK:6:1105:14268:154850#0/2,MONK:6:1105:9406:70631#0/2,MONK:6:1101:12967:124245#0/2,MONK:6:1103:6015:98688#0/2,MONK:6:1103:10009:63379#0/2,MONK:6:1104:4825:110555#0/2,MONK:6:1101:4246:160214#0/2,MONK:6:1103:19486:198225#0/2,MONK:6:1…	2284	30692507-30694791,30692506-30694790,30692505-30694789,30692504-30694788,30692503-30694787,30692502-30694786,30692507-30694791,30692506-30694790,30692505-30694789,30692504-30694788,30692503-30694787,30692502-30694786,30692507-30694791,30692506-30694790,30692505-30694789,30692504-30694788,30692503-30694787,30692502-30694786,30692502-30694786,30692503-30694787,30692504-30694788,30692505-30694789,306…	30692502--30694791	Novel
SRP68	chr17	5	MONK:6:1103:14991:77561#0/1,MONK:6:1102:17857:123152#0/2,MONK:6:1105:10161:136630#0/2,MONK:6:1102:17862:123164#0/2,MONK:6:1105:2847:172007#0/2,	651	74041472-74042123,74041471-74042122,74041470-74042121,74041469-74042120,74041468-74042119,74041467-74042118,74041467-74042118,74041468-74042119,74041469-74042120,74041470-74042121,74041471-74042122,74041472-74042123,74041472-74042123,74041471-74042122,74041470-74042121,74041469-74042120,74041468-74042119,74041467-74042118,74041467-74042118,74041468-74042119,74041469-74042120,74041470-74042121,740…	74041467--74042123	Novel
SMARCE1	chr17	18	MONK:6:1102:4852:109740#0/1,MONK:6:1102:15382:141748#0/1,MONK:6:1102:7557:36147#0/1,MONK:6:1102:8130:71013#0/1,MONK:6:1101:17057:79355#0/1,MONK:6:1101:1137:66336#0/1,MONK:6:1101:19710:41562#0/1,MONK:6:1104:6989:80448#0/2,MONK:6:1102:17855:83775#0/2,MONK:6:1105:13776:97567#0/2,MONK:6:1101:8326:157251#0/2,MONK:6:1105:11413:18721#0/2,MONK:6:1104:1241:147868#0/2,MONK:6:1104:18860:161973#0/2,MONK:6:11…	1214	38785245-38786459,38785246-38786460,38785247-38786461,38785245-38786459,38785246-38786460,38785247-38786461,38785245-38786459,38785246-38786460,38785247-38786461,38785245-38786459,38785246-38786460,38785247-38786461,38785245-38786459,38785246-38786460,38785247-38786461,38785245-38786459,38785245-38786459,38785246-38786460,38785247-38786461,38785247-38786461,38785246-38786460,38785245-38786459,387…	38785245--38786461	Novel
SEC14L1	chr17	17	MONK:6:1102:3042:80105#0/1,MONK:6:1102:15605:7236#0/1,MONK:6:1104:2330:114580#0/1,MONK:6:1105:20154:107063#0/2,MONK:6:1101:8458:91934#0/2,MONK:6:1105:9036:138874#0/2,MONK:6:1104:8590:16280#0/2,MONK:6:1101:12741:37620#0/2,MONK:6:1102:6646:158263#0/2,MONK:6:1104:7823:74282#0/2,MONK:6:1104:14568:167469#0/2,MONK:6:1105:3319:138858#0/2,MONK:6:1102:16359:51215#0/2,MONK:6:1102:17033:62513#0/2,MONK:6:110…	26	75212475-75212501,75212474-75212500,75212473-75212499,75212472-75212498,75212471-75212497,75212470-75212496,75212469-75212495,75212468-75212494,75212467-75212493,75212466-75212492,75212465-75212491,75212465-75212491,75212466-75212492,75212467-75212493,75212468-75212494,75212469-75212495,75212470-75212496,75212471-75212497,75212472-75212498,75212475-75212501,75212474-75212500,75212473-75212499,752…	75212465--75212501	Novel
AFMID	chr17	29	MONK:6:1103:9254:200616#0/1,MONK:6:1102:16395:70335#0/1,MONK:6:1104:19797:36671#0/1,MONK:6:1103:3164:184714#0/1,MONK:6:1102:18589:69743#0/1,MONK:6:1103:18705:195282#0/1,MONK:6:1103:17357:162930#0/1,MONK:6:1102:1900:87782#0/1,MONK:6:1104:3226:90538#0/1,MONK:6:1101:13369:91623#0/1,MONK:6:1102:18746:112963#0/1,MONK:6:1101:9498:158532#0/1,MONK:6:1101:19118:89595#0/1,MONK:6:1104:21100:139236#0/2,MONK:…	860	76202131-76202991,76202130-76202990,76202129-76202989,76202128-76202988,76202127-76202987,76202131-76202991,76202130-76202990,76202129-76202989,76202128-76202988,76202127-76202987,76202130-76202990,76202129-76202989,76202128-76202988,76202127-76202987,76202129-76202989,76202128-76202988,76202127-76202987,76202131-76202991,76202130-76202990,76202129-76202989,76202128-76202988,76202127-76202987,762…	76202127--76202991	Novel
RPL19	chr17	17	MONK:6:1102:6007:12095#0/1,MONK:6:1103:6573:140660#0/1,MONK:6:1101:18779:46439#0/1,MONK:6:1103:13898:55599#0/1,MONK:6:1101:14190:6158#0/2,MONK:6:1104:10610:101432#0/2,MONK:6:1104:12334:81148#0/2,MONK:6:1105:5392:114563#0/2,MONK:6:1105:7219:136293#0/2,MONK:6:1103:7956:50808#0/2,MONK:6:1102:19409:191851#0/2,MONK:6:1101:4264:119614#0/2,MONK:6:1101:13562:116721#0/2,MONK:6:1102:14235:168785#0/2,MONK:6…	940	37359362-37360302,37359362-37360302,37359362-37360302,37359362-37360302,37359362-37360302,37359362-37360302,37359362-37360302,37359362-37360302,37359362-37360302,37359362-37360302,37359362-37360302,37359362-37360302,37359362-37360302,37359362-37360302,37359362-37360302,37359362-37360302,37359362-37360302,	37359362--37360302	Novel
CASC3	chr17	35	MONK:6:1104:1762:134956#0/1,MONK:6:1103:5503:32698#0/1,MONK:6:1103:17027:117073#0/1,MONK:6:1103:14471:180422#0/1,MONK:6:1102:16080:130994#0/1,MONK:6:1102:14298:136136#0/1,MONK:6:1101:18884:68728#0/1,MONK:6:1101:11591:76963#0/1,MONK:6:1103:12454:68028#0/1,MONK:6:1101:4906:178037#0/1,MONK:6:1103:5941:71019#0/1,MONK:6:1101:9897:27856#0/1,MONK:6:1103:19883:56772#0/1,MONK:6:1104:10858:98233#0/1,MONK:6…	254	38324203-38324457,38324202-38324456,38324201-38324455,38324200-38324454,38324199-38324453,38324198-38324452,38324197-38324451,38324203-38324457,38324202-38324456,38324201-38324455,38324200-38324454,38324199-38324453,38324198-38324452,38324197-38324451,38324197-38324451,38324198-38324452,38324199-38324453,38324200-38324454,38324201-38324455,38324202-38324456,38324203-38324457,38324203-38324457,383…	38324197--38324457	Novel
SLC46A1	chr17	4	MONK:6:1102:18379:185163#0/1,MONK:6:1101:2961:112979#0/1,MONK:6:1104:12896:39086#0/1,MONK:6:1103:6421:131460#0/2,	2294	26729338-26731632,26729339-26731633,26729340-26731634,26729341-26731635,26729342-26731636,26729343-26731637,26729344-26731638,26729338-26731632,26729339-26731633,26729340-26731634,26729341-26731635,26729342-26731636,26729343-26731637,26729344-26731638,26729338-26731632,26729339-26731633,26729340-26731634,26729341-26731635,26729342-26731636,26729343-26731637,26729344-26731638,26729344-26731638,267…	26729338--26731638	Novel
ELP5	chr17	5	MONK:6:1101:9838:173074#0/1,MONK:6:1101:4452:29639#0/1,MONK:6:1102:3069:115018#0/1,MONK:6:1105:19664:149373#0/2,MONK:6:1102:13360:17816#0/2,	1549	7160357-7161906,7160356-7161905,7160355-7161904,7160354-7161903,7160353-7161902,7160357-7161906,7160356-7161905,7160355-7161904,7160354-7161903,7160353-7161902,7160356-7161905,7160355-7161904,7160354-7161903,7160353-7161902,7160353-7161902,7160354-7161903,7160355-7161904,7160356-7161905,7160357-7161906,7160353-7161902,7160354-7161903,7160355-7161904,7160356-7161905,7160357-7161906,	7160353--7161906	Novel
EIF1	chr17	5	MONK:6:1102:19599:59756#0/1,MONK:6:1104:9163:98284#0/2,MONK:6:1102:19507:57030#0/2,MONK:6:1104:19609:28036#0/2,MONK:6:1101:2713:7882#0/2,	1018	39845320-39846338,39845321-39846339,39845320-39846338,39845321-39846339,39845320-39846338,39845321-39846339,39845320-39846338,39845321-39846339,39845320-39846338,39845321-39846339,	39845320--39846339	Novel
RABEP1	chr17	27	MONK:6:1102:20853:184816#0/1,MONK:6:1101:15697:168565#0/1,MONK:6:1101:9773:62227#0/1,MONK:6:1104:1313:11456#0/1,MONK:6:1102:17310:133584#0/1,MONK:6:1104:11019:90184#0/1,MONK:6:1103:5394:47840#0/1,MONK:6:1101:16883:41265#0/1,MONK:6:1101:3487:193071#0/1,MONK:6:1103:9015:22603#0/1,MONK:6:1101:10253:175775#0/1,MONK:6:1104:17893:73676#0/1,MONK:6:1101:12644:131338#0/1,MONK:6:1102:1515:190298#0/1,MONK:6…	25	5286886-5286911,5286885-5286910,5286884-5286909,5286883-5286908,5286882-5286907,5286881-5286906,5286886-5286911,5286885-5286910,5286884-5286909,5286883-5286908,5286882-5286907,5286881-5286906,5286880-5286905,5286879-5286904,5286878-5286903,5286877-5286902,5286876-5286901,5286875-5286900,5286874-5286899,5286873-5286898,5286872-5286897,5286871-5286896,5286870-5286895,5286869-5286894,5286868-5286893…	5286861--5286911	Novel
RNASEK	chr17	2	MONK:6:1102:13018:109155#0/2,MONK:6:1102:11442:175995#0/2,	149	6916835-6916984,6916834-6916983,6916833-6916982,6916832-6916981,6916831-6916980,6916830-6916979,6916829-6916978,6916829-6916978,6916830-6916979,6916831-6916980,6916832-6916981,6916833-6916982,6916834-6916983,6916835-6916984,6916829-6916978,6916830-6916979,6916831-6916980,6916832-6916981,6916833-6916982,6916834-6916983,6916835-6916984,	6916829--6916984	Novel
NME1-NME2	chr17	215	MONK:6:1103:17825:152860#0/1,MONK:6:1101:14429:100845#0/1,MONK:6:1103:20926:104475#0/1,MONK:6:1104:8637:131490#0/1,MONK:6:1101:19896:41279#0/1,MONK:6:1101:1386:63206#0/1,MONK:6:1102:18690:175975#0/1,MONK:6:1103:4511:141109#0/1,MONK:6:1101:20138:83774#0/1,MONK:6:1101:1685:187602#0/1,MONK:6:1104:17628:59597#0/1,MONK:6:1102:6027:37830#0/1,MONK:6:1103:13437:16380#0/1,MONK:6:1101:19132:28196#0/1,MONK:…	455	49238630-49239085,49238634-49239089,49238633-49239088,49238632-49239087,49238631-49239086,49238630-49239085,49238634-49239089,49238633-49239088,49238632-49239087,49238631-49239086,49238630-49239085,49238634-49239089,49238633-49239088,49238632-49239087,49238631-49239086,49238630-49239085,49238634-49239089,49238633-49239088,49238632-49239087,49238631-49239086,49238630-49239085,49238630-49239085,492…	49238630--49239089	Novel
DNAH17	chr17	2	MONK:6:1101:12147:76483#0/1,MONK:6:1103:12544:31710#0/2,	1807	76493119-76494926,76493118-76494925,76493118-76494925,76493119-76494926,	76493118--76494926	Novel
RNASEK-C17orf49	chr17	9	MONK:6:1101:9910:30918#0/2,MONK:6:1102:14981:8503#0/2,MONK:6:1105:20002:160070#0/2,MONK:6:1103:10711:66594#0/2,MONK:6:1102:7294:189594#0/2,MONK:6:1105:11034:86887#0/2,MONK:6:1101:12381:30483#0/2,MONK:6:1102:5365:148521#0/2,MONK:6:1104:11902:170558#0/2,	242	6920332-6920574,6920333-6920575,6920332-6920574,6920333-6920575,6920332-6920574,6920333-6920575,6920332-6920574,6920333-6920575,6920332-6920574,6920333-6920575,6920332-6920574,6920333-6920575,6920332-6920574,6920333-6920575,6920332-6920574,6920333-6920575,6920332-6920574,6920333-6920575,6920332-6920574,6920333-6920575,6920332-6920574,6920333-6920575,	6920332--6920575	Novel
UNC13D	chr17	80	MONK:6:1102:18961:28152#0/1,MONK:6:1103:14735:29285#0/1,MONK:6:1103:5056:96798#0/1,MONK:6:1102:21270:186138#0/1,MONK:6:1101:6262:194878#0/1,MONK:6:1103:14676:19756#0/1,MONK:6:1102:15337:155166#0/1,MONK:6:1101:6094:115534#0/1,MONK:6:1103:12192:21002#0/1,MONK:6:1102:7675:92758#0/1,MONK:6:1101:21093:154792#0/1,MONK:6:1101:4858:176861#0/1,MONK:6:1102:2879:126844#0/1,MONK:6:1103:3790:100975#0/1,MONK:6…	436	73826743-73827179,73826744-73827180,73826745-73827181,73826746-73827182,73826741-73827177,73826742-73827178,73826743-73827179,73826744-73827180,73826745-73827181,73826746-73827182,73826741-73827177,73826742-73827178,73826743-73827179,73826744-73827180,73826745-73827181,73826746-73827182,73826741-73827177,73826742-73827178,73826743-73827179,73826744-73827180,73826745-73827181,73826746-73827182,738…	73826741--73827182	Novel
CNP	chr17	109	MONK:6:1102:12168:180093#0/1,MONK:6:1104:3152:69228#0/1,MONK:6:1104:9500:50091#0/1,MONK:6:1104:7115:104536#0/1,MONK:6:1101:14255:105823#0/1,MONK:6:1101:15804:115257#0/1,MONK:6:1102:11250:173909#0/1,MONK:6:1104:13937:123626#0/1,MONK:6:1103:4892:125570#0/1,MONK:6:1103:20016:167724#0/1,MONK:6:1101:18067:93080#0/1,MONK:6:1103:1895:51020#0/1,MONK:6:1104:16460:2379#0/1,MONK:6:1102:12869:3427#0/1,MONK:6…	490	40128788-40129278,40128789-40129279,40128790-40129280,40128788-40129278,40128789-40129279,40128790-40129280,40128788-40129278,40128789-40129279,40128790-40129280,40128788-40129278,40128789-40129279,40128790-40129280,40128788-40129278,40128789-40129279,40128790-40129280,40128788-40129278,40128789-40129279,40128790-40129280,40128788-40129278,40128789-40129279,40128790-40129280,40128788-40129278,401…	40128788--40129280	Novel
DPH1	chr17	9	MONK:6:1103:9183:56209#0/1,MONK:6:1102:11668:91488#0/1,MONK:6:1104:13009:164594#0/2,MONK:6:1103:9339:23387#0/2,MONK:6:1103:7585:114037#0/2,MONK:6:1105:3892:143210#0/2,MONK:6:1102:6892:24617#0/2,MONK:6:1104:17436:36380#0/2,MONK:6:1103:16197:120922#0/2,	394	1943122-1943516,1943121-1943515,1943120-1943514,1943119-1943513,1943118-1943512,1943117-1943511,1943116-1943510,1943122-1943516,1943121-1943515,1943120-1943514,1943119-1943513,1943118-1943512,1943117-1943511,1943116-1943510,1943116-1943510,1943117-1943511,1943118-1943512,1943119-1943513,1943120-1943514,1943121-1943515,1943122-1943516,1943122-1943516,1943121-1943515,1943120-1943514,1943116-1943510…	1943116--1943516	Novel
SRSF1	chr17	2	MONK:6:1102:17608:184291#0/1,MONK:6:1102:14861:164073#0/2,	1204	56081078-56082282,56081079-56082283,56081080-56082284,56081078-56082282,56081079-56082283,56081080-56082284,	56081078--56082284	Novel
SUPT6H	chr17	19	MONK:6:1103:17175:19466#0/1,MONK:6:1103:8375:119133#0/1,MONK:6:1101:6128:93250#0/1,MONK:6:1101:18902:88286#0/1,MONK:6:1102:16058:193767#0/1,MONK:6:1103:11158:141805#0/1,MONK:6:1102:1365:113527#0/1,MONK:6:1102:18423:8644#0/1,MONK:6:1104:5339:127281#0/1,MONK:6:1101:9742:8099#0/1,MONK:6:1104:18917:128550#0/2,MONK:6:1101:12608:106214#0/2,MONK:6:1103:11523:126406#0/2,MONK:6:1101:10797:24574#0/2,MONK:6…	2632	27018086-27020718,27018085-27020717,27018084-27020716,27018083-27020715,27018082-27020714,27018081-27020713,27018080-27020712,27018079-27020711,27018085-27020717,27018084-27020716,27018083-27020715,27018082-27020714,27018081-27020713,27018080-27020712,27018079-27020711,27018079-27020711,27018080-27020712,27018081-27020713,27018082-27020714,27018083-27020715,27018084-27020716,27018085-27020717,270…	27018079--27020718	Novel
TBCD	chr17	7	MONK:6:1102:13386:19982#0/1,MONK:6:1102:8332:73059#0/1,MONK:6:1103:17162:64515#0/1,MONK:6:1103:18339:2958#0/1,MONK:6:1101:15754:63976#0/1,MONK:6:1101:19560:89124#0/2,MONK:6:1104:16690:155557#0/2,	5057	80767658-80772715,80767657-80772714,80767656-80772713,80767655-80772712,80767656-80772713,80767655-80772712,80767654-80772711,80767654-80772711,80767655-80772712,80767656-80772713,80767657-80772714,80767658-80772715,80767658-80772715,80767657-80772714,80767656-80772713,80767655-80772712,80767654-80772711,80767658-80772715,80767657-80772714,80767658-80772715,80767657-80772714,80767654-80772711,807…	80767654--80772715	Novel
RAB5C	chr17	2	MONK:6:1104:11300:60141#0/1,MONK:6:1103:5246:31379#0/2,	2362	40277916-40280278,40277917-40280279,40277918-40280280,40277919-40280281,40277916-40280278,40277917-40280279,40277918-40280280,40277919-40280281,	40277916--40280281	Novel
PLD2	chr17	3	MONK:6:1101:12998:158595#0/1,MONK:6:1101:10966:145935#0/1,MONK:6:1101:7541:112171#0/2,	177	4718885-4719062,4718884-4719061,4718883-4719060,4718882-4719059,4718881-4719058,4718880-4719057,4718879-4719056,4718882-4719059,4718881-4719058,4718880-4719057,4718879-4719056,4718885-4719062,4718884-4719061,4718883-4719060,4718882-4719059,4718881-4719058,4718880-4719057,4718879-4719056,	4718879--4719062	Novel
TOP2A	chr17	2	MONK:6:1104:2304:134864#0/1,MONK:6:1104:2304:134864#0/2,	6	38548907-38548913,38548908-38548914,38548909-38548915,38548909-38548915,38548908-38548914,38548907-38548913,	38548907--38548915	Novel
PLEKHH3	chr17	4	MONK:6:1101:13331:77770#0/1,MONK:6:1104:20648:188102#0/2,MONK:6:1103:14777:41803#0/2,MONK:6:1104:4491:32396#0/2,	297	40822723-40823020,40822724-40823021,40822725-40823022,40822726-40823023,40822726-40823023,40822725-40823022,40822724-40823021,40822723-40823020,40822726-40823023,40822725-40823022,40822724-40823021,40822723-40823020,40822724-40823021,40822723-40823020,	40822723--40823023	Novel
FLII	chr17	111	MONK:6:1104:1792:33127#0/1,MONK:6:1102:8098:38237#0/1,MONK:6:1101:5623:136855#0/1,MONK:6:1104:9480:50255#0/1,MONK:6:1101:12532:125391#0/1,MONK:6:1104:11830:89834#0/1,MONK:6:1103:17025:128895#0/1,MONK:6:1103:14544:164955#0/1,MONK:6:1101:1932:160518#0/1,MONK:6:1102:20517:37316#0/1,MONK:6:1103:7247:64537#0/1,MONK:6:1103:6357:169687#0/1,MONK:6:1104:1993:93829#0/1,MONK:6:1103:2930:142171#0/1,MONK:6:11…	81	18148592-18148673,18148591-18148672,18148590-18148671,18148589-18148670,18148588-18148669,18148587-18148668,18148586-18148667,18148585-18148666,18148584-18148665,18148583-18148664,18148592-18148673,18148591-18148672,18148590-18148671,18148589-18148670,18148588-18148669,18148587-18148668,18148586-18148667,18148585-18148666,18148584-18148665,18148583-18148664,18148592-18148673,18148591-18148672,181…	18148583--18148673	Novel
HGS	chr17	34	MONK:6:1104:4872:127801#0/1,MONK:6:1101:1629:74407#0/1,MONK:6:1102:10063:21271#0/1,MONK:6:1103:8295:157529#0/1,MONK:6:1104:9087:64054#0/1,MONK:6:1101:11101:88251#0/1,MONK:6:1101:17102:126373#0/1,MONK:6:1103:4403:122926#0/1,MONK:6:1103:9296:166286#0/1,MONK:6:1103:14720:48311#0/1,MONK:6:1102:13492:181362#0/1,MONK:6:1103:13180:34977#0/1,MONK:6:1101:20855:160337#0/1,MONK:6:1105:14932:97765#0/2,MONK:6…	76	79663777-79663853,79663776-79663852,79663775-79663851,79663774-79663850,79663773-79663849,79663772-79663848,79663777-79663853,79663776-79663852,79663775-79663851,79663774-79663850,79663777-79663853,79663776-79663852,79663775-79663851,79663774-79663850,79663773-79663849,79663772-79663848,79663777-79663853,79663776-79663852,79663775-79663851,79663774-79663850,79663777-79663853,79663776-79663852,796…	79663772--79663853	Novel
MPRIP	chr17	22	MONK:6:1101:8645:183120#0/1,MONK:6:1104:17129:126761#0/1,MONK:6:1104:17963:66677#0/1,MONK:6:1102:5499:85081#0/1,MONK:6:1104:17104:4665#0/1,MONK:6:1101:4170:162768#0/1,MONK:6:1101:4494:40732#0/1,MONK:6:1102:2518:101651#0/1,MONK:6:1101:16999:157723#0/1,MONK:6:1104:1658:92404#0/1,MONK:6:1102:6999:115694#0/1,MONK:6:1104:8398:121684#0/1,MONK:6:1104:8091:15887#0/1,MONK:6:1104:6670:90681#0/1,MONK:6:1102…	10361	17064671-17075032,17064670-17075031,17064669-17075030,17064668-17075029,17064667-17075028,17064666-17075027,17064665-17075026,17064671-17075032,17064670-17075031,17064669-17075030,17064668-17075029,17064667-17075028,17064666-17075027,17064665-17075026,17064671-17075032,17064670-17075031,17064669-17075030,17064668-17075029,17064667-17075028,17064666-17075027,17064665-17075026,17064671-17075032,170…	17064665--17075032	Novel
P2RX5-TAX1BP3	chr17	19	MONK:6:1105:12316:140503#0/2,MONK:6:1105:7788:152831#0/2,MONK:6:1105:3920:36927#0/2,MONK:6:1101:14201:117407#0/2,MONK:6:1104:10243:79220#0/2,MONK:6:1105:6251:51987#0/2,MONK:6:1103:16398:195431#0/2,MONK:6:1101:14205:34734#0/2,MONK:6:1102:3672:199008#0/2,MONK:6:1103:19687:39829#0/2,MONK:6:1104:14466:185470#0/2,MONK:6:1103:8316:10741#0/2,MONK:6:1105:9112:184202#0/2,MONK:6:1105:3477:10869#0/2,MONK:6:…	198	3572190-3572388,3572191-3572389,3572192-3572390,3572193-3572391,3572190-3572388,3572191-3572389,3572192-3572390,3572193-3572391,3572190-3572388,3572191-3572389,3572192-3572390,3572193-3572391,3572190-3572388,3572191-3572389,3572192-3572390,3572193-3572391,3572190-3572388,3572191-3572389,3572192-3572390,3572193-3572391,3572191-3572389,3572192-3572390,3572193-3572391,3572190-3572388,3572191-3572389…	3572190--3572391	Novel
DCAF7	chr17	12	MONK:6:1101:20372:163657#0/1,MONK:6:1101:20307:10408#0/1,MONK:6:1102:12008:135240#0/1,MONK:6:1104:16148:91472#0/1,MONK:6:1102:12220:105141#0/1,MONK:6:1103:18580:112278#0/1,MONK:6:1102:10397:71853#0/1,MONK:6:1101:20444:158629#0/1,MONK:6:1103:18491:45319#0/1,MONK:6:1101:9038:9647#0/1,MONK:6:1102:15600:71545#0/1,MONK:6:1101:20372:163657#0/2,	4965	61666599-61671564,61666599-61671564,61666599-61671564,61666599-61671564,61666599-61671564,61666599-61671564,61666599-61671564,61666599-61671564,61666599-61671564,61666599-61671564,61666599-61671564,61666599-61671564,	61666599--61671564	Novel
CCDC57	chr17	7	MONK:6:1101:7862:62826#0/1,MONK:6:1104:1428:119900#0/1,MONK:6:1103:7321:157146#0/1,MONK:6:1102:13259:80856#0/1,MONK:6:1103:12438:137101#0/2,MONK:6:1105:20631:187385#0/2,MONK:6:1105:2771:114663#0/2,	5475	80086472-80091947,80086473-80091948,80086474-80091949,80086475-80091950,80086476-80091951,80086472-80091947,80086473-80091948,80086474-80091949,80086475-80091950,80086476-80091951,80086472-80091947,80086473-80091948,80086474-80091949,80086475-80091950,80086476-80091951,80086472-80091947,80086473-80091948,80086474-80091949,80086475-80091950,80086476-80091951,80086472-80091947,80086473-80091948,800…	80086472--80091951	Novel
CAMTA2	chr17	7	MONK:6:1101:5847:149193#0/1,MONK:6:1101:4956:74973#0/1,MONK:6:1104:1478:123663#0/1,MONK:6:1104:15301:80033#0/2,MONK:6:1103:9655:168188#0/2,MONK:6:1101:20455:150279#0/2,MONK:6:1105:16101:99332#0/2,	292	4872632-4872924,4872633-4872925,4872634-4872926,4872635-4872927,4872636-4872928,4872632-4872924,4872633-4872925,4872634-4872926,4872635-4872927,4872636-4872928,4872632-4872924,4872633-4872925,4872634-4872926,4872635-4872927,4872636-4872928,4872636-4872928,4872635-4872927,4872634-4872926,4872633-4872925,4872632-4872924,4872636-4872928,4872635-4872927,4872634-4872926,4872633-4872925,4872632-4872924…	4872632--4872928	Novel
COPS3	chr17	4	MONK:6:1104:17527:107732#0/1,MONK:6:1104:2479:28611#0/1,MONK:6:1104:3776:96282#0/2,MONK:6:1103:20339:26187#0/2,	2780	17171291-17174071,17171292-17174072,17171293-17174073,17171294-17174074,17171295-17174075,17171291-17174071,17171292-17174072,17171293-17174073,17171294-17174074,17171295-17174075,17171291-17174071,17171292-17174072,17171293-17174073,17171294-17174074,17171295-17174075,17171295-17174075,17171294-17174074,17171293-17174073,17171292-17174072,17171291-17174071,	17171291--17174075	Novel
LINC00674	chr17	6	MONK:6:1101:12995:43375#0/1,MONK:6:1103:9388:200349#0/1,MONK:6:1103:6259:194901#0/2,MONK:6:1104:17118:124861#0/2,MONK:6:1103:2704:173937#0/2,MONK:6:1104:9600:10150#0/2,	983	66098101-66099084,66098100-66099083,66098099-66099082,66098098-66099081,66098097-66099080,66098096-66099079,66098101-66099084,66098100-66099083,66098099-66099082,66098098-66099081,66098097-66099080,66098096-66099079,66098098-66099081,66098099-66099082,66098100-66099083,66098101-66099084,66098096-66099079,66098097-66099080,66098098-66099081,66098099-66099082,66098100-66099083,66098101-66099084,660…	66098096--66099084	Novel
RAPGEFL1	chr17	2	MONK:6:1102:10890:60453#0/1,MONK:6:1105:8519:181175#0/2,	1063	38345629-38346692,38345628-38346691,38345627-38346690,38345626-38346689,38345625-38346688,38345625-38346688,38345626-38346689,38345627-38346690,38345628-38346691,38345629-38346692,	38345625--38346692	Novel
FXR2	chr17	2	MONK:6:1101:4359:82305#0/1,MONK:6:1103:17582:174922#0/2,	96	7495477-7495573,7495476-7495572,7495475-7495571,7495477-7495573,7495476-7495572,7495475-7495571,	7495475--7495573	Novel
DUSP14	chr17	12	MONK:6:1102:12540:32742#0/1,MONK:6:1103:14380:137414#0/2,MONK:6:1105:13131:7832#0/2,MONK:6:1103:4203:105367#0/2,MONK:6:1102:3717:154048#0/2,MONK:6:1102:18185:73834#0/2,MONK:6:1105:20001:153883#0/2,MONK:6:1101:10692:17684#0/2,MONK:6:1105:10607:104421#0/2,MONK:6:1105:9320:18883#0/2,MONK:6:1104:8474:158293#0/2,MONK:6:1105:15954:90879#0/2,	20719	35850058-35870777,35850059-35870778,35850058-35870777,35850059-35870778,35850058-35870777,35850059-35870778,35850058-35870777,35850059-35870778,35850058-35870777,35850059-35870778,35850058-35870777,35850059-35870778,35850058-35870777,35850059-35870778,35850058-35870777,35850059-35870778,35850058-35870777,35850059-35870778,35850058-35870777,35850059-35870778,35850058-35870777,35850059-35870778,358…	35850058--35870778	Novel
ASPSCR1	chr17	5	MONK:6:1101:20619:152416#0/1,MONK:6:1102:6476:114876#0/1,MONK:6:1102:19399:90357#0/2,MONK:6:1104:3533:64021#0/2,MONK:6:1102:11773:158864#0/2,	877	79940554-79941431,79940553-79941430,79940552-79941429,79940552-79941429,79940553-79941430,79940554-79941431,79940552-79941429,79940553-79941430,79940554-79941431,79940552-79941429,79940553-79941430,79940554-79941431,79940552-79941429,79940553-79941430,79940554-79941431,	79940552--79941431	Novel
